# Supplementary material for: DNA Methylation as a Marker of Body Shape in Premenopausal Women
Source: Front Genet. 2021 Jul 29;12:709342. doi: 10.3389/fgene.2021.709342 (PMC8358448; doi:10.3389/fgene.2021.709342)
Supplement: Supplementary Table 2 — List of differentially expressed genes between Apple and Pear-shaped subjects in abdominal and gluteofemoral scWAT. Deseq2, p-value < 0.05. [file Table_2.XLSX]

## Sheet: Apples vs Pears in ABD
Gene_Id	baseMean	log2FoldChange	FC	pvalue	padj
SPC25_chr2_169727400	130.895	-3.96695	15.6376	3.88504e-05	0.0431315
HIST1H2AJ_chr6_27782079	605.036	-3.84098	14.3301	0.000250392	0.0435917
HIST1H3B_chr6_26031816	2639.75	-3.64755	12.5321	0.000222648	0.0435917
HIST1H2BM_chr6_27782821	504.623	-3.5617	11.8081	6.78393e-05	0.0431315
IQGAP3_chr1_156495196	1143.46	-3.51399	11.4239	0.000254834	0.0435917
KIF18B_chr17_43002078	212.275	-3.48521	11.1983	0.000169765	0.0431315
UBE2C_chr20_44441214	664.244	-3.45182	10.9422	0.000435456	0.0494244
PLK1_chr16_23690142	537.756	-3.44476	10.8887	8.45918e-05	0.0431315
MYBL2_chr20_42295658	435.61	-3.4372	10.8318	7.51554e-05	0.0431315
HJURP_chr2_234745346	559.819	-3.42113	10.7118	0.00011579	0.0431315
HIST1H4A_chr6_26021906	466.168	-3.41487	10.6654	2.53625e-05	0.0431315
HIST1H1B_chr6_27834569	4442.71	-3.37945	10.4068	8.33949e-05	0.0431315
HIST1H3G_chr6_26271145	885.044	-3.37889	10.4027	0.000802273	0.0615356
PBK_chr8_27667137	676.956	-3.36953	10.3355	0.000156311	0.0431315
HIST1H1A_chr6_26017259	330.705	-3.35655	10.2429	0.00042909	0.0494244
HMMR_chr5_162887516	924.106	-3.34693	10.1748	0.000748732	0.0612281
HIST1H2AI_chr6_27775976	853.139	-3.3467	10.1732	5.35275e-05	0.0431315
APOBEC3B_chr22_39378403	94.3345	-3.3422	10.1415	0.000650733	0.0577349
BUB1B_chr15_40453209	1131.3	-3.33083	10.0619	8.02536e-05	0.0431315
HIST1H2BO_chr6_27861202	613.079	-3.2857	9.75201	6.96076e-05	0.0431315
ACTG2_chr2_74120092	75.4719	-3.27293	9.66608	0.00130523	0.0793474
SAPCD2_chr9_139956578	152.602	-3.26968	9.64433	0.000440382	0.0494244
CEP55_chr10_95256368	1254.75	-3.26723	9.62793	0.000146025	0.0431315
MKI67_chr10_129894924	2030.04	-3.26467	9.61087	0.000100092	0.0431315
HIST1H2BL_chr6_27775256	482.972	-3.26132	9.58858	3.5899e-05	0.0431315
HIST1H3C_chr6_26045638	1161.46	-3.25762	9.56405	0.000181624	0.0431315
NCAPH_chr2_97001478	470.504	-3.25294	9.53305	0.000158364	0.0431315
FAM64A_chr17_6347734	343.666	-3.23929	9.4433	0.000351483	0.0483277
CDCA8_chr1_38158072	437.416	-3.23643	9.4246	0.000170061	0.0431315
ESCO2_chr8_27632057	371.04	-3.23542	9.41803	0.000151565	0.0431315
DEPDC1_chr1_68939834	740.387	-3.23294	9.40181	0.000314584	0.0471517
NUF2_chr1_163291722	442.011	-3.22629	9.3586	0.000468412	0.0500058
SKA1_chr18_47901391	371.995	-3.22492	9.3497	0.000142231	0.0431315
CDC20_chr1_43824625	806.977	-3.21431	9.28118	0.00123945	0.0781516
HIST1H3J_chr6_27858092	598.967	-3.20827	9.24239	0.000102821	0.0431315
ASF1B_chr19_14230320	362.71	-3.19558	9.16146	0.000130321	0.0431315
FAM83D_chr20_37554954	578.508	-3.19108	9.13296	0.000109245	0.0431315
DLGAP5_chr14_55614833	1445.79	-3.19026	9.12777	0.00150365	0.0880146
HIST1H2AL_chr6_27833106	630.465	-3.18752	9.11042	0.000116821	0.0431315
KIFC1_chr6_33359312	595.03	-3.17908	9.05731	0.000412631	0.0492433
RRM2_chr2_10262694	1673.38	-3.17852	9.05376	0.000980215	0.0677432
KIF2C_chr1_45205489	1106.35	-3.17058	9.00409	0.000119887	0.0431315
AURKB_chr17_8108048	290.809	-3.15706	8.9201	0.000333601	0.0483277
BIRC5_chr17_76210276	1295.52	-3.15563	8.91127	0.00109169	0.0723989
SPC24_chr19_11257830	184.758	-3.14737	8.86036	0.00010316	0.0431315
DEPDC1B_chr5_59892738	131.752	-3.13785	8.80214	0.000146699	0.0431315
KIF20A_chr5_137514416	1705.01	-3.13738	8.79923	0.0012507	0.0781516
CDCA3_chr12_6955888	311.405	-3.12715	8.73706	0.000157559	0.0431315
SGOL1_chr3_20202084	154.705	-3.1209	8.69927	0.000369721	0.0483277
HIST1H2BB_chr6_26043454	780.977	-3.1189	8.68728	6.05143e-05	0.0431315
CENPA_chr2_27008881	243.569	-3.11324	8.65321	0.000338514	0.0483277
TOP2A_chr17_38544772	6436.66	-3.10739	8.61823	0.000183944	0.0431315
KIF4A_chrX_69509878	618.608	-3.10407	8.5984	0.000130028	0.0431315
NUSAP1_chr15_41624891	1475.49	-3.10361	8.59568	7.62257e-05	0.0431315
TTK_chr6_80714321	819.149	-3.09694	8.55599	0.000407728	0.0492433
ANLN_chr7_36429411	3467.85	-3.09683	8.55539	0.000117181	0.0431315
TPX2_chr20_30326903	1934.08	-3.08202	8.46798	0.000112834	0.0431315
SHCBP1_chr16_46614467	916.674	-3.06634	8.37648	0.000359264	0.0483277
ERCC6L_chrX_71424506	308.969	-3.05491	8.31037	0.000205201	0.0434473
NEK2_chr1_211831598	342.211	-3.05244	8.29614	0.000346947	0.0483277
CDK1_chr10_62538088	1107.09	-3.05188	8.2929	0.000101429	0.0431315
CKAP2L_chr2_113493926	489.395	-3.02765	8.15482	0.00057096	0.055127
BUB1_chr2_111395274	1071.41	-3.00676	8.03756	0.000459086	0.0498203
CENPF_chr1_214776531	5520.08	-3.00358	8.0199	0.000315997	0.0471517
CASC5_chr15_40886446	1573.93	-2.99744	7.9858	0.000290264	0.045652
CENPM_chr22_42334724	138.729	-2.98582	7.92177	0.000253127	0.0435917
CDCA5_chr11_64844926	370.56	-2.98238	7.90291	0.000176117	0.0431315
HIST1H3F_chr6_26250369	434.441	-2.9679	7.82398	0.00105878	0.0714863
GTSE1_chr22_46692637	343.671	-2.9677	7.82286	0.000522803	0.0525335
NEURL1B_chr5_172068268	117.102	-2.96566	7.81182	3.04234e-05	0.0431315
CDC25C_chr5_137620953	214.539	-2.93169	7.63004	0.000683409	0.0590557
HIST1H2BI_chr6_26273203	820.384	-2.92967	7.61938	0.000116274	0.0431315
HIST1H2AH_chr6_27114860	1202.22	-2.91818	7.55893	0.000192121	0.0434473
E2F2_chr1_23832919	68.4249	-2.90484	7.48934	0.000480461	0.0508785
SPAG5_chr17_26904582	1100.34	-2.89882	7.45817	0.000355509	0.0483277
PRC1_chr15_91509267	2527.5	-2.881	7.36663	0.000140582	0.0431315
BLM_chr15_91260557	280.433	-2.87901	7.35645	0.000182896	0.0431315
KIF14_chr1_200520624	1007.59	-2.86452	7.28292	0.000251464	0.0435917
HIST1H3H_chr6_27777841	1287.79	-2.86188	7.26963	8.96718e-05	0.0431315
CCNB1_chr5_68462836	2158.3	-2.85579	7.23899	0.000212531	0.0434473
FAM111B_chr11_58874657	252.954	-2.83855	7.153	0.000798675	0.0615356
WDR62_chr19_36545782	147.064	-2.83447	7.13283	0.00063467	0.0574707
CDC45_chr22_19467348	263.549	-2.83052	7.11329	0.000672476	0.0588685
CCNB2_chr15_59397283	746.264	-2.81561	7.04019	0.000450868	0.0498203
NDC80_chr18_2571509	858.612	-2.81558	7.04001	4.8283e-05	0.0431315
AURKA_chr20_54944444	674.372	-2.80486	6.98789	0.000173283	0.0431315
ZWINT_chr10_58117198	628.067	-2.80441	6.98572	0.000142047	0.0431315
TK1_chr17_76170159	977.76	-2.80326	6.98018	0.000737583	0.0609133
MCM10_chr10_13203553	334.07	-2.79945	6.96174	0.000690926	0.0590557
MTFR2_chr6_136552167	60.1765	-2.79509	6.94076	0.0015581	0.0902046
TACC3_chr4_1723216	698.651	-2.78196	6.87785	8.65168e-05	0.0431315
ESPL1_chr12_53662082	277.239	-2.77958	6.86653	0.000144069	0.0431315
HIST1H2AG_chr6_27100816	1647.88	-2.77838	6.86081	0.000206165	0.0434473
CENPE_chr4_104026962	2167.42	-2.77781	6.85809	0.000213741	0.0434473
NPTX1_chr17_78440632	39.7362	-2.77682	6.85341	0.000215069	0.0434473
RAD51AP1_chr12_4647949	307.053	-2.77669	6.85277	0.000113734	0.0431315
LPPR4_chr1_99729847	49.6648	-2.77167	6.82897	0.00299801	0.1411
KIF11_chr10_94352824	1928.01	-2.7683	6.81305	0.000108922	0.0431315
NCAPG_chr4_17812435	1458.71	-2.74992	6.72681	0.000167685	0.0431315
KIF15_chr3_44803208	605.152	-2.7453	6.70527	0.000218638	0.043499
PLK4_chr4_128802015	478.731	-2.7414	6.68718	0.000246675	0.0435917
TROAP_chr12_49716970	181.179	-2.74091	6.68491	0.000926234	0.0657426
HIST1H2AE_chr6_26217147	1226.26	-2.7202	6.58965	0.000274967	0.0447794
CCNA2_chr4_122737598	1553.56	-2.7181	6.58004	0.000255918	0.0435917
HIST2H3D_chr1_149784779	140.776	-2.71255	6.55481	0.000416268	0.0492433
DDIAS_chr11_82612736	248.882	-2.71173	6.55107	0.000248862	0.0435917
EXO1_chr1_242011492	380.789	-2.7076	6.53235	0.000233239	0.0435917
HIST3H2BB_chr1_228645807	95.434	-2.68598	6.43517	2.57106e-05	0.0431315
ORC1_chr1_52838500	208.437	-2.68013	6.40915	0.00108668	0.0723989
KIF18A_chr11_28042162	557.542	-2.67426	6.38309	0.000211309	0.0434473
DTL_chr1_212208894	515.114	-2.66583	6.34591	0.000495351	0.0512525
CIT_chr12_120123594	708.619	-2.66453	6.34022	0.000351773	0.0483277
CLSPN_chr1_36197712	566.196	-2.6532	6.29062	0.000659962	0.0581608
ZNF367_chr9_99148224	232.924	-2.62762	6.18007	0.000397305	0.0492171
MAD2L1_chr4_120980578	512	-2.56295	5.90914	0.000229297	0.0435917
TRIP13_chr5_892968	731.444	-2.52971	5.77456	0.000428183	0.0494244
POLQ_chr3_121150272	429.591	-2.52642	5.76141	0.000375893	0.0483277
GSG2_chr17_3627196	171.776	-2.52299	5.74773	0.000292039	0.045652
HIST1H2BE_chr6_26184023	361.732	-2.49951	5.65492	0.000592969	0.0559648
ASPM_chr1_197053256	4078.17	-2.49916	5.65356	0.000769645	0.0612281
HIST1H3A_chr6_26020717	639	-2.49368	5.63211	0.000374997	0.0483277
HIST1H2AM_chr6_27860476	856.898	-2.49182	5.62489	0.000362947	0.0483277
SKA3_chr13_21727733	338.32	-2.48095	5.58264	0.000381147	0.0483277
FOXM1_chr12_2966846	711.406	-2.47634	5.56484	0.000373378	0.0483277
PRR11_chr17_57232859	774.94	-2.47478	5.55882	0.001124	0.0736583
GINS2_chr16_85711279	241.332	-2.46137	5.5074	0.000513284	0.0522476
FANCD2_chr3_10068112	493.033	-2.44695	5.45263	0.000437434	0.0494244
HIST1H2BH_chr6_26251878	266.557	-2.4439	5.44111	0.00443922	0.174288
HIST1H2AB_chr6_26033319	516.282	-2.44357	5.43985	0.000299403	0.0462525
KIF23_chr15_69706584	1488.86	-2.43885	5.42211	0.000321428	0.0474232
OIP5_chr15_41601465	96.8967	-2.43744	5.41681	0.000169017	0.0431315
HIST1H2BF_chr6_26199786	329.487	-2.4142	5.33023	0.00255326	0.128456
SGOL2_chr2_201390864	882.77	-2.41052	5.31667	0.000276227	0.0447794
GINS4_chr8_41386724	322.023	-2.3878	5.23358	0.000537515	0.0530685
LMNB1_chr5_126112314	987.435	-2.3788	5.20105	0.000696026	0.0590557
GINS1_chr20_25388322	280.247	-2.36531	5.15265	0.000495702	0.0512525
HIST1H3E_chr6_26225382	231.422	-2.36213	5.14127	0.0015594	0.0902046
UHRF1_chr19_4903091	566.162	-2.36134	5.13847	0.000302933	0.0462536
PTTG1_chr5_159848813	778.231	-2.34583	5.08354	0.00243728	0.124529
PKMYT1_chr16_3022791	189.958	-2.32963	5.02678	0.00138998	0.0825877
CDKN3_chr14_54863672	418.395	-2.2662	4.81053	0.00117176	0.0757948
HIST1H4L_chr6_27840925	699.885	-2.26322	4.80061	0.00158883	0.0915041
VWF_chr12_6058039	74.9382	-2.25619	4.7773	0.00095065	0.0667539
HIST1H2BJ_chr6_27100094	846.451	-2.23807	4.71766	0.000427833	0.0494244
CXCL5_chr4_74861358	237.727	-2.22478	4.67441	0.0139227	0.341613
CKS2_chr9_91926109	553.154	-2.21677	4.64851	0.000559411	0.0544121
RACGAP1_chr12_50382944	1601.96	-2.20442	4.6089	0.000458672	0.0498203
E2F1_chr20_32263291	264.057	-2.20227	4.60202	0.00254192	0.128377
KIAA0101_chr15_64657210	352.192	-2.18961	4.56182	0.00324801	0.148605
MELK_chr9_36572858	939.988	-2.18757	4.55536	0.000779494	0.0612281
XRCC2_chr7_152343586	91.6631	-2.18037	4.53268	0.00150813	0.0880146
KIAA1524_chr3_108268717	617.069	-2.17102	4.50343	0.000269074	0.0447242
MYBL1_chr8_67474409	160.068	-2.15508	4.45392	0.00178232	0.0997217
CDCA2_chr8_25316512	880.937	-2.15111	4.44169	0.00599312	0.218599
STC1_chr8_23699433	989.641	-2.15054	4.43995	0.0369224	0.500768
ARHGAP11A_chr15_32907344	1454.12	-2.14193	4.41353	0.000382764	0.0483277
POC1A_chr3_52109248	273.151	-2.13769	4.40056	0.000595737	0.0559648
WNT4_chr1_22443797	183.793	-2.12771	4.37022	0.0217703	0.422879
KIF20B_chr10_91461346	1339.63	-2.10601	4.30499	0.000409045	0.0492433
HIST2H2BF_chr1_149754244	261.046	-2.09153	4.26201	0.000650121	0.0577349
HIST1H3D_chr6_26197011	1901.67	-2.08459	4.24156	0.000885762	0.0641793
HIST1H1D_chr6_26234439	640.866	-2.07175	4.20397	0.00341327	0.152968
CDC6_chr17_38444145	567.372	-2.06736	4.19119	0.00189781	0.102552
HIST1H4I_chr6_27107087	258.449	-2.05921	4.16759	0.00160481	0.0916206
NR4A2_chr2_157180943	222.025	-2.04652	4.13109	0.00405495	0.167609
STMN1_chr1_26210676	2926.42	-2.0433	4.12186	0.0010616	0.0714863
HELLS_chr10_96305523	483.136	-2.03976	4.11177	0.000724996	0.0606364
LOC100507424_chr12_2945981	88.1666	-2.03295	4.09239	0.00125251	0.0781516
KIF22_chr16_29802033	949.339	-2.02205	4.0616	0.000768175	0.0612281
ORC6_chr16_46723557	171.81	-2.01781	4.04969	0.00178468	0.0997217
HIST1H2AD_chr6_26199011	813.538	-2.01664	4.04642	0.00126771	0.0781516
BRCA1_chr17_41196311	834.458	-2.01577	4.04396	0.000579413	0.0555348
TCF19_chr6_31126302	995.485	-2.01547	4.04312	0.000596685	0.0559648
CPXM2_chr10_125505151	213.857	-2.00058	4.00161	0.0215827	0.421442
UBE2T_chr1_202300784	317.686	-1.99698	3.99163	0.00202815	0.107386
CKAP2_chr13_53029494	1664.13	-1.98974	3.97167	0.0011851	0.076195
MYH11_chr16_15796991	195.431	-1.98485	3.95821	0.000787901	0.0612281
GAS2L3_chr12_100967438	497.351	-1.97121	3.92096	0.00518148	0.197746
HIST1H2BG_chr6_26216427	1020.98	-1.96717	3.91	0.00197728	0.105543
MCM2_chr3_127317199	1246.24	-1.95711	3.88282	0.00131823	0.0797682
CADM3_chr1_159141376	40.7636	-1.94963	3.86276	0.0173138	0.379815
PSRC1_chr1_109822175	227.63	-1.9431	3.84532	0.000777277	0.0612281
CCNF_chr16_2479394	784.791	-1.94263	3.84407	0.000694354	0.0590557
CDC25A_chr3_48198667	179.509	-1.94207	3.84257	0.00161587	0.0918527
NEIL3_chr4_178230990	184.772	-1.9361	3.82669	0.000376028	0.0483277
RFC3_chr13_34392205	374.646	-1.93192	3.81563	0.00096966	0.0673683
C16orf59_chr16_2510114	90.8421	-1.92452	3.7961	0.00274399	0.134949
HIST1H2BN_chr6_27806439	433.727	-1.92391	3.7945	0.00133123	0.0801855
CENPI_chrX_100354797	307.085	-1.91544	3.7723	0.00127815	0.0784269
ATAD5_chr17_29158987	290.205	-1.90762	3.75189	0.000530691	0.0527917
CDCA7_chr2_174219560	218.318	-1.90419	3.74299	0.0038877	0.164501
PMCH_chr12_102590236	59.6843	-1.89504	3.71932	0.000824055	0.0621877
CENPW_chr6_126660934	184.394	-1.89225	3.71213	0.00339321	0.15259
MCM5_chr22_35796115	1283.02	-1.88903	3.70386	0.000961875	0.0671828
CENPU_chr4_185615218	531.139	-1.87726	3.67376	0.000605405	0.0559724
TIMELESS_chr12_56810156	626.297	-1.86803	3.65033	0.000466437	0.0500058
CENPK_chr5_64813592	372.514	-1.85199	3.60998	0.00402809	0.167609
H2AFX_chr11_118964584	1032.59	-1.8519	3.60975	0.000806041	0.0615356
INCENP_chr11_61891444	708.054	-1.85055	3.60638	0.000558159	0.0544121
HIST1H2BD_chr6_26158348	1285.28	-1.84977	3.60442	0.00118955	0.076195
CENPH_chr5_68485374	320.098	-1.84908	3.60271	0.00303607	0.141874
TYMS_chr18_657603	538.631	-1.82243	3.53677	0.000495088	0.0512525
DBF4B_chr17_42785975	108.966	-1.82084	3.53287	0.000889712	0.0641793
HIST2H2AB_chr1_149859018	519.456	-1.8164	3.52202	0.00107483	0.0720082
TICRR_chr15_90118817	237.263	-1.80152	3.48587	0.000626229	0.0571042
KIAA0895_chr7_36363758	185.984	-1.79349	3.46653	0.00191368	0.102986
MCM8_chr20_5931297	555.782	-1.78763	3.45247	0.00129418	0.0790411
LOC100288637_chr15_30938317	72.7948	-1.78044	3.4353	0.00122483	0.0776967
EPHB1_chr3_134514098	62.1791	-1.77546	3.42348	0.0466658	0.536575
TMEM158_chr3_45265955	796.111	-1.77099	3.41288	0.0207668	0.418444
NCAPG2_chr7_158423860	1160.62	-1.75804	3.38238	0.000815484	0.0618967
PAQR5_chr15_69591293	318.705	-1.75119	3.36636	0.0010017	0.0685066
HIST1H4D_chr6_26188937	1012.45	-1.73483	3.32839	0.00305459	0.142234
WDR76_chr15_44119111	573.454	-1.71372	3.28006	0.00271979	0.134261
SULF1_chr8_70378858	7813.99	-1.70356	3.25704	0.00211234	0.110507
C14orf80_chr14_105956191	110.768	-1.70177	3.25301	0.0007848	0.0612281
CDT1_chr16_88870185	189.747	-1.68928	3.22495	0.00584067	0.216039
FEN1_chr11_61560108	632.131	-1.68611	3.21787	0.00219487	0.113916
CD74_chr5_149781199	92.1698	-1.67915	3.20239	0.026687	0.465759
LY6K_chr8_143781528	108.888	-1.67654	3.1966	0.00258732	0.129348
LIG1_chr19_48618701	651.5	-1.66723	3.17604	0.0018816	0.102247
SUV39H1_chrX_48553944	198.261	-1.66569	3.17265	0.00159952	0.0916206
PARPBP_chr12_102513955	392.572	-1.66384	3.1686	0.000874874	0.0641793
MCAM_chr11_119179233	285.213	-1.66087	3.16207	0.0054909	0.206003
RAD51_chr15_40987326	194.29	-1.65122	3.14099	0.00758015	0.24483
MND1_chr4_154265800	97.5062	-1.64966	3.1376	0.016119	0.366827
MCM4_chr8_48872762	2559.24	-1.64649	3.13072	0.00282582	0.136922
C17orf53_chr17_42219273	109.487	-1.63688	3.10993	0.00485275	0.186866
TRAIP_chr3_49866027	118.432	-1.63349	3.10262	0.0035182	0.155025
STIL_chr1_47715810	485.215	-1.63231	3.1001	0.00180667	0.100363
RECQL4_chr8_145736666	360.381	-1.62276	3.07964	0.00332269	0.151494
INMT_chr7_30791750	179.594	-1.62036	3.07452	0.0388907	0.506589
ANGPT2_chr8_6357174	172.589	-1.61011	3.05276	0.0297796	0.482267
HIST1H4H_chr6_26285353	1436.98	-1.60047	3.03243	0.00111192	0.0733699
NEFM_chr8_24771273	44.4483	-1.59099	3.01256	0.0421293	0.520413
NOS3_chr7_150688143	36.1486	-1.57908	2.9878	0.000198238	0.0434473
RNASEH2A_chr19_12917427	541.638	-1.57047	2.97001	0.00297711	0.140716
LCP1_chr13_46700057	43.2113	-1.56935	2.96771	0.039015	0.506909
HIST1H2AK_chr6_27805657	244.03	-1.56757	2.96405	0.00314697	0.145503
EZH2_chr7_148504463	449	-1.55927	2.94705	0.000767532	0.0612281
SLC29A1_chr6_44187241	356.831	-1.55615	2.94067	0.00284443	0.137317
HMGB2_chr4_174252526	1916.65	-1.55229	2.93282	0.00136375	0.0813973
PRIM1_chr12_57125363	273.85	-1.54742	2.92294	0.00359574	0.156834
HIST1H4F_chr6_26240653	412.231	-1.53731	2.90254	0.0132443	0.332653
FANCI_chr15_89787193	1336.99	-1.53439	2.89665	0.00249485	0.126486
CHAF1A_chr19_4402659	461.495	-1.52636	2.88059	0.00362017	0.156834
NCAPD2_chr12_6603297	2569.14	-1.51048	2.84906	0.00215996	0.112549
POLE2_chr14_50110269	193.507	-1.50935	2.84682	0.00362019	0.156834
MCM7_chr7_99690350	2415.42	-1.5078	2.84375	0.00333501	0.151529
CHTF18_chr16_838621	237.31	-1.49792	2.82435	0.00595211	0.218316
CCNE2_chr8_95892452	249.896	-1.48994	2.80877	0.00390863	0.164501
KPNA2_chr17_66031847	2547.42	-1.48757	2.80416	0.00193948	0.103948
HIST1H2BC_chr6_26123694	1548.56	-1.48037	2.79021	0.00239931	0.123068
KIAA1644_chr22_44639556	59.56	-1.47862	2.78682	0.0365267	0.500768
GINS3_chr16_58426297	231.796	-1.47783	2.78529	0.00413641	0.168271
PRKAR2B_chr7_106685177	73.5405	-1.47523	2.78028	0.00896251	0.266259
LINC00839_chr10_42970938	80.137	-1.46814	2.76665	0.00519552	0.197746
KNSTRN_chr15_40674921	666.109	-1.46612	2.76278	0.00425501	0.170864
CLSTN2_chr3_139654026	102.541	-1.46428	2.75926	0.0257824	0.458738
KNTC1_chr12_123011808	1712.77	-1.43811	2.70966	0.00548068	0.206003
BRIP1_chr17_59756546	579.439	-1.43789	2.70925	0.00755705	0.24483
SUSD5_chr3_33191536	31.6864	-1.43674	2.70708	0.00717291	0.23969
DHFR_chr5_79922044	198.544	-1.43626	2.70619	0.00126724	0.0781516
KIAA0040_chr1_175126122	161.267	-1.43108	2.69648	0.0322767	0.488517
MEOX2_chr7_15650836	126.843	-1.42257	2.68063	0.0185125	0.390189
FBXO5_chr6_153291657	640.711	-1.41849	2.67305	0.00162692	0.0920821
PAG1_chr8_81880045	150.938	-1.40732	2.65244	0.000788024	0.0612281
KIAA1211_chr4_57036360	38.3058	-1.39838	2.63606	0.043414	0.525894
PAQR4_chr16_3019245	297.492	-1.39297	2.62618	0.015189	0.354257
IQGAP2_chr5_75699079	32.4535	-1.39279	2.62586	0.014432	0.346447
H2AFZ_chr4_100869243	3580.12	-1.39248	2.62529	0.00188437	0.102247
PASK_chr2_242045513	93.8142	-1.38624	2.61396	0.00699492	0.237339
CRIP1_chr14_105953256	120.305	-1.38564	2.61289	0.00181909	0.100363
HIST1H3I_chr6_27839622	827.241	-1.38461	2.61101	0.00405906	0.167609
ENPEP_chr4_111397228	95.8992	-1.3771	2.59746	0.00629162	0.22363
LMNB2_chr19_2428162	3836.58	-1.37619	2.59582	0.00205279	0.108254
KIF24_chr9_34252377	244.188	-1.3761	2.59566	0.00294852	0.140279
POLA2_chr11_65029322	431.512	-1.37501	2.59369	0.00662546	0.229764
PCSK1_chr5_95726039	124.489	-1.37338	2.59077	0.0335629	0.492032
GMNN_chr6_24775158	329.995	-1.36749	2.58022	0.00280564	0.136922
COL5A3_chr19_10070236	5097.54	-1.36492	2.57562	0.00134544	0.080671
ECT2_chr3_172468474	1878.62	-1.36239	2.5711	0.00850691	0.26086
LOC100288181_chr8_143783669	74.8748	-1.3592	2.56542	0.00370593	0.158567
PRSS21_chr16_2867163	33.0484	-1.35758	2.56254	0.0452925	0.532741
CLIC6_chr21_36041687	63.6567	-1.35651	2.56065	0.000880969	0.0641793
ZNF695_chr1_247108848	34.9998	-1.34516	2.54058	0.0358969	0.499325
CKS1B_chr1_154947117	103.355	-1.344	2.53854	0.00270477	0.134024
RPL39L_chr3_186838740	307.752	-1.33567	2.52392	0.000505893	0.0518975
HES1_chr3_193853930	1396.55	-1.33343	2.52001	0.0397464	0.512179
ARC_chr8_143692404	55.7048	-1.33238	2.51817	0.0403566	0.515668
CDKN2C_chr1_51434366	675.526	-1.3317	2.51698	0.000601273	0.0559724
FANCA_chr16_89803958	529.48	-1.32916	2.51256	0.00318069	0.146158
DIAPH3_chr13_60239720	1236.5	-1.32135	2.49901	0.0389268	0.506589
LINC01204_chrX_45364632	32.0669	-1.31616	2.49002	0.0243452	0.446828
GALNT18_chr11_11292420	91.3468	-1.31268	2.48402	0.00410443	0.168271
FLT1_chr13_28874482	206.934	-1.29666	2.4566	0.0330991	0.491526
HIST1H4C_chr6_26104175	2384.22	-1.29188	2.44848	0.00978951	0.279448
HAUS8_chr19_17160570	169.854	-1.2847	2.43631	0.00571396	0.213153
NCAPD3_chr11_134022336	982.925	-1.28381	2.43482	0.00621946	0.222528
C21orf58_chr21_47720343	143.863	-1.27324	2.41705	0.00507444	0.194832
FAM81A_chr15_59730371	33.492	-1.27273	2.41618	0.0431861	0.524586
MIS18A_chr21_33640529	259.937	-1.26856	2.40921	0.00631966	0.223675
MCM3_chr6_52128811	1768.12	-1.26541	2.40396	0.00715413	0.23969
LIN9_chr1_226418849	282.179	-1.26472	2.40281	0.00553247	0.206971
UBE2S_chr19_55912649	221.54	-1.26463	2.40265	0.0080354	0.253028
ID4_chr6_19837600	589.956	-1.25934	2.39386	0.0363391	0.50046
BORA_chr13_73301886	339.724	-1.25853	2.39252	0.00446176	0.174367
ZWILCH_chr15_66797420	1090.67	-1.25528	2.38714	0.00664542	0.229764
FIGNL1_chr7_50511826	422.586	-1.25394	2.38493	0.00239443	0.123068
ZNF730_chr19_23299776	45.4175	-1.24719	2.37378	0.0221905	0.425998
DTYMK_chr2_242615156	811.971	-1.24677	2.37309	0.0035017	0.154818
ARHGDIB_chr12_15094949	66.2165	-1.2447	2.36969	0.0265649	0.465759
TONSL_chr8_145654162	213.855	-1.24421	2.36889	0.0102054	0.286237
CSF1R_chr5_149432853	41.3525	-1.24404	2.3686	0.0149823	0.351308
CEP152_chr15_49030134	427.665	-1.24294	2.3668	0.00390303	0.164501
DBF4_chr7_87505543	375.725	-1.24145	2.36436	0.00429244	0.171287
BRCA2_chr13_32889616	915.233	-1.23875	2.35994	0.0103659	0.286999
SIK1_chr21_44834397	429.176	-1.23798	2.35867	0.045845	0.534627
CEP128_chr14_80962820	243.768	-1.22952	2.3449	0.0082639	0.257221
TUBB4B_chr9_140135710	5544.84	-1.22741	2.34146	0.00415828	0.168271
XRCC3_chr14_104163953	261.404	-1.2249	2.33739	0.00187173	0.102247
RGAG1_chrX_109662284	44.2859	-1.22438	2.33655	0.00886139	0.265244
WHSC1_chr4_1873122	3168.74	-1.22427	2.33638	0.00464119	0.180306
PDE10A_chr6_165740775	127.615	-1.2236	2.33529	0.0160204	0.365851
DNAJC9_chr10_75001713	537.952	-1.22311	2.33449	0.00245413	0.124904
RBL1_chr20_35624754	770.827	-1.22253	2.33356	0.00956946	0.276777
RHEBL1_chr12_49458458	31.8774	-1.21981	2.32916	0.020933	0.418713
WDHD1_chr14_55405655	878.352	-1.20418	2.30406	0.00871239	0.2636
HMGB3_chrX_150148980	672.159	-1.20084	2.29873	0.0130435	0.330645
RMI2_chr16_11439294	167.205	-1.20079	2.29865	0.0210457	0.418713
POLD1_chr19_50887579	704.99	-1.19505	2.28953	0.00416482	0.168271
KIF21B_chr1_200938513	73.412	-1.19008	2.28166	0.0103468	0.286999
HIST1H4B_chr6_26027123	1472.99	-1.1895	2.28073	0.0115766	0.308888
SMC4_chr3_160117091	5678.19	-1.18892	2.27981	0.00723709	0.241145
ATAD2_chr8_124332090	2396.64	-1.1874	2.27742	0.00671918	0.229764
RAD54L_chr1_46713366	169.132	-1.18443	2.27274	0.00973291	0.278438
CDC7_chr1_91966403	370.881	-1.18204	2.26897	0.0224123	0.428377
SLC8A1_chr2_40339285	1012.53	-1.18116	2.2676	0.0333349	0.492032
LRR1_chr14_50065414	335.961	-1.17596	2.25943	0.0060542	0.219191
CENPQ_chr6_49431095	335.994	-1.17376	2.25599	0.00982825	0.279945
ZGRF1_chr4_113460488	420.035	-1.17157	2.25257	0.00671092	0.229764
RTKN2_chr10_63952844	70.8095	-1.16228	2.23811	0.0116527	0.308888
TIE1_chr1_43766565	86.1784	-1.16194	2.23758	0.0407267	0.516106
HIST1H1C_chr6_26055967	5710.18	-1.1608	2.23581	0.00619182	0.222144
RRM1_chr11_4115923	3453.31	-1.1601	2.23472	0.00758984	0.24483
DNA2_chr10_70173820	277.127	-1.15459	2.2262	0.00819233	0.256739
CHAF1B_chr21_37757688	285.469	-1.15456	2.22617	0.0093354	0.273014
PCDH1_chr5_141232675	54.4353	-1.15146	2.22139	0.0418069	0.519832
NDC1_chr1_54231133	1574.95	-1.1504	2.21976	0.00747561	0.24483
GPSM2_chr1_109419602	1016.8	-1.14574	2.2126	0.00727237	0.241145
HPDL_chr1_45792544	48.0435	-1.13888	2.20211	0.0321005	0.488517
SMC2_chr9_106856540	1942.41	-1.13705	2.19931	0.0116677	0.308888
C1orf112_chr1_169764549	269.999	-1.13632	2.1982	0.0160072	0.365851
HIST1H1E_chr6_26156558	4600.71	-1.13408	2.19479	0.0130189	0.330645
SLC25A10_chr17_79679265	172.213	-1.13342	2.19379	0.00852249	0.26086
FAM166A_chr9_140138034	749.453	-1.13002	2.18862	0.0077797	0.248374
CDCA4_chr14_105475909	483.805	-1.12878	2.18673	0.00729972	0.241442
CCDC150_chr2_197504355	61.5112	-1.12701	2.18406	0.0147553	0.350128
CHAC2_chr2_53994928	57.2167	-1.12185	2.17626	0.0215085	0.421442
DPF3_chr14_73086003	90.4529	-1.1191	2.17211	0.0303572	0.482267
HIST3H2A_chr1_228645064	81.4023	-1.11692	2.16883	0.0202276	0.411737
C11orf45_chr11_128769459	39.4669	-1.11661	2.16836	0.00630135	0.22363
CENPN_chr16_81040102	1119.97	-1.11373	2.16405	0.017372	0.379815
DMC1_chr22_38914953	82.9342	-1.10526	2.15138	0.0189377	0.395343
MGLL_chr3_127407904	1931.1	-1.10514	2.1512	0.0117357	0.30944
GEN1_chr2_17935176	607.296	-1.09747	2.13979	0.00747309	0.24483
HIST1H2BK_chr6_27106071	949.259	-1.09044	2.12939	0.0119121	0.311588
BAIAP2L2_chr22_38480895	116.758	-1.08729	2.12474	0.00948812	0.27503
DDX39A_chr19_14519609	956.376	-1.06537	2.09271	0.00760345	0.24483
CCDC15_chr11_124824016	139.092	-1.06508	2.09228	0.0134291	0.33334
BARD1_chr2_215590369	296.295	-1.05942	2.0841	0.0116282	0.308888
EPHB2_chr1_23037330	274.108	-1.05276	2.0745	0.00994149	0.28134
MTBP_chr8_121457637	245.283	-1.0487	2.06867	0.00917933	0.270862
MTHFD1_chr14_64854758	1721.79	-1.04033	2.0567	0.00997163	0.281586
TUBA1B_chr12_49521566	9074.34	-1.03831	2.05382	0.00705666	0.238633
SASS6_chr1_100549100	193.041	-1.03451	2.04842	0.00440035	0.173517
NEFH_chr22_29876180	58.3541	-1.03309	2.0464	0.0487826	0.545625
FSD1_chr19_4304590	52.2435	-1.03082	2.04319	0.0299058	0.482267
PARM1_chr4_75858284	39.7261	-1.02899	2.04059	0.0060905	0.21971
REEP4_chr8_21995532	279.827	-1.026	2.03637	0.00289036	0.139023
S100A3_chr1_153519808	60.9838	-1.02116	2.02955	0.0295619	0.482267
ITM2A_chrX_78615880	71.3689	-1.01379	2.01922	0.00301133	0.141221
CEP72_chr5_612404	67.1695	-1.01041	2.01448	0.0066726	0.229764
DDX11_chr12_31226778	135.436	-1.0051	2.00708	0.0333371	0.492032
PCNA_chr20_5095598	2316.77	-1.00336	2.00466	0.010448	0.286999
SNHG5_chr6_86386724	3179.33	-0.994713	1.99268	0.0039047	0.164501
C18orf54_chr18_51884286	269.275	-0.984866	1.97913	0.0210055	0.418713
RFC5_chr12_118454505	480.782	-0.982436	1.9758	0.0140055	0.342451
PHF19_chr9_123617928	854	-0.981255	1.97418	0.00337909	0.152477
POLA1_chrX_24712063	1027.29	-0.978798	1.97082	0.0178627	0.384495
EPOR_chr19_11487880	70.0211	-0.975799	1.96673	0.0483377	0.544584
HIST2H2BE_chr1_149856009	788.955	-0.97355	1.96367	0.0101659	0.285842
C5orf34_chr5_43486802	134.16	-0.971364	1.96069	0.0227263	0.431242
POP1_chr8_99129520	495.422	-0.961894	1.94787	0.0031834	0.146158
MPP2_chr17_41952726	79.8633	-0.957461	1.94189	2.62948e-05	0.0431315
CENPL_chr1_173768687	361.401	-0.954986	1.93856	0.0142977	0.345115
HYLS1_chr11_125753508	400.072	-0.954417	1.9378	0.00362956	0.156834
NEMP1_chr12_57449425	721.321	-0.949038	1.93058	0.0236295	0.441317
DNMT1_chr19_10244021	2094.95	-0.946328	1.92696	0.0114718	0.308298
ZNF257_chr19_22235265	38.7961	-0.945018	1.92521	0.0337165	0.492032
TMPO_chr12_98909350	6462.12	-0.944565	1.92461	0.0285576	0.479956
DSN1_chr20_35380193	560.364	-0.940972	1.91982	0.0321237	0.488517
SPDL1_chr5_169010637	1374.05	-0.939786	1.91824	0.0211899	0.419624
POLE_chr12_133200347	872.595	-0.93608	1.91332	0.0126651	0.325916
C4orf46_chr4_159587826	493.525	-0.934234	1.91088	0.0058831	0.216389
MMS22L_chr6_97590036	640.753	-0.933296	1.90963	0.0189067	0.395325
ID1_chr20_30193085	2211.52	-0.925396	1.89921	0.0302292	0.482267
MGC12916_chr17_14207056	73.0649	-0.922305	1.89514	0.000834412	0.0622537
ITGB3BP_chr1_63906440	378.124	-0.920222	1.89241	0.0256949	0.458738
LAMA5_chr20_60884115	357.664	-0.917569	1.88893	0.0385987	0.50482
LOC728554_chr5_177302261	51.7277	-0.911918	1.88154	0.0228674	0.431313
PTPRN_chr2_220154344	597.858	-0.909666	1.87861	0.0249925	0.452219
EZR_chr6_159186772	1376.57	-0.908624	1.87725	0.0321093	0.488517
WRAP53_chr17_7589388	234.368	-0.90327	1.8703	0.0144688	0.346698
PKN3_chr9_131464801	82.3632	-0.901076	1.86746	0.00282104	0.136922
MZT1_chr13_73282494	623.096	-0.900454	1.86665	0.0152496	0.35504
CENPJ_chr13_25456411	600.373	-0.89725	1.86251	0.013376	0.332653
FANCB_chrX_14861528	219.947	-0.895902	1.86077	0.018438	0.389871
DCLRE1B_chr1_114447914	312.143	-0.892924	1.85694	0.0225846	0.430419
KRBOX1_chr3_42977833	82.1041	-0.884311	1.84588	0.00297913	0.140716
OLFM1_chr9_137967088	266.551	-0.881358	1.84211	0.0439157	0.528559
CDK2_chr12_56360552	931.259	-0.878321	1.83823	0.00830563	0.257828
THAP10_chr15_71173680	87.946	-0.878031	1.83787	0.017838	0.384495
HMGN2_chr1_26798901	630.744	-0.869436	1.82695	0.0020766	0.109071
ARHGAP33_chr19_36266416	34.2558	-0.867053	1.82393	0.00706939	0.238633
RANGAP1_chr22_41640780	2146.85	-0.858564	1.81323	0.0269278	0.467092
TUBA1C_chr12_49621708	2822.24	-0.85339	1.80674	0.00833903	0.258254
ZNF714_chr19_21264952	383.235	-0.85159	1.80449	0.0217684	0.422879
BCL2L12_chr19_50168398	202.614	-0.850156	1.8027	0.00671908	0.229764
VRK1_chr14_97263683	550.203	-0.849142	1.80143	0.0212529	0.419624
LCORL_chr4_17844838	595.811	-0.847187	1.79899	0.0158772	0.363846
ACOT7_chr1_6324331	446.931	-0.832121	1.7803	0.0455434	0.533004
PDSS1_chr10_26986594	124.021	-0.820205	1.76566	0.0175942	0.38155
GSTCD_chr4_106629940	419.881	-0.815772	1.76024	0.00788651	0.24959
TUBG1_chr17_40761357	541.788	-0.815224	1.75957	0.0214663	0.421442
ENOSF1_chr18_670323	800.879	-0.810476	1.75379	0.0305269	0.482267
MGME1_chr20_17949761	452.721	-0.805472	1.74772	0.0339459	0.492364
APOLD1_chr12_12878850	499.857	-0.802279	1.74385	0.0104994	0.286999
MNS1_chr15_56720928	163.121	-0.802204	1.74376	0.0228009	0.431313
RAD54B_chr8_95384187	270.173	-0.800652	1.74189	0.0343586	0.49276
ARHGAP19_chr10_98981929	659.023	-0.798975	1.73986	0.0126832	0.325916
ANP32E_chr1_150190716	2089.31	-0.797582	1.73819	0.0310106	0.485919
PAFAH1B3_chr19_42801184	162.212	-0.794843	1.73489	0.0175654	0.38155
ZNF90_chr19_20188802	53.396	-0.794661	1.73467	0.0355183	0.498281
RFC2_chr7_73645831	606.91	-0.79295	1.73261	0.0425723	0.522283
NUDT1_chr7_2281856	329.09	-0.786797	1.72524	0.0131221	0.331996
ARL6IP1_chr16_18802990	4048.64	-0.785847	1.7241	0.00760724	0.24483
MASTL_chr10_27443752	770.819	-0.779104	1.71606	0.0379323	0.500768
RFC4_chr3_186507681	530.394	-0.774281	1.71034	0.0370685	0.500768
SAP30_chr4_174292092	263.344	-0.773455	1.70936	0.0235389	0.440926
BRI3BP_chr12_125478193	84.2521	-0.772945	1.70875	0.00646773	0.227176
NOTCH4_chr6_32162619	34.9737	-0.771266	1.70677	0.0245007	0.447452
EXOSC8_chr13_37574677	851.31	-0.765086	1.69947	0.00413439	0.168271
HMGB1_chr13_31032878	1177.59	-0.753899	1.68634	0.00663148	0.229764
MPHOSPH6_chr16_82181766	419.204	-0.747963	1.67942	0.00398944	0.166832
SUV39H2_chr10_14920781	433.72	-0.747877	1.67932	0.0243856	0.446828
NASP_chr1_46049659	1439.4	-0.747464	1.67884	0.03407	0.492364
MTFP1_chr22_30821610	140.993	-0.741308	1.67169	0.00751944	0.24483
PFKP_chr10_3109711	5265.86	-0.739114	1.66915	0.0228484	0.431313
TMEM106C_chr12_48357329	985.64	-0.735481	1.66495	0.0357649	0.499325
CCDC77_chr12_498515	382.95	-0.733366	1.66251	0.0262602	0.463007
FAM110A_chr20_814339	86.9044	-0.731796	1.66071	0.0325139	0.48977
IL7R_chr5_35856976	131.963	-0.729185	1.6577	0.0406097	0.516106
TIMM10_chr11_57295935	406.601	-0.726421	1.65453	0.00105232	0.0714863
HAUS5_chr19_36103645	294.957	-0.726121	1.65418	0.0133141	0.332653
PIF1_chr15_65107828	230.38	-0.72321	1.65085	0.0263044	0.463007
NUDT15_chr13_48611702	579.788	-0.718688	1.64568	0.00779301	0.248374
THOP1_chr19_2785505	1273.63	-0.71572	1.6423	0.0282812	0.478557
SLC38A5_chrX_48316919	984.497	-0.714498	1.64091	0.0440362	0.52883
HIRIP3_chr16_30003641	190.634	-0.711885	1.63794	0.0212664	0.419624
FANCM_chr14_45605141	464.813	-0.704818	1.62994	0.0317615	0.488517
CSE1L_chr20_47662782	5143.99	-0.699829	1.62431	0.0204175	0.4131
COCH_chr14_31343740	46.3895	-0.69938	1.62381	0.0497692	0.55126
SAC3D1_chr11_64808375	241.914	-0.692488	1.61607	0.0301649	0.482267
CEP85_chr1_26560643	348.956	-0.691953	1.61547	0.0292314	0.482267
PPIH_chr1_43124047	391.137	-0.691449	1.6149	0.0157964	0.363262
CCDC18_chr1_93646272	547.087	-0.687528	1.61052	0.0285032	0.479956
CDH13_chr16_82660398	3299.84	-0.686091	1.60892	0.0128965	0.329462
CLN6_chr15_68499329	445.642	-0.683882	1.60646	0.0403707	0.515668
SNRPA_chr19_41256758	1017.37	-0.682653	1.60509	0.0246975	0.449795
HN1_chr17_73131337	1680.3	-0.67863	1.60062	0.0304846	0.482267
POLR3G_chr5_89770680	161.612	-0.675445	1.59709	0.0122055	0.318629
ALYREF_chr17_79845710	1343.27	-0.675274	1.5969	0.0163435	0.369335
ARHGAP19-SLIT1_chr10_98912798	219.684	-0.671705	1.59295	0.0296306	0.482267
C9orf40_chr9_77561498	272.408	-0.670742	1.59189	0.0322445	0.488517
PARP2_chr14_20811772	475.158	-0.670568	1.5917	0.0208091	0.418444
RFWD3_chr16_74655296	1075.73	-0.66982	1.59087	0.0376892	0.500768
COQ3_chr6_99817347	143.981	-0.668214	1.5891	0.0188938	0.395325
RAD18_chr3_8918879	590.415	-0.665893	1.58655	0.0380329	0.500768
TTF2_chr1_117602948	559.12	-0.660023	1.58011	0.0460091	0.535115
TPRKB_chr2_73956956	372.218	-0.656546	1.5763	0.0133459	0.332653
LOC100128361_chr9_95380331	39.9528	-0.655912	1.57561	0.0189758	0.395509
LMO4_chr1_87794150	5454.67	-0.655067	1.57469	0.0104294	0.286999
DCK_chr4_71859264	590.591	-0.653484	1.57296	0.0363777	0.50046
HNRNPH3_chr10_70091767	931.163	-0.652778	1.57219	0.0117747	0.309846
SMS_chrX_21958690	1438.93	-0.650589	1.56981	0.0135393	0.334811
LOC90784_chr2_86247338	172.034	-0.650536	1.56975	0.000704614	0.0593095
MXD3_chr5_176732500	840.822	-0.650525	1.56974	0.0336785	0.492032
NUP35_chr2_183982217	317.543	-0.644416	1.56311	0.0416349	0.518828
ERI2_chr16_20791514	461.634	-0.643939	1.56259	0.00941336	0.274073
LSM5_chr7_32524944	699.149	-0.643169	1.56176	0.0237386	0.442144
SPATA5_chr4_123844224	849.898	-0.643153	1.56174	0.0266581	0.465759
MPHOSPH9_chr12_123640942	974.184	-0.641325	1.55976	0.0132908	0.332653
YWHAH_chr22_32340478	2675.75	-0.633881	1.55173	0.000941104	0.0664389
TIPIN_chr15_66629007	179.438	-0.6331	1.55089	0.0471088	0.53831
RHPN2_chr19_33469497	66.722	-0.629276	1.54679	0.011481	0.308298
PSMC3IP_chr17_40724327	406.814	-0.628666	1.54613	0.0410338	0.516106
PRIM2_chr6_57179602	626.439	-0.628153	1.54558	0.0470687	0.53831
ITPRIP_chr10_106069453	1746.75	-0.627569	1.54496	0.0355037	0.498281
OXCT1_chr5_41730166	1851.73	-0.623159	1.54024	0.0286928	0.479956
SLFN13_chr17_33762114	56.0107	-0.621724	1.53871	0.0338738	0.492032
RAD21_chr8_117858172	4656.45	-0.621317	1.53828	0.00114979	0.0747421
NUP205_chr7_135242661	3367.52	-0.618778	1.53557	0.0441289	0.52883
SLC2A1_chr1_43391045	1608.37	-0.617999	1.53474	0.0476445	0.541193
TOE1_chr1_45805341	329.32	-0.61678	1.53345	0.0273141	0.470824
NAF1_chr4_164047859	132.23	-0.614467	1.53099	0.00825638	0.257221
LSM4_chr19_18417039	1396.11	-0.612142	1.52853	0.0345652	0.49276
LYSMD2_chr15_52015260	106.306	-0.609958	1.52621	0.0430016	0.523646
DOT1L_chr19_2164147	726.618	-0.609952	1.52621	0.000258941	0.0435917
TBX2_chr17_59477256	388.198	-0.609811	1.52606	0.00597366	0.218496
TEX30_chr13_103418237	323.048	-0.60916	1.52537	0.0313242	0.488517
MIS18BP1_chr14_45672392	2021.12	-0.607271	1.52337	0.0355044	0.498281
WDR34_chr9_131395939	900.361	-0.607206	1.52331	0.0293494	0.482267
LOC441666_chr10_42827313	73.0153	-0.606456	1.52251	0.0454831	0.533004
GJC1_chr17_42875815	1147.2	-0.605885	1.52191	0.00444645	0.174288
RANBP1_chr22_20103460	1300.13	-0.605473	1.52148	0.048416	0.544584
SPIN4_chrX_62567106	202.997	-0.603785	1.5197	0.0477923	0.541935
TFRC_chr3_195776154	11146.2	-0.601396	1.51718	0.0156711	0.361647
PFKFB4_chr3_48555116	247.159	-0.599837	1.51555	0.0139445	0.341613
HIST1H2AC_chr6_26124372	2651.01	-0.598288	1.51392	0.0340296	0.492364
CCSAP_chr1_229456751	554.696	-0.595913	1.51143	0.0343925	0.49276
TCOF1_chr5_149737201	1393.55	-0.595701	1.51121	0.034418	0.49276
CEP78_chr9_80850990	648.126	-0.594757	1.51022	0.0102235	0.286237
TUBB6_chr18_12307667	10646.9	-0.593701	1.50911	0.0251454	0.454173
PKP3_chr11_392598	36.7215	-0.590426	1.50569	0.0314851	0.488517
SKA2_chr17_57187307	1110.53	-0.58809	1.50326	0.0405961	0.516106
HIST2H2AC_chr1_149858524	1012.66	-0.58702	1.50214	0.0489185	0.546215
SOGA1_chr20_35405844	439.222	-0.585235	1.50028	0.00936938	0.273399
TLE1_chr9_84198597	560.961	0.592361	1.50771	0.036692	0.500768
HRH1_chr3_11178778	1082.2	0.593251	1.50864	0.0305572	0.482267
NINJ2_chr12_673461	71.2358	0.594029	1.50946	0.0387257	0.505978
SNORA80B_chr2_10586839	159.061	0.594715	1.51017	0.00869199	0.26359
MANBA_chr4_103552642	2576.21	0.598839	1.5145	0.0267597	0.466023
TSKS_chr19_50243010	48.4678	0.600341	1.51607	0.0291185	0.482267
GSTM4_chr1_110198697	205.378	0.609963	1.52622	0.0173858	0.379815
SNORA62_chr3_39452544	34.3715	0.616212	1.53285	0.0323093	0.488517
SNORD89_chr2_101889397	34.3254	0.617318	1.53402	0.0358042	0.499325
ZNF285_chr19_44889807	89.269	0.622503	1.53954	0.027813	0.475117
ZNF177_chr19_9473695	88.4827	0.630235	1.54782	0.00815817	0.25628
C2orf27A_chr2_132480063	72.9302	0.632418	1.55016	0.0116099	0.308888
ACP6_chr1_147119167	79.796	0.635262	1.55322	0.0113458	0.305919
SNORA7B_chr3_129116052	48.424	0.657058	1.57686	0.0408945	0.516106
PDPN_chr1_13910251	811.845	0.659938	1.58001	0.0366713	0.500768
BTN3A2_chr6_26365386	854.365	0.660519	1.58065	0.0329337	0.491526
PEX6_chr6_42931610	1420.07	0.660571	1.58071	0.00375835	0.16023
SNORA71C_chr20_37058309	51.0742	0.661389	1.5816	0.00711294	0.239487
SNORA67_chr17_7481272	204.13	0.665518	1.58614	0.00125943	0.0781516
TOP1MT_chr8_144391496	676.803	0.665614	1.58624	0.0167325	0.374253
SNORD10_chr17_7480128	1169.76	0.668095	1.58897	0.00354461	0.155667
LINC01137_chr1_37920479	71.463	0.669909	1.59097	0.00968085	0.277553
SCARNA6_chr2_234197321	356.799	0.669927	1.59099	0.000915136	0.0653079
CROCCP2_chr1_16944750	275.339	0.683315	1.60583	0.00573613	0.213374
DNAH10_chr12_124247041	102.715	0.688086	1.61114	0.000832765	0.0622537
SNORA9_chr7_45024976	38.3465	0.694491	1.61831	0.00886772	0.265244
LINC00476_chr9_98568369	274.033	0.695144	1.61905	0.0463642	0.536086
ATP6AP1L_chr5_81575280	79.0568	0.696985	1.62111	0.0047424	0.183154
SNORA68_chr19_17973396	263.694	0.703921	1.62893	0.0110098	0.29747
SNORA74A_chr5_138614468	60.914	0.708577	1.63419	0.0163528	0.369335
LYPD1_chr2_133402336	75.4556	0.708906	1.63456	0.0142511	0.344625
LOC100289495_chr6_166756118	61.9004	0.713422	1.63969	0.0181588	0.386455
SNORA43_chr9_139620555	294.191	0.728699	1.65714	0.000639001	0.0574707
SNORA5C_chr7_45144504	42.368	0.731233	1.66006	0.00141588	0.0833719
SNORA7A_chr3_12881810	212.062	0.738147	1.66803	0.00181607	0.100363
MIR6516_chr17_75085498	146.043	0.754615	1.68718	0.0261439	0.463007
DNASE1L1_chrX_153629576	688.842	0.763305	1.69737	0.0380543	0.500768
TNFRSF21_chr6_47199262	698.483	0.764407	1.69867	0.042003	0.519832
SCARNA16_chr17_75085388	163.451	0.76602	1.70057	0.0195556	0.400536
REEP6_chr19_1491164	67.2279	0.769615	1.70481	0.0496953	0.55126
RPL32P3_chr3_129101676	72.9626	0.780509	1.71774	0.0022066	0.114075
SNORD15B_chr11_75115464	481.009	0.807949	1.75072	0.0183227	0.388684
SNORA48_chr17_7478030	1754.62	0.809549	1.75266	0.00432601	0.171616
SCARNA5_chr2_234184371	624.854	0.812589	1.75636	0.000406499	0.0492433
PCDHB5_chr5_140514787	36.2962	0.813049	1.75692	0.0257216	0.458738
DAAM1_chr14_59655380	1206.22	0.843736	1.79469	0.0195227	0.400536
SNORA80A_chr21_33749495	58.8501	0.861401	1.8168	0.0210234	0.418713
SNORA45A_chr11_8705773	44.6589	0.866612	1.82338	0.0262204	0.463007
SNORA34_chr12_49048164	178.832	0.880286	1.84074	0.000609554	0.0559724
SNORA71D_chr20_37062504	155.494	0.882371	1.8434	0.00140318	0.0829961
MXRA5_chrX_3226608	10071.4	0.885338	1.8472	0.035446	0.498281
GS1-259H13.2_chr7_99195901	54.8544	0.893034	1.85708	0.0291152	0.482267
C1QTNF1_chr17_77019015	1177.12	0.893608	1.85782	0.0221862	0.425998
ITGA10_chr1_145524890	260.877	0.898139	1.86366	0.0171353	0.377522
SERPINF1_chr17_1665258	18910.9	0.901043	1.86742	0.0433145	0.525174
N4BP2L1_chr13_32974859	327.66	0.910388	1.87955	0.0140569	0.342451
MIR1291_chr12_49048226	105.281	0.914159	1.88447	0.00516595	0.197746
SNORA52_chr11_811680	382.203	0.916301	1.88727	0.000524094	0.0525335
SNORA54_chr11_2985000	196.094	0.921857	1.89455	0.0135027	0.334535
SCARNA1_chr1_28160911	30.9114	0.936318	1.91364	0.0110056	0.29747
THRB_chr3_24158644	868.179	0.952173	1.93478	0.0437671	0.528222
SNORA8_chr11_93465526	217.646	0.977749	1.96939	4.96397e-06	0.0431315
SNORA38_chr6_31590855	41.7375	0.982781	1.97627	0.0027026	0.134024
IFI6_chr1_27992571	1025.19	0.984942	1.97923	0.041712	0.519166
SNORA71B_chr20_37053842	30.8626	0.993705	1.99129	0.00629061	0.22363
HLA-F_chr6_29691116	284.888	1.00642	2.00892	0.0297031	0.482267
SNORA70_chrX_153628621	98.8019	1.01222	2.01701	0.0236606	0.441317
CYP3A5_chr7_99245811	30.9899	1.02561	2.03582	0.0354219	0.498281
SNORA22_chr7_65220512	44.561	1.03785	2.05316	0.000107144	0.0431315
TMEM132B_chr12_125811161	52.043	1.04732	2.06669	0.0489942	0.546404
SNORA23_chr11_9450312	133.743	1.06016	2.08516	0.00119578	0.0762221
IFI44L_chr1_79086066	220.602	1.08375	2.11954	0.0377122	0.500768
SOD2_chr6_160100148	4571.55	1.10519	2.15128	0.0170146	0.376919
SNORD33_chr19_49993873	73.3457	1.10902	2.15698	0.00293488	0.140138
ULBP1_chr6_150285142	168.014	1.12004	2.17353	0.0270729	0.46899
SNORA61_chr1_28906275	74.1642	1.16447	2.2415	0.0145936	0.349051
EVI2A_chr17_29643427	361.028	1.17527	2.25835	0.024949	0.452219
MX1_chr21_42792484	435.793	1.19415	2.2881	0.024085	0.445738
FRMD5_chr15_44162958	155.007	1.21709	2.32477	0.00675402	0.230356
LRRC17_chr7_102553343	1029.07	1.22262	2.3337	0.0442202	0.52883
USP44_chr12_95910335	49.4927	1.22619	2.33948	0.0152987	0.355554
PLXNC1_chr12_94542498	326.272	1.23658	2.35639	0.0181257	0.386379
SNORA74B_chr5_172447728	32.3895	1.23835	2.35929	0.00530814	0.200868
CCDC160_chrX_133371076	46.6961	1.25258	2.38268	0.000204911	0.0434473
IL6_chr7_22766765	3528.58	1.34144	2.53404	0.0446861	0.53073
ICAM1_chr19_10381516	483.188	1.34679	2.54346	0.0430078	0.523646
DPT_chr1_168664694	3257.56	1.3722	2.58866	0.00089036	0.0641793
LOC541472_chr7_22765013	274.974	1.37797	2.59902	0.036517	0.500768
GALNT5_chr2_158114339	1573.72	1.37985	2.60241	0.0243966	0.446828
TNFRSF11B_chr8_119935795	1793.4	1.41553	2.66758	0.00845724	0.260209
TRHDE_chr12_72666528	264.351	1.47605	2.78186	0.0485823	0.544584
RAB27B_chr18_52495707	90.7969	1.54539	2.91883	0.0163699	0.369335
EVI2B_chr17_29630787	58.4367	1.68556	3.21665	0.0349516	0.495626
RPL9_chr4_39455744	781.485	1.70535	3.26108	0.00394895	0.165667
PLA2G4C_chr19_48551099	59.1136	1.841	3.58259	0.00604847	0.219191
DIRAS3_chr1_68511644	201.295	1.9498	3.8632	0.0128075	0.328466
LRRN3_chr7_110731061	292.262	1.94987	3.8634	0.0367139	0.500768
FER1L6_chr8_124864226	403.714	2.65777	6.31055	0.00184208	0.101206

## Sheet: Apples vs Pears in GF
Gene_Id	baseMean	log2FoldChange	FC	pvalue	padj
LYZ_chr12_69742133	116.248	-4.11476	17.3248	0.000740149	0.0763929
HLA-DRA_chr6_32407618	182.055	-3.69326	12.9355	0.00615573	0.192649
CYBB_chrX_37639269	120.037	-3.65708	12.6151	0.0112959	0.259499
KDR_chr4_55944425	39.6288	-3.64558	12.515	0.000337602	0.0646305
CD84_chr1_160510883	62.6654	-3.63587	12.431	0.0251416	0.365737
HIST1H1A_chr6_26017259	314.232	-3.62814	12.3645	5.71846e-05	0.0615726
HIST1H2AJ_chr6_27782079	556.132	-3.60632	12.179	3.78552e-05	0.0568422
SPC25_chr2_169727400	138.502	-3.52989	11.5505	0.000120273	0.0646305
MYBL2_chr20_42295658	478.171	-3.3488	10.188	4.35481e-05	0.0568422
LAPTM5_chr1_31205314	106.182	-3.33771	10.11	0.00130397	0.0922289
HIST1H3F_chr6_26250369	456.212	-3.33107	10.0636	0.000970753	0.084197
HIST1H2BM_chr6_27782821	506.249	-3.27749	9.69665	0.000130654	0.0646305
HIST1H3B_chr6_26031816	2542.81	-3.27286	9.66557	0.000447797	0.0697858
HMMR_chr5_162887516	982.315	-3.23569	9.41977	0.000761426	0.0763929
PLK1_chr16_23690142	568.106	-3.18926	9.12145	0.000150874	0.0646305
SAPCD2_chr9_139956578	173.672	-3.16691	8.98121	0.000558197	0.0725974
KIF18B_chr17_43002078	223.279	-3.14315	8.83449	0.000173244	0.0646305
CEP55_chr10_95256368	1350.99	-3.12787	8.74146	0.00020936	0.0646305
ERCC6L_chrX_71424506	343.379	-3.12641	8.73258	0.000221534	0.0646305
CDCA8_chr1_38158072	491.686	-3.11362	8.65552	0.000243301	0.0646305
HIST1H4A_chr6_26021906	485.217	-3.11225	8.64731	3.93451e-05	0.0568422
PBK_chr8_27667137	711.652	-3.10662	8.61364	0.000172229	0.0646305
NCAPH_chr2_97001478	497.149	-3.0972	8.55755	0.000211437	0.0646305
UBE2C_chr20_44441214	722.052	-3.09609	8.551	0.00138218	0.0940705
GFRA2_chr8_21549529	51.9934	-3.09066	8.51886	0.00768637	0.215177
HIST1H2BL_chr6_27775256	453.023	-3.0855	8.48842	2.78714e-05	0.0568422
MKI67_chr10_129894924	2366.33	-3.08394	8.47926	0.000199079	0.0646305
IQGAP3_chr1_156495196	1275.93	-3.0763	8.43449	0.00114379	0.0887776
HIST1H2AI_chr6_27775976	844.107	-3.07242	8.41181	6.71397e-05	0.0640698
HJURP_chr2_234745346	600.044	-3.06396	8.36263	0.000428528	0.0697858
HIST1H1B_chr6_27834569	4287.44	-3.06307	8.35748	0.000161354	0.0646305
CDC20_chr1_43824625	884.733	-3.0516	8.29129	0.0017028	0.102726
HIST1H3G_chr6_26271145	905.888	-3.05127	8.28944	0.00119049	0.0901684
CKAP2L_chr2_113493926	520.728	-3.04521	8.25469	0.000324146	0.0646305
E2F2_chr1_23832919	80.4217	-3.04297	8.24189	0.000211184	0.0646305
BUB1B_chr15_40453209	1205.47	-3.03181	8.17837	0.000290901	0.0646305
HIST1H2AL_chr6_27833106	620.767	-3.02926	8.16393	0.000138673	0.0646305
DEPDC1_chr1_68939834	746.034	-3.02257	8.12614	0.000546776	0.0725974
FAM83D_chr20_37554954	618.203	-3.01222	8.06804	0.000232463	0.0646305
DLGAP5_chr14_55614833	1561.11	-3.00748	8.0416	0.00232655	0.121838
CENPA_chr2_27008881	251.919	-3.00699	8.03888	0.000418425	0.0697858
RRM2_chr2_10262694	1746.61	-2.99981	7.99893	0.00138761	0.0940705
HIST1H3J_chr6_27858092	586.733	-2.97701	7.87351	0.000124283	0.0646305
E2F8_chr11_19245609	67.3708	-2.97588	7.86737	0.00115431	0.0887776
NUF2_chr1_163291722	447.498	-2.94337	7.69208	0.00283823	0.135838
ASF1B_chr19_14230320	409.79	-2.94003	7.67428	0.000219605	0.0646305
SKA1_chr18_47901391	398.767	-2.9352	7.64862	0.000252558	0.0646305
ESCO2_chr8_27632057	409.721	-2.92606	7.60033	0.000218941	0.0646305
ANLN_chr7_36429411	3940.61	-2.92158	7.57675	0.000297012	0.0646305
APOBEC3B_chr22_39378403	94.4627	-2.9184	7.56006	0.00121832	0.0901684
HIST1H2BO_chr6_27861202	616.013	-2.90733	7.50227	0.000333565	0.0646305
GTSE1_chr22_46692637	370.486	-2.89996	7.46407	0.000428606	0.0697858
GABBR2_chr9_101050363	93.3644	-2.89145	7.42015	0.000139024	0.0646305
SGOL1_chr3_20202084	165.251	-2.88315	7.37758	0.000429962	0.0697858
HIST1H3C_chr6_26045638	1149.53	-2.8828	7.37582	0.000369265	0.0668488
HIST1H2BH_chr6_26251878	262.629	-2.87838	7.35323	0.000672783	0.0763929
KIFC1_chr6_33359312	652.29	-2.87222	7.32191	0.000744338	0.0763929
CDCA3_chr12_6955888	345.549	-2.86869	7.30402	0.000422097	0.0697858
CASC5_chr15_40886446	1763.37	-2.8669	7.29496	0.000512764	0.0714783
BIRC5_chr17_76210276	1416.94	-2.86326	7.27655	0.00258205	0.129175
SHCBP1_chr16_46614467	981.629	-2.85807	7.25046	0.000612451	0.0745009
SPC24_chr19_11257830	193.555	-2.8481	7.20052	0.000362973	0.0668488
KIF20A_chr5_137514416	1942.98	-2.84548	7.18745	0.00220461	0.117128
TTK_chr6_80714321	871.234	-2.8394	7.15723	0.000757851	0.0763929
FAM111B_chr11_58874657	316.634	-2.82384	7.08045	0.000226	0.0646305
TPX2_chr20_30326903	2133.64	-2.8222	7.0724	0.000307645	0.0646305
FAM64A_chr17_6347734	361.096	-2.81367	7.03072	0.00156054	0.100028
CDK1_chr10_62538088	1148.71	-2.80655	6.99611	0.000321201	0.0646305
HIST1H2BB_chr6_26043454	767.445	-2.80471	6.98718	0.00015123	0.0646305
CPXM2_chr10_125505151	69.0261	-2.7975	6.95235	0.00015263	0.0646305
HIST1H2AH_chr6_27114860	1125.89	-2.79556	6.94302	8.3697e-05	0.0646305
NUSAP1_chr15_41624891	1610.72	-2.79299	6.93064	0.000194744	0.0646305
CADM3_chr1_159141376	54.0287	-2.77066	6.82422	0.0144544	0.291894
BUB1_chr2_111395274	1133.83	-2.75797	6.76444	0.00125617	0.0910914
HIST1H3E_chr6_26225382	206.348	-2.75164	6.73482	0.000117832	0.0646305
TOP2A_chr17_38544772	6918.05	-2.75093	6.73152	0.000622657	0.0745009
CDCA5_chr11_64844926	394.905	-2.74583	6.70775	0.000247717	0.0646305
HIST1H3H_chr6_27777841	1270.75	-2.73568	6.66074	6.00374e-05	0.0615726
NEK2_chr1_211831598	355.635	-2.73514	6.65822	0.000883005	0.0802417
DEPDC1B_chr5_59892738	141.442	-2.73204	6.64397	0.000291357	0.0646305
ASPM_chr1_197053256	4211.07	-2.72027	6.58994	0.000483477	0.0702235
KIF2C_chr1_45205489	1171.12	-2.71653	6.57292	0.00100313	0.0855175
CENPF_chr1_214776531	6065.74	-2.70807	6.53446	0.00234878	0.121838
AURKB_chr17_8108048	306.431	-2.70806	6.53444	0.0010701	0.0863651
CENPE_chr4_104026962	2371.74	-2.69119	6.45844	0.000260999	0.0646305
TK1_chr17_76170159	1102.2	-2.68793	6.44387	0.000805448	0.0786709
CDC45_chr22_19467348	270.233	-2.67916	6.40482	0.000661382	0.0763929
KIF4A_chrX_69509878	690.129	-2.67903	6.40427	0.000815464	0.0788218
PLK4_chr4_128802015	508.8	-2.66567	6.34521	0.000217158	0.0646305
BLM_chr15_91260557	278.011	-2.66111	6.32518	0.000476762	0.0702235
TACC3_chr4_1723216	754.61	-2.65895	6.31574	0.000172899	0.0646305
KIF15_chr3_44803208	647.927	-2.62563	6.17153	0.000304012	0.0646305
SPAG5_chr17_26904582	1184.8	-2.61789	6.13853	0.00103545	0.0863651
CCNB1_chr5_68462836	2334.62	-2.60897	6.1007	0.00048909	0.0702235
HIST1H1D_chr6_26234439	688.401	-2.60809	6.09695	0.000218078	0.0646305
LCP1_chr13_46700057	98.672	-2.60592	6.0878	0.0034776	0.144589
KIF14_chr1_200520624	1073.02	-2.60313	6.07602	0.000836645	0.0795533
KIF11_chr10_94352824	2054.91	-2.5992	6.05951	0.000179921	0.0646305
PRC1_chr15_91509267	2819.42	-2.59738	6.05187	0.000610581	0.0745009
ESPL1_chr12_53662082	307.758	-2.59421	6.03856	0.000367674	0.0668488
HIST2H3D_chr1_149784779	128.271	-2.5863	6.00556	0.000459093	0.0697858
HIST1H2AE_chr6_26217147	1093.72	-2.57883	5.97456	0.000305546	0.0646305
MTFR2_chr6_136552167	66.1098	-2.57534	5.96012	0.00120111	0.0901684
RAD51AP1_chr12_4647949	319.529	-2.56882	5.93326	0.000264891	0.0646305
CLSPN_chr1_36197712	678.943	-2.56687	5.92524	0.000573677	0.0728926
CENPM_chr22_42334724	139.461	-2.56404	5.91362	0.00181364	0.104961
CDC25C_chr5_137620953	227.032	-2.55809	5.88928	0.00178575	0.10451
NCAPG_chr4_17812435	1567.21	-2.55653	5.8829	0.000316362	0.0646305
ZWINT_chr10_58117198	656.943	-2.55565	5.87933	0.000283566	0.0646305
MCM10_chr10_13203553	356.147	-2.54816	5.84887	0.000863534	0.0802287
NDC80_chr18_2571509	946.758	-2.54807	5.8485	0.000148027	0.0646305
HIST1H2BI_chr6_26273203	811.898	-2.54369	5.83079	0.000336521	0.0646305
FPR3_chr19_52298410	41.8285	-2.51135	5.70155	0.0312199	0.392533
ZNF367_chr9_99148224	263.988	-2.50833	5.68962	0.000238479	0.0646305
CCNB2_chr15_59397283	802.991	-2.50193	5.66442	0.00149997	0.0983406
HIST1H2AG_chr6_27100816	1605.04	-2.49677	5.64421	0.000321656	0.0646305
WDR62_chr19_36545782	149.614	-2.4963	5.64236	0.00129993	0.0922289
AURKA_chr20_54944444	827.491	-2.48245	5.58845	0.00071729	0.0763929
XRCC2_chr7_152343586	95.8336	-2.47709	5.56774	7.71875e-05	0.0646305
CCNA2_chr4_122737598	1611.54	-2.46636	5.52647	0.00070154	0.0763929
TRIP13_chr5_892968	770.65	-2.45146	5.46971	0.000452754	0.0697858
DDIAS_chr11_82612736	253.067	-2.43946	5.4244	0.000559233	0.0725974
IQGAP2_chr5_75699079	43.5016	-2.42532	5.37149	2.54052e-05	0.0568422
TROAP_chr12_49716970	210.121	-2.42039	5.35314	0.00290812	0.136454
SKA3_chr13_21727733	382.148	-2.41568	5.33569	0.000263792	0.0646305
KIF18A_chr11_28042162	588.376	-2.41559	5.33538	0.000440703	0.0697858
PKMYT1_chr16_3022791	194.915	-2.41257	5.32422	0.00129257	0.0922289
DTL_chr1_212208894	571.493	-2.403	5.28903	0.000973444	0.084197
CD74_chr5_149781199	211.821	-2.40224	5.28622	0.00542018	0.181406
MAD2L1_chr4_120980578	506.051	-2.38835	5.23558	0.00045621	0.0697858
ACPP_chr3_132036210	96.1482	-2.38083	5.20836	0.0144504	0.291894
ORC1_chr1_52838500	220.767	-2.36676	5.15781	0.00115625	0.0887776
CD93_chr20_23059992	70.5872	-2.3599	5.13336	0.0254594	0.367014
EXO1_chr1_242011492	408.082	-2.33668	5.0514	0.000622179	0.0745009
NPTX1_chr17_78440632	54.2263	-2.32907	5.0248	0.00615001	0.192649
SGOL2_chr2_201390864	929.843	-2.3235	5.00546	0.000345116	0.0651997
HIST1H2AM_chr6_27860476	848.774	-2.31511	4.97642	0.000313602	0.0646305
POLQ_chr3_121150272	484.216	-2.31081	4.96161	0.000845938	0.0799078
STC1_chr8_23699433	641.815	-2.29697	4.91424	0.0159012	0.298853
FANCD2_chr3_10068112	507.125	-2.29662	4.91305	0.000717439	0.0763929
KIF23_chr15_69706584	1626.27	-2.29128	4.8949	0.00153256	0.0995678
PRR11_chr17_57232859	839.36	-2.28562	4.87575	0.00144969	0.0966197
GINS4_chr8_41386724	346.52	-2.27653	4.8451	0.000452744	0.0697858
HIST1H2BE_chr6_26184023	324.982	-2.27088	4.82616	0.000559675	0.0725974
CXCL14_chr5_134906370	49.3856	-2.24866	4.7524	0.00743777	0.211281
HIST1H3A_chr6_26020717	619.416	-2.24106	4.72746	0.000504949	0.0710789
HIST1H2BF_chr6_26199786	295.396	-2.22796	4.68472	0.00552811	0.183308
GSG2_chr17_3627196	182.756	-2.21218	4.63374	0.00238555	0.123207
GINS1_chr20_25388322	299.752	-2.19507	4.57913	0.000525608	0.0724887
FOXM1_chr12_2966846	865.276	-2.18745	4.55499	0.00166453	0.101268
HIST1H2AB_chr6_26033319	510.071	-2.1848	4.54664	0.000687432	0.0763929
LMNB1_chr5_126112314	1095.91	-2.16697	4.49079	0.00124524	0.0910914
NEURL1B_chr5_172068268	189.026	-2.16195	4.47519	0.000171272	0.0646305
PTTG1_chr5_159848813	795.726	-2.16124	4.47298	0.00349509	0.144589
GINS2_chr16_85711279	259.708	-2.15897	4.46596	0.00151221	0.0986921
HIST3H2BB_chr1_228645807	76.9795	-2.1537	4.44966	0.00068201	0.0763929
L1CAM_chrX_153126968	18.5828	-2.12556	4.36374	0.00568918	0.185939
CIT_chr12_120123594	826.87	-2.11229	4.32377	0.00125394	0.0910914
CDKN3_chr14_54863672	463.947	-2.11157	4.3216	0.000535158	0.0724887
PMCH_chr12_102590236	56.0517	-2.11121	4.32053	4.29281e-05	0.0568422
UHRF1_chr19_4903091	584.009	-2.10449	4.30047	0.000677087	0.0763929
E2F1_chr20_32263291	273.749	-2.10033	4.28808	0.00274927	0.13381
HIST1H4L_chr6_27840925	621.842	-2.08784	4.25111	0.00107268	0.0863651
CXCL5_chr4_74861358	113.206	-2.07541	4.21464	0.0146428	0.293015
OIP5_chr15_41601465	104.811	-2.07099	4.20174	0.00123613	0.0910172
VWF_chr12_6058039	123.252	-2.07004	4.19897	0.00127325	0.0918658
HIST1H4F_chr6_26240653	386.369	-2.06973	4.19809	0.000859426	0.0802287
GAS2L3_chr12_100967438	566.382	-2.0564	4.15947	0.0010445	0.0863651
KIAA1524_chr3_108268717	654.063	-2.02762	4.07731	0.000446562	0.0697858
KIAA0101_chr15_64657210	396.337	-2.02118	4.05916	0.00185122	0.10586
MELK_chr9_36572858	1052.08	-2.01877	4.05239	0.0017906	0.10451
RACGAP1_chr12_50382944	1818.11	-2.00678	4.01884	0.000871687	0.0802287
CKS2_chr9_91926109	614.844	-2.0056	4.01555	0.000727788	0.0763929
SHE_chr1_154451953	18.534	-2.00232	4.00643	0.00406964	0.153768
ARHGAP11A_chr15_32907344	1527.6	-1.99082	3.97463	0.000645745	0.0763929
C11orf91_chr11_33719653	27.1189	-1.98682	3.96363	0.00077732	0.076457
POC1A_chr3_52109248	305.53	-1.9855	3.95999	0.000777457	0.076457
STMN1_chr1_26210676	3250.83	-1.96556	3.90563	0.00263275	0.130349
LOC100507424_chr12_2945981	109.192	-1.95823	3.88584	0.00108874	0.0863651
KIF20B_chr10_91461346	1396.02	-1.95593	3.87965	0.000766163	0.0763929
CDC6_chr17_38444145	602.743	-1.94369	3.84689	0.00376462	0.147282
SPARCL1_chr4_88394481	23.0594	-1.94294	3.84489	0.015672	0.296624
SLC37A2_chr11_124933012	38.6815	-1.94038	3.83806	0.00343663	0.144589
HIST2H2BF_chr1_149754244	252.777	-1.93893	3.83422	0.000819013	0.0788218
UBE2T_chr1_202300784	329.225	-1.93679	3.82852	0.00330176	0.143491
HIST1H2BJ_chr6_27100094	863.743	-1.93315	3.81888	0.000531429	0.0724887
WFDC3_chr20_44402846	26.9654	-1.93175	3.81519	0.000467591	0.0699341
HIST1H4I_chr6_27107087	240.293	-1.92868	3.80707	0.00095229	0.0833718
MYBL1_chr8_67474409	179.765	-1.92367	3.79386	0.00568094	0.185939
HEYL_chr1_40089102	18.8083	-1.92276	3.79148	0.00165014	0.101072
RFC3_chr13_34392205	377.537	-1.91858	3.78051	0.000408691	0.0697858
HIST1H2BG_chr6_26216427	909.737	-1.91786	3.77863	0.0024334	0.125229
HIST1H3D_chr6_26197011	1655.17	-1.90975	3.75743	0.00138142	0.0940705
CENPK_chr5_64813592	381.318	-1.89549	3.72047	0.00279453	0.134642
HELLS_chr10_96305523	536.612	-1.89009	3.70658	0.00108778	0.0863651
ST8SIA4_chr5_100142638	28.0545	-1.87889	3.67792	0.0127172	0.276711
CDCA7_chr2_174219560	206.459	-1.87838	3.67661	0.00293266	0.136987
TCF19_chr6_31126302	1149.48	-1.86819	3.65073	0.000946123	0.0833718
SCUBE3_chr6_35181838	4686.31	-1.85705	3.62265	0.014037	0.286784
C16orf59_chr16_2510114	88.3183	-1.8486	3.60149	0.00277316	0.134064
BRCA1_chr17_41196311	954.212	-1.84243	3.58613	0.000724939	0.0763929
KIF22_chr16_29802033	1025.4	-1.84228	3.58577	0.00100007	0.0855175
CENPI_chrX_100354797	334.56	-1.84036	3.581	0.00165348	0.101072
CDH5_chr16_66400524	16.3475	-1.83753	3.57398	0.0210182	0.336057
CENPU_chr4_185615218	558.435	-1.82923	3.55348	0.0006201	0.0745009
TIMELESS_chr12_56810156	671.945	-1.82124	3.53384	0.0003169	0.0646305
HIST1H2AD_chr6_26199011	703.024	-1.8197	3.53007	0.0025454	0.128686
DOCK8_chr9_214864	22.1269	-1.81932	3.52915	0.0495972	0.460033
MCM5_chr22_35796115	1346.99	-1.80012	3.48248	0.00107209	0.0863651
CKAP2_chr13_53029494	1869.38	-1.79865	3.47895	0.00168085	0.10183
CXCL8_chr4_74606222	114.568	-1.78823	3.4539	0.0434047	0.437336
CCNF_chr16_2479394	862.244	-1.78607	3.44873	0.00129112	0.0922289
MCM2_chr3_127317199	1323.84	-1.78415	3.44415	0.00139553	0.0940705
HIST1H2BN_chr6_27806439	450.095	-1.78304	3.44151	0.00165426	0.101072
HIST2H2AB_chr1_149859018	505.784	-1.77697	3.42706	0.000503718	0.0710789
DYSF_chr2_71680752	39.1522	-1.7723	3.41598	0.00702581	0.209455
CENPW_chr6_126660934	189.321	-1.76531	3.39948	0.00369985	0.146336
TMEM158_chr3_45265955	783.593	-1.76098	3.38927	0.00852844	0.227182
PSRC1_chr1_109822175	245.118	-1.75479	3.37477	0.00294857	0.136987
MCM8_chr20_5931297	571.775	-1.7332	3.32466	0.00163431	0.101072
B4GALNT1_chr12_58019677	16.1144	-1.72757	3.3117	0.000378839	0.0671527
MND1_chr4_154265800	100.783	-1.72012	3.29464	0.00524379	0.179263
C9orf47_chr9_91605777	127.386	-1.71956	3.29335	0.036946	0.416917
H2AFX_chr11_118964584	1106.8	-1.71669	3.2868	0.00107668	0.0863651
PAQR5_chr15_69591293	490.925	-1.71301	3.27843	0.000716827	0.0763929
GALNT9_chr12_132680916	38.6139	-1.70081	3.25084	0.0180121	0.314619
RELN_chr7_103112230	566.339	-1.69595	3.2399	0.0261697	0.370922
KIAA0895_chr7_36363758	211.877	-1.69341	3.23419	0.00218967	0.117128
LPPR4_chr1_99729847	178.906	-1.69329	3.23394	0.049866	0.460033
INCENP_chr11_61891444	795.605	-1.68701	3.21988	0.00121627	0.0901684
ORC6_chr16_46723557	174.49	-1.68615	3.21796	0.00887037	0.231565
ATAD5_chr17_29158987	291.848	-1.68169	3.20804	0.00193131	0.107491
CDCP1_chr3_45123765	965.293	-1.67966	3.20353	0.0232021	0.353317
PECAM1_chr17_62396776	93.3201	-1.6769	3.19741	0.00638037	0.196166
NCAPG2_chr7_158423860	1237.62	-1.66923	3.18046	0.000878059	0.0802417
CENPH_chr5_68485374	325.577	-1.66726	3.1761	0.00295764	0.136987
STRA6_chr15_74471807	23.9037	-1.66253	3.1657	0.0498342	0.460033
RHBDL3_chr17_30593194	15.9893	-1.65253	3.14385	0.00350856	0.144589
HIST1H4D_chr6_26188937	874.591	-1.65202	3.14274	0.00190717	0.107198
RAB38_chr11_87846414	43.7136	-1.64353	3.1243	0.0136388	0.284217
WDR76_chr15_44119111	620.218	-1.64304	3.12324	0.00296994	0.137114
TYMS_chr18_657603	648.764	-1.63822	3.11281	0.000679719	0.0763929
ADGRG1_chr16_57653604	19.6679	-1.6344	3.10459	0.0152297	0.295277
C17orf53_chr17_42219273	132.301	-1.62909	3.09319	0.00159437	0.100403
MCM4_chr8_48872762	2801.06	-1.62699	3.08867	0.000730474	0.0763929
TICRR_chr15_90118817	271.952	-1.62431	3.08296	0.00133893	0.0937772
FEN1_chr11_61560108	692.51	-1.62277	3.07965	0.00219683	0.117128
IGFBP2_chr2_217498126	126.353	-1.62148	3.07691	0.000172395	0.0646305
CDC25A_chr3_48198667	187.012	-1.62071	3.07526	0.00737254	0.211281
STIL_chr1_47715810	540.561	-1.60362	3.03904	0.00312907	0.139448
E2F7_chr12_77415025	362.383	-1.59768	3.02656	0.023222	0.353317
CDCA2_chr8_25316512	1109.92	-1.58956	3.00958	0.0182735	0.31611
DIAPH3_chr13_60239720	1145.91	-1.58856	3.00748	0.0215447	0.339156
HIST1H2BD_chr6_26158348	1323.76	-1.5856	3.00134	0.00137983	0.0940705
PARPBP_chr12_102513955	393.662	-1.58404	2.99808	0.00091269	0.0823561
RAD51_chr15_40987326	212.633	-1.58224	2.99434	0.00917171	0.232663
NEIL3_chr4_178230990	240.085	-1.55999	2.94852	0.00076449	0.0763929
LOC100288637_chr15_30938317	85.0698	-1.55124	2.93069	0.00584271	0.186837
CCNE2_chr8_95892452	272.927	-1.53982	2.90758	0.00160231	0.100462
PDZD4_chrX_153067620	27.3642	-1.53916	2.90626	7.13969e-05	0.0640698
ATG9B_chr7_150709296	15.6435	-1.5376	2.90311	2.33486e-05	0.0568422
CD4_chr12_6898637	52.5773	-1.5359	2.89969	0.0487492	0.456881
LOC101927267_chr12_49686413	28.027	-1.53155	2.89096	0.0130321	0.278861
SUV39H1_chrX_48553944	212.649	-1.5308	2.88946	0.0031251	0.139448
DHFR_chr5_79922044	220.722	-1.52677	2.8814	0.000257194	0.0646305
PRKAR2B_chr7_106685177	55.4373	-1.52609	2.88004	0.00350862	0.144589
DBF4B_chr17_42785975	120.372	-1.52311	2.8741	0.00513407	0.177097
ARHGDIB_chr12_15094949	107.966	-1.51498	2.85794	0.00448933	0.164854
C14orf80_chr14_105956191	119.697	-1.51365	2.85531	0.00467654	0.168341
CDT1_chr16_88870185	204.31	-1.51263	2.8533	0.00740222	0.211281
HIST1H2AK_chr6_27805657	240.363	-1.50869	2.84551	0.00177185	0.10451
RNASEH2A_chr19_12917427	562.66	-1.50163	2.83163	0.00366772	0.145971
KIAA1644_chr22_44639556	64.2825	-1.50072	2.82983	0.0174032	0.308993
RECQL4_chr8_145736666	390.796	-1.49652	2.82161	0.0028744	0.136454
RET_chr10_43572516	13.524	-1.4953	2.81922	0.00748072	0.211281
LINC00839_chr10_42970938	61.626	-1.49522	2.81907	0.00305307	0.138722
HIST1H4H_chr6_26285353	1433.4	-1.48981	2.80851	0.00101978	0.0861295
ALK_chr2_29415639	40.7513	-1.48744	2.80392	0.0415001	0.432036
TRAIP_chr3_49866027	127.028	-1.47848	2.78655	0.00191035	0.107198
THBD_chr20_23026269	461.895	-1.47789	2.78542	0.0306625	0.390988
PTPN3_chr9_112137973	51.8512	-1.46344	2.75765	0.00931746	0.233881
CHTF18_chr16_838621	243.187	-1.46092	2.75284	0.00523453	0.179263
LIG1_chr19_48618701	734.916	-1.46024	2.75154	0.00288589	0.136454
RRAGD_chr6_90074334	18.5953	-1.46019	2.75144	0.0289471	0.380608
NR4A2_chr2_157180943	160.906	-1.44427	2.72125	0.0240669	0.357295
PAG1_chr8_81880045	181.636	-1.4442	2.72111	0.00301671	0.137812
PAQR4_chr16_3019245	309.451	-1.4402	2.71359	0.0115091	0.261054
KNTC1_chr12_123011808	1802.92	-1.43622	2.7061	0.00360676	0.145971
LY6K_chr8_143781528	116.521	-1.43299	2.70005	0.0482467	0.453355
KNSTRN_chr15_40674921	715.122	-1.42807	2.69086	0.00678848	0.204767
ECT2_chr3_172468474	2008.46	-1.42354	2.68242	0.00482728	0.170824
ACP5_chr19_11685474	37.3116	-1.42291	2.68126	0.0253873	0.366657
NCAPD2_chr12_6603297	2796.36	-1.42108	2.67785	0.00315647	0.139448
BEGAIN_chr14_101003483	31.6502	-1.42046	2.6767	0.0111046	0.257577
CSF1R_chr5_149432853	51.1292	-1.41593	2.66831	0.0239848	0.356949
CHAF1A_chr19_4402659	510.977	-1.41565	2.6678	0.00309388	0.139254
HMGB2_chr4_174252526	1837.56	-1.41463	2.66591	0.00481194	0.170824
EGLN3_chr14_34393420	182.884	-1.41167	2.66045	0.0387764	0.419609
FANCI_chr15_89787193	1451.17	-1.41086	2.65896	0.00571217	0.185976
LMNB2_chr19_2428162	3965.16	-1.40849	2.65459	0.00186651	0.105926
BRIP1_chr17_59756546	551.86	-1.40221	2.64307	0.0122822	0.270473
KIF24_chr9_34252377	257.306	-1.39844	2.63617	0.00244568	0.125411
RAD54L_chr1_46713366	180.045	-1.39149	2.6235	0.0020159	0.110898
LRFN5_chr14_42076763	35.7639	-1.39087	2.62237	0.0161137	0.299691
ABCG1_chr21_43619798	17.9052	-1.39028	2.62129	0.0312699	0.392533
NOS3_chr7_150688143	37.0826	-1.38936	2.61962	3.20931e-05	0.0568422
MMRN2_chr10_88695297	206.071	-1.38845	2.61798	0.016022	0.298853
MCM7_chr7_99690350	2477.18	-1.38807	2.61728	0.00388167	0.149547
H2AFZ_chr4_100869243	3436.49	-1.38785	2.61688	0.00229443	0.120672
POLE2_chr14_50110269	201.354	-1.38391	2.60975	0.00536965	0.180556
GINS3_chr16_58426297	243.766	-1.38338	2.60879	0.00234017	0.121838
KPNA2_chr17_66031847	2789.53	-1.38303	2.60816	0.00330795	0.143491
PCDH12_chr5_141323149	57.8613	-1.38277	2.60768	0.0411352	0.431028
EZH2_chr7_148504463	485.687	-1.37465	2.59305	0.00391434	0.149547
TIE1_chr1_43766565	74.4527	-1.3724	2.58902	0.00985593	0.241579
HIST1H2BC_chr6_26123694	1547.87	-1.36992	2.58457	0.00176685	0.10451
PGF_chr14_75408532	133.891	-1.36401	2.574	0.00199338	0.110359
CX3CL1_chr16_57406372	21.4706	-1.35876	2.56465	0.047622	0.450784
RMI2_chr16_11439294	196.411	-1.35532	2.55853	0.0034512	0.144589
HAUS8_chr19_17160570	160.227	-1.35398	2.55616	0.00182756	0.104961
HES1_chr3_193853930	1109.48	-1.35226	2.55312	0.0339704	0.405446
PDC_chr1_186412697	21.5191	-1.34593	2.54193	0.0253085	0.366657
HIST1H4C_chr6_26104175	2176.08	-1.34456	2.53953	0.00336251	0.144548
FBXO5_chr6_153291657	697.351	-1.34201	2.53504	0.00264877	0.130691
ZWILCH_chr15_66797420	1090.88	-1.33425	2.52145	0.0034396	0.144589
EFNB2_chr13_107142078	13.1285	-1.32848	2.51138	0.0384601	0.41839
DCLK3_chr3_36753912	217.903	-1.32748	2.50964	0.00514344	0.177097
POLA2_chr11_65029322	475.613	-1.31945	2.49571	0.00569808	0.185939
STX11_chr6_144471653	27.9754	-1.31809	2.49336	0.00155845	0.100028
HIST1H3I_chr6_27839622	855.963	-1.31165	2.48226	0.00276275	0.134012
NCAPD3_chr11_134022336	1043.4	-1.31026	2.47986	0.00393537	0.149878
PRIM1_chr12_57125363	292.713	-1.30565	2.47196	0.00670529	0.20354
RTKN2_chr10_63952844	86.2553	-1.3042	2.46946	0.00750082	0.211281
CTSS_chr1_150702671	205.387	-1.3005	2.46314	0.0377538	0.418158
GMNN_chr6_24775158	344.554	-1.29533	2.45433	0.00350243	0.144589
FAM166A_chr9_140138034	804.776	-1.29223	2.44906	0.00289106	0.136454
CCDC102B_chr18_66382490	206.912	-1.29078	2.44661	0.0115616	0.261832
RGAG1_chrX_109662284	41.0291	-1.28941	2.44428	0.0183702	0.316259
ZNF724P_chr19_23406606	24.4819	-1.28432	2.43568	0.00981731	0.241579
AKAP6_chr14_32798478	36.024	-1.28243	2.43249	0.0369644	0.416917
HIST2H2BA_chr1_120906033	16.3405	-1.28025	2.42882	0.00576348	0.186535
TMCC3_chr12_94960899	36.7748	-1.27926	2.42714	0.0405723	0.428022
TUBB4B_chr9_140135710	5931.05	-1.27646	2.42245	0.00344124	0.144589
CORO1A_chr16_30194730	20.6045	-1.27204	2.41503	0.00684016	0.205893
FCRLB_chr1_161691333	105.892	-1.26165	2.3977	0.0286146	0.380608
BRCA2_chr13_32889616	969.221	-1.25617	2.3886	0.00439668	0.1627
FIGNL1_chr7_50511826	437.134	-1.25567	2.38779	0.00182246	0.104961
GALNT18_chr11_11292420	86.1692	-1.25452	2.38587	0.0054596	0.1823
NOSTRIN_chr2_169643048	14.9913	-1.25162	2.38109	0.0118316	0.263376
MCM3_chr6_52128811	1913.54	-1.25161	2.38107	0.00272392	0.133481
HEY1_chr8_80676244	28.2409	-1.25134	2.38062	0.0241533	0.357887
AQP1_chr7_30951414	727.411	-1.25091	2.37991	0.0209239	0.33573
CLSTN2_chr3_139654026	107.704	-1.24948	2.37756	0.034341	0.405818
ARHGAP25_chr2_68961912	18.3078	-1.24668	2.37295	0.0283138	0.379935
DTYMK_chr2_242615156	873.725	-1.24478	2.36982	0.00235055	0.121838
DBF4_chr7_87505543	392.009	-1.23859	2.35968	0.00391627	0.149547
ALX4_chr11_44282277	24.6687	-1.23542	2.3545	0.0493979	0.460033
CENPN_chr16_81040102	1078.51	-1.2304	2.34632	0.0188546	0.319469
ZNF730_chr19_23299776	48.0097	-1.22856	2.34333	0.0164559	0.30137
CHAC2_chr2_53994928	53.1665	-1.22643	2.33987	0.0147354	0.29306
LIN9_chr1_226418849	286.926	-1.22599	2.33916	0.00501718	0.174846
PASK_chr2_242045513	107.679	-1.2244	2.33659	0.0073492	0.211281
CKS1B_chr1_154947117	101.091	-1.22153	2.33194	0.00409621	0.154321
UBE2S_chr19_55912649	222.72	-1.21937	2.32844	0.0104103	0.250013
PDE4C_chr19_18318770	10.4934	-1.21366	2.31925	0.0027462	0.13381
NFATC2_chr20_50003493	25.2941	-1.2124	2.31723	0.0197102	0.327925
DNAJC9_chr10_75001713	549.449	-1.21109	2.31513	0.00178358	0.10451
FAM81A_chr15_59730371	39.3268	-1.20592	2.30685	0.0426839	0.434858
SASS6_chr1_100549100	201.802	-1.1939	2.2877	0.00204964	0.111896
CEP128_chr14_80962820	290.426	-1.19055	2.2824	0.00792318	0.218351
PCDH1_chr5_141232675	72.2951	-1.18929	2.28041	0.0379735	0.418158
WDHD1_chr14_55405655	943.613	-1.18915	2.28019	0.00824772	0.224282
PCSK1_chr5_95726039	236.661	-1.18887	2.27974	0.026009	0.370922
RPL39L_chr3_186838740	314.042	-1.18669	2.27629	0.00159169	0.100403
EPHB2_chr1_23037330	288.323	-1.18568	2.27471	0.00836123	0.225659
ARNTL2_chr12_27485786	1664.48	-1.18562	2.27462	0.0328206	0.399493
GEN1_chr2_17935176	629.628	-1.18286	2.27026	0.00359487	0.145971
FANCA_chr16_89803958	572.867	-1.18285	2.27025	0.00635766	0.196166
TC2N_chr14_92246095	19.0276	-1.17704	2.26112	0.00700539	0.209455
MIS18A_chr21_33640529	276.532	-1.17416	2.25661	0.00380866	0.1486
PARM1_chr4_75858284	33.531	-1.17246	2.25396	0.0431354	0.437017
C1orf112_chr1_169764549	285.549	-1.1712	2.252	0.0071801	0.210392
HIST1H1C_chr6_26055967	5594.03	-1.16856	2.24788	0.00514203	0.177097
ZGRF1_chr4_113460488	440.082	-1.15414	2.22551	0.00595647	0.188792
DNA2_chr10_70173820	296.062	-1.15189	2.22204	0.00269318	0.132427
NDC1_chr1_54231133	1613.6	-1.14982	2.21886	0.00373025	0.146336
ZNF695_chr1_247108848	37.5482	-1.14974	2.21874	0.0458612	0.446346
CRIP1_chr14_105953256	261.378	-1.14959	2.2185	0.0163457	0.30137
PTGS2_chr1_186640943	1337.58	-1.14438	2.21051	0.0237796	0.356612
NOX5_chr15_69222838	18.2005	-1.13569	2.19724	0.00120552	0.0901684
TMPO_chr12_98909350	5320.82	-1.1356	2.1971	0.0108545	0.253313
CDCA4_chr14_105475909	507.93	-1.13482	2.19591	0.00513159	0.177097
BORA_chr13_73301886	380.162	-1.13272	2.19271	0.00852547	0.227182
HES4_chr1_934341	38.9018	-1.12914	2.18729	0.0277227	0.376934
SLC29A1_chr6_44187241	413.942	-1.12568	2.18205	0.0261056	0.370922
RBL1_chr20_35624754	846.806	-1.12562	2.18195	0.0108319	0.253297
LOC100507065_chr12_65860598	24.8021	-1.12453	2.1803	0.0165932	0.302687
RRM1_chr11_4115923	3656.41	-1.12389	2.17933	0.00705791	0.209455
TUBA1B_chr12_49521566	9080.28	-1.12363	2.17894	0.0054814	0.182603
SMC2_chr9_106856540	2043.05	-1.11732	2.16943	0.00910142	0.232663
POLD1_chr19_50887579	728.839	-1.11602	2.16748	0.00411652	0.154321
ATAD2_chr8_124332090	2465.8	-1.11425	2.16482	0.0147367	0.29306
HIST1H4B_chr6_26027123	1505.89	-1.11039	2.15904	0.00527929	0.179339
HIST1H2BK_chr6_27106071	985.071	-1.10843	2.15611	0.00225268	0.118912
KIAA0040_chr1_175126122	128.578	-1.09997	2.14351	0.0471381	0.449533
ADGRG6_chr6_142623055	682.733	-1.09636	2.13814	0.0393917	0.422237
TONSL_chr8_145654162	246.778	-1.096	2.13761	0.0105884	0.252959
BARD1_chr2_215590369	310.991	-1.09437	2.13519	0.00665361	0.202686
C5orf34_chr5_43486802	145.422	-1.09021	2.12905	0.00529513	0.179339
CENPQ_chr6_49431095	346.201	-1.08596	2.12279	0.0183051	0.316259
LRR1_chr14_50065414	358.375	-1.08291	2.1183	0.0107633	0.25316
CXCL2_chr4_74962753	82.6253	-1.08107	2.1156	0.0340627	0.405446
SMC4_chr3_160117091	6647.8	-1.0795	2.1133	0.00880243	0.231475
LOC101928718_chr1_112287938	22.6261	-1.06522	2.09248	0.0358696	0.412343
CDC7_chr1_91966403	418.037	-1.06515	2.09239	0.0140146	0.286784
EZR_chr6_159186772	1300.9	-1.0587	2.08305	0.0350181	0.408875
WHSC1_chr4_1873122	3473.08	-1.05717	2.08084	0.0123687	0.271217
ID1_chr20_30193085	2762.92	-1.05169	2.07296	0.0236669	0.356394
S100A3_chr1_153519808	83.1483	-1.0499	2.07039	0.00526402	0.179339
COL5A3_chr19_10070236	8325.27	-1.04705	2.06629	0.00862205	0.228793
MTHFD1_chr14_64854758	1887.18	-1.0468	2.06594	0.00366755	0.145971
SNHG5_chr6_86386724	3422.93	-1.04144	2.05828	0.00199843	0.110359
CEP152_chr15_49030134	447.778	-1.0414	2.05822	0.0126877	0.276711
POLA1_chrX_24712063	1136.86	-1.03602	2.05056	0.00783128	0.21791
GPSM2_chr1_109419602	1048.17	-1.03574	2.05016	0.00960733	0.239483
C21orf58_chr21_47720343	170.802	-1.03451	2.04842	0.016637	0.302687
RHEBL1_chr12_49458458	30.2677	-1.03402	2.04772	0.0362114	0.413372
DDX39A_chr19_14519609	986.632	-1.03225	2.04521	0.00410746	0.154321
GDF5_chr20_34021144	225.335	-1.03099	2.04343	0.0265082	0.372548
CDKN2C_chr1_51434366	884.068	-1.02908	2.04072	0.00447101	0.164602
ANP32E_chr1_150190716	1953.26	-1.02045	2.02855	0.00289298	0.136454
PCNA_chr20_5095598	2501.58	-1.01858	2.02593	0.00705597	0.209455
RFC5_chr12_118454505	513.226	-1.01683	2.02347	0.00562061	0.185093
AKAP3_chr12_4724673	18.0639	-1.01529	2.02131	0.0477469	0.451317
DSN1_chr20_35380193	610.61	-1.01261	2.01756	0.0093034	0.233881
LAT2_chr7_73624086	17.3331	-1.01252	2.01743	0.00131051	0.0922365
ACOT7_chr1_6324331	454.308	-1.01229	2.01711	0.0154521	0.295277
MPZL3_chr11_118097404	18.6392	-1.01223	2.01703	0.0270049	0.373182
XRCC3_chr14_104163953	280.495	-1.00942	2.0131	0.010772	0.25316
PRR22_chr19_5782970	12.8215	-1.00488	2.00678	0.00599994	0.189752
HIST1H1E_chr6_26156558	4845.04	-1.00147	2.00204	0.013563	0.283462
EPOR_chr19_11487880	78.7479	-0.99801	1.99724	0.032529	0.397689
KLF17_chr1_44584521	26.7338	-0.993121	1.99049	0.0393272	0.422237
CCDC15_chr11_124824016	167.128	-0.984274	1.97832	0.0150268	0.293544
LOC101928796_chr21_47392883	19.0941	-0.981783	1.9749	0.00852624	0.227182
PHF19_chr9_123617928	905.292	-0.973071	1.96302	0.00469586	0.168341
GPR137C_chr14_53019865	24.8201	-0.972356	1.96204	0.0144251	0.291894
OLFM1_chr9_137967088	365.021	-0.971078	1.96031	0.0133238	0.282993
GDF1_chr19_18979354	12.8256	-0.970363	1.95933	0.0139408	0.286765
SLC25A10_chr17_79679265	176.784	-0.964565	1.95148	0.0269462	0.37309
SLC8A1_chr2_40339285	973.05	-0.963409	1.94991	0.0424548	0.434858
CCDC150_chr2_197504355	69.6792	-0.959496	1.94463	0.0285095	0.380608
CHAF1B_chr21_37757688	311.833	-0.959019	1.94399	0.0161828	0.300585
CDK2_chr12_56360552	944.929	-0.95861	1.94344	0.00797994	0.219074
MTBP_chr8_121457637	253.623	-0.954679	1.93815	0.0118143	0.263376
TUBA1C_chr12_49621708	2975.17	-0.952253	1.93489	0.00384203	0.149496
ITGB3BP_chr1_63906440	407.734	-0.951993	1.93454	0.0160566	0.299015
BAIAP2L2_chr22_38480895	162.941	-0.948403	1.92974	0.00724035	0.211281
IL7R_chr5_35856976	231.005	-0.947024	1.92789	0.0367379	0.416316
NAIP_chr5_70264309	20.9622	-0.94385	1.92366	0.027174	0.374438
CLIC6_chr21_36041687	105.067	-0.941881	1.92103	0.0282724	0.379733
SPDL1_chr5_169010637	1286.62	-0.940514	1.91921	0.0263453	0.371942
CENPL_chr1_173768687	382.631	-0.937863	1.91569	0.00983872	0.241579
FSD1_chr19_4304590	49.4546	-0.936913	1.91443	0.0270831	0.373813
ITM2A_chrX_78615880	145.278	-0.933868	1.91039	0.00750474	0.211281
SAPCD1_chr6_31730772	19.8628	-0.93322	1.90953	0.00749346	0.211281
RANGAP1_chr22_41640780	2196.15	-0.932352	1.90838	0.0153614	0.295277
MZT1_chr13_73282494	550.24	-0.928209	1.90291	0.015959	0.298853
TRIM7_chr5_180620923	29.9317	-0.919848	1.89192	0.0118307	0.263376
CD9_chr12_6309481	1014.51	-0.915629	1.88639	0.0494703	0.460033
NEMP1_chr12_57449425	814.321	-0.903565	1.87068	0.0191612	0.322419
RAD54B_chr8_95384187	253.29	-0.902732	1.8696	0.0198354	0.329244
PDSS1_chr10_26986594	137.549	-0.90073	1.86701	0.00257733	0.129175
TTLL7_chr1_84335056	181.137	-0.895526	1.86029	0.0157183	0.296624
SDF2L1_chr22_21996541	342.55	-0.895416	1.86015	0.017201	0.307849
POP1_chr8_99129520	513.731	-0.895324	1.86003	0.00366618	0.145971
MASTL_chr10_27443752	817.962	-0.894887	1.85946	0.0144824	0.292048
GPRIN1_chr5_176022802	262.374	-0.888955	1.85183	0.0259642	0.370922
ITGA9_chr3_37493812	45.7272	-0.887694	1.85022	0.0166545	0.302687
ENOSF1_chr18_670323	935.345	-0.887596	1.85009	0.0131267	0.280049
NCEH1_chr3_172348434	452.658	-0.884556	1.8462	0.0260072	0.370922
C18orf54_chr18_51884286	274.267	-0.877295	1.83693	0.020063	0.331108
LAMA5_chr20_60884115	356.369	-0.874559	1.83345	0.0164081	0.30137
LOC728554_chr5_177302261	55.5408	-0.874089	1.83285	0.0351966	0.409524
THAP10_chr15_71173680	95.9166	-0.871295	1.8293	0.0189046	0.319469
PPARGC1B_chr5_149109814	65.8331	-0.866912	1.82375	0.032267	0.397302
TUBG1_chr17_40761357	591.68	-0.865403	1.82185	0.0235559	0.355641
DNMT1_chr19_10244021	2411.15	-0.859013	1.8138	0.0119862	0.265583
ELOVL2_chr6_10980992	283.481	-0.858271	1.81286	0.0138134	0.286194
ARL6IP1_chr16_18802990	4218.16	-0.853215	1.80652	0.00307586	0.139254
CCDC34_chr11_27360060	540.864	-0.853129	1.80641	0.0175406	0.310158
MMS22L_chr6_97590036	654.581	-0.849649	1.80206	0.0288485	0.380608
PKN3_chr9_131464801	110.414	-0.840272	1.79039	0.0365166	0.415786
NOTCH4_chr6_32162619	37.4218	-0.838407	1.78807	0.0185709	0.317677
POLE_chr12_133200347	972.284	-0.834982	1.78384	0.00896556	0.232663
CEP72_chr5_612404	69.0221	-0.82925	1.77676	0.0309819	0.391928
CERS1_chr19_18979354	22.0665	-0.8286	1.77596	0.0366828	0.416316
RFC4_chr3_186507681	546.711	-0.828008	1.77523	0.0231621	0.353317
HMGN2_chr1_26798901	651.604	-0.825336	1.77195	0.000823462	0.0788218
MNS1_chr15_56720928	190.508	-0.825327	1.77194	0.0253658	0.366657
HIST2H2BE_chr1_149856009	791.629	-0.81993	1.76532	0.0128264	0.276934
LOC101929723_chr2_42158738	38.4291	-0.815554	1.75997	0.0431924	0.437017
FAM111A_chr11_58910317	1926.74	-0.815486	1.75989	0.0430493	0.437017
KIF21B_chr1_200938513	76.6694	-0.811881	1.7555	0.0302684	0.389097
GSTCD_chr4_106629940	423.062	-0.803557	1.7454	0.0136699	0.284454
HYLS1_chr11_125753508	447.416	-0.801092	1.74242	0.0114457	0.261054
MGME1_chr20_17949761	511.077	-0.80099	1.7423	0.0184471	0.316853
COL4A1_chr13_110801304	12495.8	-0.798507	1.7393	0.0244192	0.359601
HMGB1_chr13_31032878	1110.96	-0.796475	1.73685	0.00108635	0.0863651
FKBP5_chr6_35541361	537.053	-0.796403	1.73677	0.00463219	0.168341
VRK1_chr14_97263683	586.763	-0.792824	1.73246	0.0149875	0.293544
REEP4_chr8_21995532	289.831	-0.789893	1.72895	0.0301651	0.389097
CEND1_chr11_787109	25.4824	-0.788245	1.72697	0.00895575	0.232663
KRBOX1_chr3_42977833	77.045	-0.787672	1.72629	0.0174102	0.308993
RFC2_chr7_73645831	629.831	-0.785071	1.72318	0.0182013	0.315241
PIK3R3_chr1_46505811	53.5226	-0.772551	1.70829	0.0423088	0.434615
MXD3_chr5_176732500	895.267	-0.772292	1.70798	0.0203887	0.33153
SNRPA1_chr15_101821714	125.239	-0.771668	1.70724	0.00162798	0.101072
C11orf45_chr11_128769459	59.5601	-0.768235	1.70318	0.0171475	0.307849
NUP35_chr2_183982217	349.687	-0.763913	1.69809	0.00498588	0.174178
C4orf46_chr4_159587826	516.675	-0.763444	1.69754	0.0111565	0.257766
CENPJ_chr13_25456411	620.984	-0.763413	1.6975	0.0405113	0.428022
KCTD14_chr11_77726760	28.4241	-0.762074	1.69593	0.0317895	0.395795
RASSF7_chr11_560970	21.0938	-0.761544	1.6953	0.0465043	0.44715
LCORL_chr4_17844838	642.052	-0.757994	1.69114	0.0245784	0.360121
THOP1_chr19_2785505	1310.28	-0.757167	1.69017	0.0120968	0.26738
FAM105A_chr5_14581890	39.696	-0.754866	1.68748	0.0335516	0.403663
FANCM_chr14_45605141	449.381	-0.754723	1.68731	0.0269463	0.37309
ADGRL2_chr1_82165454	5364.02	-0.754124	1.68661	0.00214087	0.115995
NASP_chr1_46049659	1520.59	-0.751811	1.68391	0.0206014	0.333069
SPOCD1_chr1_32256022	702.51	-0.751387	1.68341	0.0373255	0.41787
APOLD1_chr12_12878850	502.514	-0.750886	1.68283	0.0207196	0.334149
COQ3_chr6_99817347	145.89	-0.750391	1.68225	0.0091636	0.232663
LMO4_chr1_87794150	5266.75	-0.74996	1.68175	0.00351453	0.144589
RFWD3_chr16_74655296	1191.07	-0.746043	1.67719	0.0176904	0.311274
PAFAH1B3_chr19_42801184	179.861	-0.746001	1.67714	0.014848	0.293285
BCL2L12_chr19_50168398	215.291	-0.745858	1.67697	0.0111714	0.257766
ACOT4_chr14_74058409	21.2673	-0.74249	1.67306	0.0384527	0.41839
CCDC18_chr1_93646272	587.441	-0.740809	1.67111	0.0106519	0.253088
PIF1_chr15_65107828	259.4	-0.739508	1.66961	0.0135466	0.283462
TPRKB_chr2_73956956	358.215	-0.738059	1.66793	0.0010783	0.0863651
DONSON_chr21_34949858	575.571	-0.735536	1.66502	0.0197677	0.3285
SAC3D1_chr11_64808375	272.879	-0.734508	1.66383	0.00576535	0.186535
DCLRE1B_chr1_114447914	352.525	-0.732583	1.66161	0.0379635	0.418158
LSM5_chr7_32524944	699.075	-0.73231	1.6613	0.00340892	0.144589
PFKP_chr10_3109711	4492.97	-0.731706	1.6606	0.0145799	0.293015
TBX2_chr17_59477256	466.111	-0.730282	1.65896	0.000917744	0.0823561
LINC00702_chr10_4249067	56.5318	-0.729552	1.65812	0.0413651	0.431628
EXOSC8_chr13_37574677	841.247	-0.727894	1.65622	0.0127917	0.276934
MIS18BP1_chr14_45672392	2058.41	-0.726009	1.65406	0.00920262	0.233036
PDXP_chr22_38054736	315.216	-0.725704	1.65371	0.0159842	0.298853
PPIH_chr1_43124047	403.374	-0.722448	1.64998	0.0109588	0.254605
SEMA6A_chr5_115779250	18.3183	-0.722282	1.64979	0.0397914	0.424777
MTFP1_chr22_30821610	130.177	-0.720061	1.64725	0.0155631	0.296359
CSE1L_chr20_47662782	5240.87	-0.71904	1.64609	0.017407	0.308993
CDH13_chr16_82660398	5293.64	-0.716612	1.64332	0.029968	0.38799
LOC441666_chr10_42827313	77.5608	-0.716427	1.64311	0.00290064	0.136454
CHEK1_chr11_125495030	891.742	-0.71418	1.64055	0.0103614	0.249613
SPA17_chr11_124543739	162.911	-0.712641	1.6388	0.0242065	0.358306
MPHOSPH6_chr16_82181766	423.123	-0.710138	1.63596	0.00389564	0.149547
SPESP1_chr15_69222838	82.0788	-0.709867	1.63565	0.0320098	0.397302
MPP2_chr17_41952726	80.2362	-0.70986	1.63565	0.00367599	0.145971
ADAM23_chr2_207308367	217.887	-0.705696	1.63093	0.0446236	0.440954
ALYREF_chr17_79845710	1322.08	-0.705525	1.63074	0.00974849	0.240903
CDKN2D_chr19_10677137	144.025	-0.701034	1.62567	0.0312989	0.392533
RANBP1_chr22_20103460	1339	-0.700592	1.62517	0.0146226	0.293015
LRRC8C_chr1_90098643	674.347	-0.695195	1.6191	0.0212401	0.336607
SNORD114-10_chr14_101433388	30.4524	-0.692184	1.61573	0.0101309	0.246125
ARHGAP19_chr10_98981929	709.111	-0.691416	1.61487	0.0240884	0.357295
SAP30_chr4_174292092	283.317	-0.691286	1.61472	0.0361567	0.413326
YWHAH_chr22_32340478	2830.61	-0.689423	1.61264	0.00205749	0.111899
PTP4A3_chr8_142431487	53.8428	-0.688313	1.6114	0.0403165	0.427572
SMS_chrX_21958690	1396.24	-0.687099	1.61004	0.0100819	0.245349
PRIM2_chr6_57179602	660.047	-0.684772	1.60745	0.0292858	0.383394
NUDT15_chr13_48611702	616.098	-0.683309	1.60582	0.01573	0.296624
RAD18_chr3_8918879	626.203	-0.681012	1.60326	0.0383833	0.41839
CLN6_chr15_68499329	486.445	-0.679734	1.60184	0.0203816	0.33153
HIRIP3_chr16_30003641	210.493	-0.679708	1.60182	0.0338389	0.40522
SKA2_chr17_57187307	1028.69	-0.678304	1.60026	0.0309778	0.391928
PGP_chr16_2261602	381.914	-0.67575	1.59743	0.0353793	0.41032
ETS2_chr21_40177230	605.707	-0.675742	1.59742	0.00663168	0.202686
MSH2_chr2_47630205	1393.28	-0.674758	1.59633	0.0282056	0.379546
NAV2_chr11_19372270	613.478	-0.672159	1.59346	0.0497623	0.460033
TEX30_chr13_103418237	320.608	-0.670611	1.59175	0.0126702	0.276711
ALG10_chr12_34175215	182.095	-0.66979	1.59084	0.00471328	0.168341
ANKRD32_chr5_93954390	379.706	-0.668628	1.58956	0.0217817	0.340501
SPATA5_chr4_123844224	871.224	-0.666372	1.58708	0.0239905	0.356949
RPA3_chr7_7676574	385.535	-0.664018	1.58449	0.0435986	0.43813
SUV39H2_chr10_14920781	463.633	-0.663679	1.58412	0.0205169	0.333009
CEP85_chr1_26560643	380.854	-0.658169	1.57808	0.0278984	0.377375
GK_chrX_30671475	43.6919	-0.657903	1.57779	0.0239727	0.356949
BEND3_chr6_107386384	199.726	-0.65324	1.5727	0.0267612	0.37309
TIMM10_chr11_57295935	432.08	-0.651425	1.57072	0.00146026	0.0966197
CCDC77_chr12_498515	396.167	-0.647332	1.56627	0.0364814	0.415714
NUP205_chr7_135242661	3454.86	-0.645089	1.56384	0.0266765	0.373019
HN1L_chr16_1728277	2056.81	-0.642709	1.56126	0.0111846	0.257766
SLC19A1_chr21_46934628	228.518	-0.639625	1.55792	0.0430707	0.437017
WRAP53_chr17_7589388	244.905	-0.639134	1.55739	0.0474366	0.450757
DSCC1_chr8_120846180	251.173	-0.638979	1.55723	0.0266332	0.373019
FAR2_chr12_29301935	698.373	-0.638083	1.55626	0.031611	0.394601
EIF5A_chr17_7210317	3787.22	-0.637793	1.55595	0.0138728	0.286765
TFRC_chr3_195776154	10167.6	-0.637444	1.55557	0.0146241	0.293015
NECAB1_chr8_91803920	319	-0.626578	1.5439	0.00143411	0.0962191
ARHGAP19-SLIT1_chr10_98912798	245.771	-0.622556	1.5396	0.0404766	0.428022
NUDT1_chr7_2281856	356.641	-0.618757	1.53555	0.024582	0.360121
KITLG_chr12_88886569	4627	-0.617703	1.53443	0.0264012	0.372001
TES_chr7_115850546	1768.25	-0.614544	1.53107	0.0451957	0.445015
CEP97_chr3_101443436	1047.27	-0.609685	1.52593	0.0134131	0.283462
SLFN13_chr17_33762114	78.5933	-0.608967	1.52517	0.0201686	0.331198
GJC1_chr17_42875815	1311.26	-0.607455	1.52357	0.00863671	0.228793
CCSAP_chr1_229456751	520.51	-0.605702	1.52172	0.0412207	0.431028
TUBB3_chr16_89988416	3200.55	-0.602674	1.51853	0.0405444	0.428022
NUP107_chr12_69080730	1615.08	-0.600252	1.51598	0.0230169	0.352696
HSP90B2P_chr15_99797729	133.869	-0.599656	1.51535	0.0223607	0.345964
WDR34_chr9_131395939	1027.42	-0.599495	1.51519	0.032756	0.399245
CENPP_chr9_95087749	233.661	-0.598904	1.51457	0.0188208	0.319469
POLD3_chr11_74303574	969.14	-0.598084	1.5137	0.0266813	0.373019
LSM4_chr19_18417039	1406.41	-0.597298	1.51288	0.037318	0.41787
GPN3_chr12_110890290	513.624	-0.594327	1.50977	0.0102549	0.247475
TUBB6_chr18_12307667	10693.7	-0.593196	1.50859	0.02612	0.370922
ATP1B3_chr3_141595469	1647.24	-0.591204	1.5065	0.0215146	0.339085
CCDC138_chr2_109403205	169.79	-0.588895	1.50409	0.020946	0.33573
HAUS5_chr19_36103645	317.077	-0.586065	1.50115	0.030353	0.38925
TSKS_chr19_50243010	48.4327	0.586608	1.50171	0.0495365	0.460033
LOC100499484-C9ORF174_chr9_100000707	235.757	0.589101	1.50431	0.0143619	0.291254
RUNX2_chr6_45296053	691.167	0.592096	1.50744	0.0421133	0.434072
SNORA68_chr19_17973396	270.714	0.593665	1.50908	0.020758	0.334149
CCDC120_chrX_48910960	38.9883	0.59461	1.51006	0.010663	0.253088
SNORA5C_chr7_45144504	46.0568	0.59721	1.51279	0.0047027	0.168341
ZNRF2P2_chr7_29724387	17.1408	0.601698	1.5175	0.0340169	0.405446
STAG3L5P_chr7_99933701	28.0977	0.616357	1.533	0.00247979	0.126579
LOC728613_chr5_1597671	56.3543	0.618581	1.53536	0.00785568	0.217969
LAYN_chr11_111411232	1060.92	0.61873	1.53552	0.0425681	0.434858
SNORA49_chr12_132515768	345.021	0.620749	1.53767	0.0149354	0.293544
SNORD10_chr17_7480128	1245.92	0.625142	1.54236	0.00529598	0.179339
ZNF774_chr15_90895476	16.482	0.633985	1.55185	0.0162809	0.30137
CCDC78_chr16_772581	19.8273	0.635132	1.55308	0.0147831	0.293171
NBPF1_chr1_16888921	1477.37	0.637507	1.55564	0.0189127	0.319469
PRR4_chr12_10998447	21.3462	0.637708	1.55586	0.0412076	0.431028
SNORA52_chr11_811680	392.152	0.63929	1.55756	0.0178374	0.31271
SNORA62_chr3_39452544	38.7194	0.639614	1.55791	0.0219781	0.341059
HLA-H_chr6_29855536	1436.58	0.640702	1.55909	0.0102406	0.247475
MAK_chr6_10762955	22.0871	0.64497	1.56371	0.034056	0.405446
C2orf27A_chr2_132480063	72.268	0.647	1.56591	0.00015725	0.0646305
IDNK_chr9_86237963	102.187	0.648625	1.56767	0.0306115	0.390684
CSF1_chr1_110453232	3433.38	0.649634	1.56877	0.0403212	0.427572
PPP1R32_chr11_61248584	42.9963	0.649852	1.56901	0.0441529	0.439936
SDHAP2_chr3_195384909	46.2733	0.651941	1.57128	0.0199085	0.329992
TOP1MT_chr8_144391496	812.014	0.656049	1.57576	0.0129127	0.277546
MYO1D_chr17_30819539	14600.3	0.656286	1.57602	0.00324079	0.141863
CCDC180_chr9_100069909	183.74	0.66063	1.58077	0.0128569	0.277177
VDR_chr12_48235319	1751.02	0.661791	1.58205	0.041322	0.431492
SNORA43_chr9_139620555	289.358	0.673988	1.59548	0.0038558	0.1495
SLC29A2_chr11_66129991	24.6261	0.674327	1.59585	0.0232542	0.353317
SNORA63_chr3_186505087	3873.78	0.678304	1.60026	0.00155391	0.100028
PROX2_chr14_75319735	14.2769	0.683573	1.60611	0.0141166	0.287499
SPATA25_chr20_44515129	14.5816	0.690938	1.61433	0.041815	0.433175
PEX6_chr6_42931610	1634.61	0.706728	1.6321	0.00469099	0.168341
DNAH10_chr12_124247041	116.843	0.707452	1.63292	0.00112539	0.0882973
ZNF192P1_chr6_28129538	35.3899	0.711144	1.6371	0.000934754	0.0833614
CLDN18_chr3_137717657	25.4675	0.71119	1.63715	0.0150213	0.293544
SNORA16A_chr1_28907431	47.3814	0.711387	1.63738	0.0329432	0.399493
SNORA34_chr12_49048164	178.304	0.715165	1.64167	0.0196069	0.326584
KIAA1549_chr7_138516126	118.446	0.715475	1.64202	0.00428132	0.160081
GDF9_chr5_132196873	16.6992	0.716698	1.64342	0.0382513	0.418158
PRH1-PRR4_chr12_10998447	30.0297	0.719441	1.64654	0.00728191	0.211281
ITGA10_chr1_145524890	415.217	0.722499	1.65004	0.0272684	0.375024
MYO1H_chr12_109826523	11.7693	0.73431	1.6636	0.026337	0.371942
TBX19_chr1_168250277	67.6828	0.736766	1.66644	0.0341035	0.405446
GRK4_chr4_2965342	89.027	0.739918	1.67008	0.00136857	0.0940705
SNORA38B_chr17_65736785	24.4099	0.74312	1.67379	0.0444384	0.440639
PCAT6_chr1_202780073	19.8699	0.74328	1.67398	0.0202261	0.331198
LOC389641_chr8_23082733	29.3916	0.746844	1.67812	0.036611	0.416201
ATP6AP1L_chr5_81575280	82.1546	0.757085	1.69007	0.0181533	0.31517
MGC16142_chr7_92167788	15.1829	0.761749	1.69554	0.0101726	0.24672
RPL32P3_chr3_129101676	78.4593	0.762367	1.69627	0.00317058	0.139642
MIR6516_chr17_75085498	183.561	0.772429	1.70814	0.0294265	0.3834
SNORA8_chr11_93465526	220.777	0.776348	1.71279	0.00121567	0.0901684
SNORD15A_chr11_75111434	34.9026	0.788045	1.72673	0.0139233	0.286765
LINC00476_chr9_98568369	331.907	0.789171	1.72808	0.0170725	0.307635
PAPLN_chr14_73704204	210.939	0.791229	1.73055	0.0387812	0.419609
SCARNA16_chr17_75085388	204.95	0.799155	1.74008	0.0238189	0.356612
SNORA26_chr4_53579415	12.5593	0.812729	1.75653	0.0395478	0.423435
MIR1291_chr12_49048226	100.208	0.822222	1.76813	0.0222441	0.344531
SNORA74B_chr5_172447728	39.2949	0.822499	1.76847	0.0459851	0.446346
UBAP1L_chr15_65385341	12.1316	0.829898	1.77756	0.0114944	0.261054
DPY19L2P3_chr7_29724769	13.3299	0.83271	1.78103	0.0171892	0.307849
LOC100128398_chr19_58514261	24.7594	0.832862	1.78122	0.0302904	0.389097
SNORA78_chr16_2015184	20.969	0.839998	1.79005	0.0216616	0.339539
FLJ42351_chr2_113399406	26.7186	0.841102	1.79142	0.0499654	0.460169
OPRL1_chr20_62711470	43.8661	0.856038	1.81006	0.0391209	0.422237
SNORA17_chr9_139621198	21.2933	0.862034	1.8176	0.0058615	0.187021
SERPINF1_chr17_1665258	16994.3	0.865177	1.82156	0.0370957	0.417176
SNORA54_chr11_2985000	167.512	0.8658	1.82235	0.0302974	0.389097
LOC646214_chr15_21932513	15.9501	0.878995	1.83909	0.0289284	0.380608
ERBB3_chr12_56473808	34.9142	0.879272	1.83945	0.0279139	0.377375
TNFRSF21_chr6_47199262	619.445	0.896438	1.86146	0.013772	0.286163
GNRHR_chr4_68603098	14.2158	0.897309	1.86259	0.0417906	0.433175
SNORD114-20_chr14_101447340	25.388	0.909736	1.8787	0.0381588	0.418158
SNORA71C_chr20_37058309	52.0698	0.911334	1.88078	0.00135429	0.0940705
ZFP2_chr5_178322915	54.2124	0.911797	1.88139	0.00743467	0.211281
TNFRSF11B_chr8_119935795	2275.25	0.914495	1.88491	0.0163202	0.30137
TSSK4_chr14_24674856	14.3659	0.92475	1.89836	0.00301166	0.137812
LINC00472_chr6_72117566	86.3093	0.925754	1.89968	0.00582029	0.186535
HECW1_chr7_43152197	26.0501	0.946685	1.92744	0.0396036	0.423718
SNORA71B_chr20_37053842	29.9199	0.947879	1.92903	0.02408	0.357295
GS1-259H13.2_chr7_99195901	59.6122	0.96026	1.94566	0.0234925	0.355432
USP44_chr12_95910335	48.3987	0.963882	1.95055	0.0486358	0.456414
IL20RA_chr6_137321107	74.4176	0.968435	1.95672	0.0154586	0.295277
THRB_chr3_24158644	1330.17	0.972203	1.96183	0.00911942	0.232663
SNORD15B_chr11_75115464	532.22	0.992661	1.98985	0.00353434	0.144989
LINC00950_chr9_35860270	23.3319	1.01383	2.01926	0.0274255	0.375024
SNORA2A_chr12_49050430	14.8488	1.03115	2.04365	0.0244791	0.360113
MRPL42P5_chr15_40824082	30.5529	1.06493	2.09206	0.00139293	0.0940705
UNC5C_chr4_96083655	48.3381	1.07321	2.10412	0.0114549	0.261054
LOC100133669_chr8_144063447	28.5718	1.07322	2.10413	0.0154511	0.295277
MIR21_chr17_57918626	25.655	1.07535	2.10723	0.0107624	0.25316
CCDC160_chrX_133371076	49.1001	1.08805	2.12587	0.00843227	0.22662
LINC01057_chr1_95123088	17.5658	1.09157	2.13106	0.0202021	0.331198
SNORD8_chr14_21865451	11.7607	1.10793	2.15536	0.00348697	0.144589
GSTM5_chr1_110254863	159.816	1.11205	2.16152	0.0238679	0.356692
SNORD33_chr19_49993873	71.4426	1.11533	2.16645	0.00219637	0.117128
DPT_chr1_168664694	2302.42	1.13592	2.19758	0.00845998	0.22662
SMIM1_chr1_3689324	13.5449	1.13725	2.19962	0.0423282	0.434615
LOC644285_chr5_86614231	22.2128	1.1614	2.23675	0.012739	0.276711
BLID_chr11_121986061	18.1342	1.17118	2.25196	0.0426982	0.434858
POMC_chr2_25383721	37.7887	1.18139	2.26796	0.041029	0.43094
ZNF664-FAM101A_chr12_124457761	102.681	1.19659	2.29197	0.0132255	0.281738
ANGPT1_chr8_108261709	665.949	1.20476	2.30499	0.0116712	0.262657
ULBP1_chr6_150285142	180.155	1.20531	2.30587	0.0445858	0.440954
GACAT2_chr18_8695853	12.3456	1.22206	2.3328	0.0187112	0.319067
POLR2J3_chr7_102178365	24.0613	1.26165	2.39769	0.0135316	0.283462
SNORD89_chr2_101889397	39.5808	1.30682	2.47396	8.90003e-06	0.0568422
FBN2_chr5_127593600	4487.06	1.36126	2.5691	0.0244041	0.359601
SLC16A14_chr2_230899689	24.0823	1.41345	2.66374	0.015201	0.295277
TRPM3_chr9_73149965	39.8434	1.44918	2.73054	0.0481105	0.452964
LRRIQ3_chr1_74491701	15.1936	1.4495	2.73113	5.78715e-05	0.0615726
MX1_chr21_42792484	518.129	1.4998	2.82803	0.000572128	0.0728926
PAX3_chr2_223064605	37.7352	1.5291	2.88606	0.0345109	0.406292
COMP_chr19_18893582	1746.36	1.56765	2.96422	0.0252261	0.366225
PSG5_chr19_43671894	915.663	1.57863	2.98687	0.047069	0.449533
PLXNC1_chr12_94542498	488.799	1.60102	3.03357	0.00634854	0.196166
BHMT_chr5_78407603	17.8548	1.63301	3.10159	0.017098	0.307635
SYT15_chr10_46955443	37.3641	1.6576	3.15492	0.00707298	0.209455
RPL9_chr4_39455744	837.831	1.65886	3.15766	0.00579827	0.186535
PLA2G4C_chr19_48551099	76.8603	1.76961	3.40962	0.00347013	0.144589
SP6_chr17_45922279	36.8989	1.81249	3.51248	0.01536	0.295277
AGT_chr1_230838271	30.0087	1.87124	3.65846	0.00615864	0.192649
FAM228A_chr2_24397911	22.1153	1.94738	3.85673	0.00346566	0.144589
GRPR_chrX_16141423	19.1431	1.99416	3.98385	0.00314814	0.139448
FAM101A_chr12_124773709	58.1528	2.115	4.33189	0.0212275	0.336607
DKK2_chr4_107842958	622.475	3.40544	10.5959	0.00653645	0.200535
