# Supplementary material for: DNA Methylation as a Marker of Body Shape in Premenopausal Women
Source: Front Genet. 2021 Jul 29;12:709342. doi: 10.3389/fgene.2021.709342 (PMC8358448; doi:10.3389/fgene.2021.709342)
Supplement: Supplementary Table 3 — List of differentially methylated sites between A and GF in 10 apple-FAT, 7 pear-FAT, 10 apple preadipocytes and 7 pear preadipocytes. Anova, adj p-value < 0.001, (A β-value)-(GF β-value) ≥ 0.2. [file Table_3.XLSX]

## Sheet: A vs GF in apples AT
Column	Column ID	CHR	MAPINFO	Strand	UCSC_RefGene_Name.0	UCSC_RefGene_Group.0	Relation_to_UCSC_CpG_Island	Regulatory_Feature_Group	SNP_DISTANCE.0	p-value	p-value	bonferroni(p-value)	stepup(p-value)	t	Mean(A)	Mean(G)	MeanRatio(A/G)	MeanDiff(A-G)	FoldChange(A/G)	FoldChange(A/G) (Description)	201800234-01 (Intensity)	201800235-01 (Intensity)	201800236-01 (Intensity)	201800239-01 (Intensity)	201800240-01 (Intensity)	201800241-01 (Intensity)	201800242-01 (Intensity)	201800244-01 (Intensity)	201800245-01 (Intensity)	201800246-01 (Intensity)	201800251-01 (Intensity)	201800252-01 (Intensity)	201800253-01 (Intensity)	201800256-01 (Intensity)	201800257-01 (Intensity)	201800258-01 (Intensity)	201800259-01 (Intensity)	201800261-01 (Intensity)	201800262-01 (Intensity)	201800263-01 (Intensity)
619145	cg18944010	1	119522855	F	TBX15	5'UTR	S_Shore		2	7.52757e-10	7.52757e-10	0.000651801	0.000550301	26.4889	0.360921	0.121432	2.9722	0.239488	2.9722	Greater than 0	0.377213	0.288148	0.372478	0.361627	0.35425	0.342665	0.353088	0.380903	0.393569	0.385264	0.10917	0.0990986	0.113371	0.14613	0.151826	0.0842	0.103885	0.152304	0.126125	0.128211
450741	cg13585776	9	126783547	R	LHX2	Body	N_Shore			2.4674e-09	2.4674e-09	0.00213649	0.000550301	-23.1745	0.208772	0.433932	0.481117	-0.22516	-2.0785	Less than 0	0.159136	0.293629	0.209212	0.168904	0.235194	0.187857	0.206402	0.204336	0.23537	0.187682	0.409756	0.458963	0.435705	0.398858	0.410825	0.418436	0.448101	0.459313	0.484943	0.414419
640664	cg19730691	1	119526437	F	TBX15	5'UTR	N_Shore		6	2.6288e-09	2.6288e-09	0.00227624	0.000550301	23.0095	0.513299	0.238715	2.15026	0.274584	2.15026	Greater than 0	0.516891	0.446935	0.494072	0.509865	0.515813	0.529567	0.525371	0.51596	0.573505	0.505012	0.24156	0.19282	0.267715	0.204437	0.28191	0.286681	0.264823	0.202894	0.232246	0.212068
625505	cg19183743	7	27188020	R	HOXA6	TSS1500	S_Shore	Unclassified_Cell_type_specific	45	2.83559e-09	2.83559e-09	0.0024553	0.000550301	-22.8137	0.126683	0.374043	0.338684	-0.247361	-2.9526	Less than 0	0.0569167	0.102729	0.107236	0.123792	0.172741	0.137127	0.142144	0.0975839	0.146074	0.180482	0.321157	0.335967	0.350995	0.324094	0.390695	0.357978	0.397542	0.395728	0.452301	0.413976
453187	cg13655674	1	119522386	R	TBX15	5'UTR	Island		21	3.20731e-09	3.20731e-09	0.00277716	0.000550301	22.4987	0.38456	0.0882082	4.35968	0.296352	4.35968	Greater than 0	0.41114	0.358636	0.392689	0.36554	0.369064	0.325962	0.356338	0.395103	0.49974	0.371387	0.0815452	0.108873	0.0891285	0.107612	0.0911463	0.065208	0.0970947	0.0476149	0.132501	0.0613594
545548	cg16479539	12	54345212	F			N_Shore	Unclassified_Cell_type_specific		4.57275e-09	4.57275e-09	0.00395948	0.000550301	-21.615	0.118313	0.339229	0.34877	-0.220916	-2.86722	Less than 0	0.094484	0.0672775	0.0771839	0.124476	0.174967	0.0880939	0.137871	0.0993041	0.131242	0.18823	0.350447	0.255473	0.32892	0.32566	0.346678	0.36445	0.343897	0.313592	0.35238	0.41079
408088	cg12233058	5	6793165	R						5.25743e-09	5.25743e-09	0.00455233	0.000550301	21.2766	0.595223	0.354083	1.68103	0.24114	1.68103	Greater than 0	0.568911	0.668216	0.515923	0.62571	0.594947	0.610109	0.601583	0.606748	0.558576	0.601501	0.31141	0.408509	0.237267	0.369116	0.371211	0.358382	0.359378	0.32974	0.35863	0.437187
740488	cg23371746	1	119532925	R	TBX15	TSS1500	S_Shore		28	5.71981e-09	5.71981e-09	0.00495271	0.000550301	21.0746	0.485307	0.0845607	5.73916	0.400747	5.73916	Greater than 0	0.487377	0.418733	0.481187	0.484147	0.423048	0.463691	0.483362	0.452923	0.630059	0.528547	0.125774	0.0804035	0.0930145	0.0657612	0.106264	0.0632475	0.0539423	0.086582	0.126054	0.0445651
471752	cg14187844	12	114879847	F			N_Shore		0	7.98042e-09	7.98042e-09	0.00691013	0.000628194	20.2947	0.462759	0.253244	1.82733	0.209515	1.82733	Greater than 0	0.492393	0.429809	0.494591	0.441595	0.433967	0.441456	0.453095	0.47759	0.509013	0.454083	0.306616	0.24087	0.268471	0.25181	0.228968	0.249875	0.202492	0.278283	0.330216	0.174839
6869	cg00188704	7	27140797	R	HOXA2	Body	N_Shelf	Unclassified_Cell_type_specific	13	9.01413e-09	9.01413e-09	0.00780521	0.000650434	-20.0164	0.41704	0.643569	0.648011	-0.22653	-1.54318	Less than 0	0.421347	0.501881	0.416901	0.403548	0.38514	0.385479	0.352018	0.40813	0.474985	0.420969	0.657251	0.662063	0.646129	0.605121	0.641881	0.62693	0.646922	0.614125	0.688294	0.646981
782162	cg24842086	1	119531857	R	TBX15	5'UTR	N_Shore		1	1.54741e-08	1.54741e-08	0.0133988	0.000837921	18.8254	0.326549	0.119863	2.72435	0.206686	2.72435	Greater than 0	0.325123	0.287164	0.365296	0.354412	0.302112	0.373706	0.299931	0.302773	0.344886	0.310086	0.113509	0.0854841	0.121163	0.108012	0.129975	0.117207	0.102977	0.133492	0.132268	0.154545
520330	cg15689835	9	129387721	F	LMX1B	Body	Island	Unclassified_Cell_type_specific	34	2.31179e-08	2.31179e-08	0.0200175	0.000969448	-17.9848	0.132734	0.385089	0.344685	-0.252355	-2.9012	Less than 0	0.10325	0.0781634	0.129572	0.154805	0.168575	0.129597	0.121781	0.111722	0.154761	0.175117	0.408523	0.377462	0.414105	0.39887	0.374854	0.341739	0.371759	0.392046	0.426062	0.345469
659325	cg20403938	12	54377457	F	HOXC10	TSS1500	N_Shore	Unclassified_Cell_type_specific	7	2.70088e-08	2.70088e-08	0.0233865	0.000974438	17.6688	0.441208	0.189509	2.32817	0.251699	2.32817	Greater than 0	0.431311	0.414258	0.426139	0.454984	0.392356	0.457197	0.428559	0.47537	0.439458	0.492449	0.163764	0.225138	0.120358	0.21103	0.18527	0.198942	0.195998	0.232839	0.210945	0.150802
429779	cg12938891	9	129438788	F	LMX1B	Body			1	3.18629e-08	3.18629e-08	0.0275896	0.00103233	-17.3388	0.199819	0.420112	0.475633	-0.220293	-2.10246	Less than 0	0.225906	0.171888	0.188032	0.193459	0.205537	0.226936	0.175433	0.217432	0.177994	0.215576	0.445818	0.366146	0.433047	0.407773	0.411266	0.389081	0.446703	0.432035	0.472239	0.397011
421446	cg12664119	1	119532352	F	TBX15	TSS200	S_Shore		7	3.61245e-08	3.61245e-08	0.0312797	0.00111713	17.0921	0.416902	0.203595	2.0477	0.213307	2.0477	Greater than 0	0.409377	0.348513	0.470976	0.415205	0.399773	0.434844	0.428126	0.407038	0.456483	0.398685	0.180634	0.19181	0.211064	0.230699	0.172762	0.205734	0.27409	0.209915	0.186623	0.172622
664409	cg20592447	10	128211184	F	C10orf90	TSS1500				4.20621e-08	4.20621e-08	0.036421	0.00114485	-16.7974	0.518161	0.733666	0.706263	-0.215505	-1.4159	Less than 0	0.477755	0.595624	0.554649	0.54885	0.53516	0.471729	0.485249	0.526676	0.501495	0.484421	0.678312	0.753446	0.790564	0.755551	0.742598	0.671474	0.763318	0.694444	0.721923	0.765027
498350	cg14974749	7	27181480	R	HOXA5	Body	N_Shore	Unclassified	39	4.23094e-08	4.23094e-08	0.0366351	0.00114485	-16.7862	0.528296	0.820158	0.64414	-0.291861	-1.55246	Less than 0	0.569148	0.584625	0.524275	0.526701	0.554389	0.464378	0.498885	0.499184	0.565504	0.495875	0.830748	0.811071	0.806743	0.87235	0.950091	0.778153	0.812573	0.810506	0.809812	0.719531
667766	cg20710519	5	6775909	R						4.61245e-08	4.61245e-08	0.0399386	0.00116295	16.6212	0.362577	0.138013	2.62712	0.224564	2.62712	Greater than 0	0.357497	0.35084	0.441757	0.353706	0.315646	0.298705	0.341637	0.342799	0.401122	0.422057	0.140005	0.109917	0.13178	0.173197	0.15771	0.0802732	0.0923045	0.126974	0.144453	0.223514
528998	cg15964309	12	114886561	F			Island		28	4.70076e-08	4.70076e-08	0.0407033	0.00116295	16.5852	0.417041	0.204136	2.04296	0.212906	2.04296	Greater than 0	0.418662	0.342461	0.416243	0.420274	0.392302	0.459961	0.450632	0.395257	0.460874	0.41375	0.219082	0.196406	0.219224	0.238737	0.173382	0.187418	0.234687	0.215526	0.205257	0.151637
231679	cg06809074	8	976415	R			Island		28	5.67076e-08	5.67076e-08	0.0491024	0.00128179	16.2328	0.829829	0.586612	1.41461	0.243217	1.41461	Greater than 0	0.809459	0.834929	0.818245	0.761768	0.853508	0.869016	0.854105	0.846848	0.795338	0.855073	0.52069	0.563795	0.608165	0.615289	0.651252	0.576989	0.631448	0.561593	0.526817	0.610077
338219	cg10040162	8	11519182	F					0	6.62352e-08	6.62352e-08	0.0573521	0.00136553	-15.9464	0.586445	0.901613	0.65044	-0.315168	-1.53742	Less than 0	0.586197	0.655468	0.660284	0.609795	0.734994	0.618818	0.452949	0.410539	0.612463	0.522943	0.927227	0.92717	0.872262	0.906753	0.966616	0.965557	0.837804	0.794003	0.917273	0.901464
473155	cg14225031	9	129387848	R	LMX1B	Body	Island	Unclassified_Cell_type_specific	4	8.46482e-08	8.46482e-08	0.0732957	0.00154645	-15.5037	0.189995	0.409744	0.463692	-0.219749	-2.15661	Less than 0	0.154625	0.182717	0.149969	0.219332	0.174632	0.244685	0.207834	0.171947	0.203926	0.190284	0.461358	0.385857	0.420789	0.437672	0.371338	0.429977	0.358599	0.411979	0.43471	0.385163
790231	cg25127064	7	1694822	F					0	8.85815e-08	8.85815e-08	0.0767015	0.00154645	-15.423	0.397638	0.642658	0.618739	-0.24502	-1.61619	Less than 0	0.346304	0.373741	0.38618	0.410932	0.49518	0.398755	0.449589	0.431767	0.292799	0.391135	0.677439	0.669186	0.585903	0.672157	0.714986	0.688124	0.656927	0.619364	0.558318	0.584179
16583	cg00466334	1	119532850	F	TBX15	TSS1500	S_Shore		6	9.18557e-08	9.18557e-08	0.0795365	0.00154645	15.3588	0.4647	0.216399	2.14742	0.248301	2.14742	Greater than 0	0.49227	0.332398	0.522563	0.461226	0.430609	0.462663	0.458974	0.477185	0.534711	0.474402	0.243199	0.1977	0.232531	0.215868	0.204887	0.187274	0.220093	0.252081	0.205516	0.204843
822093	cg26272623	1	119532320	F	TBX15	TSS200	S_Shore		4	9.19926e-08	9.19926e-08	0.0796551	0.00154645	15.3562	0.381684	0.176729	2.15972	0.204956	2.15972	Greater than 0	0.370436	0.286228	0.429008	0.440629	0.358566	0.394683	0.397722	0.337294	0.424648	0.37763	0.176022	0.14827	0.194118	0.176822	0.20501	0.173816	0.193193	0.174226	0.196618	0.129193
485189	cg14565725	1	119532044	R	TBX15	1stExon	Island		2	1.08017e-07	1.08017e-07	0.09353	0.00166907	15.0752	0.409248	0.14462	2.82982	0.264628	2.82982	Greater than 0	0.389149	0.32204	0.448956	0.419133	0.393116	0.46265	0.393593	0.386541	0.476497	0.400804	0.185414	0.128128	0.140604	0.1524	0.159911	0.101192	0.149971	0.168571	0.156655	0.103353
159602	cg04648480	21	38083099	R	SIM2	Body	S_Shore			1.10037e-07	1.10037e-07	0.0952792	0.00166907	15.0431	0.432844	0.184101	2.35112	0.248743	2.35112	Greater than 0	0.498323	0.349892	0.426321	0.412024	0.477473	0.451304	0.423859	0.439633	0.411945	0.437669	0.176595	0.133849	0.197733	0.147365	0.163742	0.210166	0.161503	0.160901	0.269118	0.220039
589263	cg17881200	7	27138850	F			S_Shelf			1.118e-07	1.118e-07	0.0968058	0.00166907	-15.0155	0.36748	0.574109	0.640086	-0.20663	-1.56229	Less than 0	0.303728	0.453443	0.357453	0.381836	0.406341	0.305931	0.422462	0.361481	0.348259	0.333861	0.502492	0.618094	0.578088	0.560801	0.530662	0.542591	0.646341	0.638911	0.547709	0.575405
487595	cg14635269	9	129439339	F	LMX1B	Body		Unclassified_Cell_type_specific	35	1.34933e-07	1.34933e-07	0.116836	0.00178814	-14.6937	0.181431	0.54741	0.331434	-0.36598	-3.01719	Less than 0	0.155126	0	0.327716	0.267829	0.125818	0.184243	0.13531	0.136196	0.299209	0.182859	0.478636	0.482085	0.55395	0.644039	0.562931	0.582276	0.550249	0.545764	0.614658	0.459516
655801	cg20274267	1	12164477	F	TNFRSF8	Body			8	1.35019e-07	1.35019e-07	0.116911	0.00178814	-14.6926	0.624752	0.875188	0.71385	-0.250435	-1.40086	Less than 0	0.615136	0.699862	0.564559	0.673612	0.597529	0.596251	0.648045	0.660466	0.571164	0.620899	0.969019	0.913047	0.869442	0.906511	0.837007	0.891481	0.878551	0.845855	0.832228	0.808734
210144	cg06158650	1	119522637	F	TBX15	5'UTR	Island		2	1.3633e-07	1.3633e-07	0.118046	0.00178814	14.6762	0.348804	0.0826737	4.21905	0.266131	4.21905	Greater than 0	0.350264	0.294138	0.374885	0.363652	0.350468	0.298675	0.340175	0.361951	0.399145	0.354692	0.128505	0.0995475	0.0684714	0.106999	0.0592548	0.103486	0.101964	0.0157842	0.0444014	0.0983227
362603	cg10792302	12	54376019	R			N_Shelf		44	1.37959e-07	1.37959e-07	0.119457	0.00178814	14.6561	0.624685	0.392224	1.59267	0.232461	1.59267	Greater than 0	0.682967	0.582981	0.656259	0.616954	0.501223	0.674323	0.634101	0.637776	0.603508	0.656757	0.424877	0.397043	0.373363	0.452982	0.27297	0.427489	0.431446	0.45622	0.354298	0.331554
136912	cg03975306	8	11519192	F					6	1.6714e-07	1.6714e-07	0.144724	0.00206749	-14.3351	0.606539	0.83564	0.725837	-0.229101	-1.37772	Less than 0	0.580781	0.667147	0.583488	0.589648	0.681202	0.603302	0.625831	0.595056	0.519087	0.619844	0.846813	0.839225	0.870022	0.910207	0.891883	0.816292	0.784103	0.794697	0.76138	0.841775
228597	cg06721255	12	114878877	F			Island			1.78223e-07	1.78223e-07	0.154321	0.0020895	14.2292	0.35726	0.141283	2.52868	0.215977	2.52868	Greater than 0	0.405228	0.285668	0.349908	0.356503	0.292055	0.323523	0.379696	0.350787	0.409474	0.419753	0.226274	0.138604	0.140724	0.133797	0.143436	0.120345	0.11344	0.116396	0.140112	0.1397
555826	cg16791250	12	54377869	R	HOXC10	TSS1500	N_Shore		49	1.78572e-07	1.78572e-07	0.154623	0.0020895	14.2259	0.341096	0.139188	2.45062	0.201909	2.45062	Greater than 0	0.343364	0.306334	0.348812	0.319871	0.301973	0.375757	0.364706	0.336547	0.345231	0.36837	0.123593	0.126553	0.183376	0.14183	0.141969	0.106109	0.133758	0.199639	0.13061	0.10444
738958	cg23319601	14	70316638	R			N_Shore		15	2.26237e-07	2.26237e-07	0.195895	0.00231658	13.8418	0.899682	0.644532	1.39587	0.25515	1.39587	Greater than 0	0.932894	0.964011	0.889439	0.85665	0.914888	0.924983	0.870637	0.945797	0.820961	0.876559	0.599416	0.641687	0.627696	0.688784	0.684174	0.620808	0.656703	0.643941	0.592181	0.689929
82039	cg02362103	1	119532773	F	TBX15	TSS1500	S_Shore		9	2.53001e-07	2.53001e-07	0.21907	0.0024252	13.6636	0.333271	0.0856006	3.89332	0.24767	3.89332	Greater than 0	0.357772	0.284959	0.388683	0.340766	0.369666	0.310464	0.300393	0.296728	0.346519	0.33676	0.0454463	0.083598	0.0265408	0.101591	0.128569	0.0698388	0.111444	0.109786	0.0570393	0.122152
97218	cg02803819	7	27141067	F	HOXA2	Body	N_Shelf		15	2.59907e-07	2.59907e-07	0.22505	0.0024252	-13.6209	0.319925	0.538139	0.594502	-0.218214	-1.68208	Less than 0	0.307363	0.347815	0.376591	0.308043	0.289848	0.31193	0.262289	0.293241	0.364089	0.338037	0.509564	0.612907	0.53653	0.550821	0.51127	0.541261	0.569878	0.51105	0.490372	0.547734
555109	cg16768018	3	147108843	R	ZIC4	Body	Island		48	3.22654e-07	3.22654e-07	0.279382	0.00258502	-13.2832	0.131635	0.437187	0.301095	-0.305552	-3.32122	Less than 0	0.126465	0.173484	0.0803358	0.100022	0.176339	0.123318	0.0816445	0.147993	0.162827	0.143917	0.477356	0.487948	0.481311	0.347676	0.484297	0.413494	0.446531	0.505137	0.439114	0.289005
106779	cg03078269	12	54354974	F			Island	Unclassified_Cell_type_specific	12	3.36125e-07	3.36125e-07	0.291046	0.00258502	-15.2666	0.082568	0.431426	0.191384	-0.348858	-5.2251	Less than 0	0.068629	0.0655774	0.0695284	0.00428964	0.142766	0.148746	0.090088	0.0796999	0.073788	0.080296	0.37299	0.320184	0.428841	0.422911	0.454753	0.446524	0.411568	0.484461	0.540601	?
379228	cg11322252	12	114886361	F			Island		34	3.60291e-07	3.60291e-07	0.311971	0.00258502	13.1138	0.330556	0.125092	2.6425	0.205463	2.6425	Greater than 0	0.339837	0.253911	0.382322	0.32999	0.288449	0.335772	0.299258	0.325163	0.362662	0.388193	0.10417	0.130403	0.123051	0.174195	0.101501	0.119073	0.126201	0.124777	0.151571	0.0959809
738096	cg23286646	21	38120350	F	SIM2	Body	Island		17	3.6422e-07	3.6422e-07	0.315373	0.00258502	13.0973	0.404872	0.0786981	5.14463	0.326174	5.14463	Greater than 0	0.508564	0.247967	0.338127	0.301908	0.503672	0.49749	0.399296	0.47012	0.350354	0.431227	0.111135	0.0435574	0.0782943	0.0786583	0.109493	0.0841285	0.0713796	0.0843824	0.0732246	0.0527268
130008	cg03763508	7	27140942	R	HOXA2	Body	N_Shelf	Unclassified_Cell_type_specific		4.22117e-07	4.22117e-07	0.365505	0.00277304	-12.8741	0.367109	0.581406	0.631416	-0.214297	-1.58374	Less than 0	0.38458	0.450927	0.316443	0.364316	0.39553	0.331904	0.303926	0.344572	0.418631	0.360259	0.584241	0.649696	0.590139	0.595257	0.515203	0.567186	0.600033	0.528394	0.580015	0.603892
561797	cg16990168	1	119526060	F	TBX15	5'UTR	N_Shore			4.52703e-07	4.52703e-07	0.391989	0.00286123	12.7695	0.415547	0.179189	2.31905	0.236358	2.31905	Greater than 0	0.428267	0.358286	0.422724	0.422593	0.398414	0.391793	0.460387	0.423398	0.526475	0.323133	0.118253	0.168787	0.107461	0.201279	0.180713	0.234998	0.186913	0.240785	0.225465	0.127233
268098	cg07892597	1	119532093	F	TBX15	1stExon	Island		7	4.79219e-07	4.79219e-07	0.414949	0.00293236	12.685	0.371098	0.170784	2.17291	0.200314	2.17291	Greater than 0	0.341523	0.266496	0.417571	0.417727	0.349851	0.407633	0.403247	0.35521	0.408445	0.343275	0.187191	0.138876	0.143834	0.205754	0.21162	0.172592	0.191591	0.13643	0.150709	0.169239
234886	cg06896987	2	177003735	R			N_Shore			4.93799e-07	4.93799e-07	0.427573	0.00294878	-12.6407	0.175532	0.385938	0.454818	-0.210406	-2.19868	Less than 0	0.140355	0.0945297	0.101181	0.206499	0.141605	0.191185	0.204001	0.167295	0.271265	0.237402	0.408773	0.331341	0.403282	0.395923	0.32744	0.379501	0.347823	0.41547	0.411017	0.438808
82910	cg02387326	12	54345679	F			Island	Unclassified_Cell_type_specific	1	5.75538e-07	5.75538e-07	0.498351	0.00308388	-12.4164	0.120571	0.323418	0.372803	-0.202847	-2.68238	Less than 0	0.0782776	0.113395	0.119559	0.137746	0.154975	0.156078	0.120037	0.0979956	0.0920167	0.135629	0.294334	0.263743	0.295408	0.275223	0.368136	0.335746	0.28705	0.3237	0.348757	0.442079
376916	cg11248896	2	177003747	R			N_Shore		2	7.40496e-07	7.40496e-07	0.641185	0.00333679	-12.0551	0.195113	0.409266	0.47674	-0.214152	-2.09758	Less than 0	0.176471	0.125403	0.166927	0.178384	0.170419	0.17181	0.201394	0.217265	0.287765	0.255293	0.47759	0.382236	0.43383	0.404331	0.359844	0.409789	0.357908	0.445938	0.434144	0.387046
759459	cg24040595	7	27185512	F	HOXA6	Body	Island		8	7.58721e-07	7.58721e-07	0.656966	0.00338642	-12.0208	0.627013	0.853624	0.734531	-0.226611	-1.36141	Less than 0	0.648413	0.661758	0.618612	0.590829	0.589986	0.609476	0.612864	0.682827	0.624371	0.63099	0.934266	0.818221	0.882111	0.82955	0.858974	0.848784	0.897717	0.785059	0.858235	0.823321
408190	cg12236164	9	972622	R			Island		38	7.89863e-07	7.89863e-07	0.683931	0.00339899	11.9641	0.395884	0.188221	2.1033	0.207664	2.1033	Greater than 0	0.425911	0.280998	0.381281	0.399699	0.38678	0.435166	0.414023	0.426071	0.402749	0.406167	0.240373	0.205334	0.195833	0.1963	0.184135	0.185467	0.16434	0.156991	0.158375	0.195063
264708	cg07790170	4	111537570	F			N_Shore		0	7.95971e-07	7.95971e-07	0.68922	0.00339899	11.9533	0.388195	0.16298	2.38185	0.225215	2.38185	Greater than 0	0.393204	0.371063	0.355348	0.403946	0.316135	0.473558	0.42436	0.378173	0.433846	0.332314	0.125701	0.111285	0.138552	0.13684	0.157328	0.159169	0.185788	0.154169	0.236244	0.224726
11820	cg00334063	3	147106010	R	ZIC4	3'UTR	N_Shelf		48	7.99635e-07	7.99635e-07	0.692393	0.00339899	-11.9469	0.221856	0.481153	0.461093	-0.259297	-2.16876	Less than 0	0.213964	0.242025	0.182634	0.194312	0.256411	0.160738	0.244206	0.211764	0.285958	0.226551	0.557384	0.510374	0.524595	0.400247	0.482991	0.445759	0.520869	0.53385	0.462304	0.373157
558972	cg16898193	12	54377550	F	HOXC10	TSS1500	N_Shore	Unclassified_Cell_type_specific		8.047e-07	8.047e-07	0.696778	0.00339899	11.938	0.46323	0.172507	2.68528	0.290723	2.68528	Greater than 0	0.513224	0.47302	0.489304	0.459203	0.360421	0.498391	0.430161	0.484359	0.500211	0.424004	0.117279	0.191885	0.237951	0.155036	0.22262	0.275061	0.121778	0.18114	0.198415	0.0239079
170978	cg04984483	4	136237803	F					1	9.37822e-07	9.37822e-07	0.812047	0.00356172	13.3683	0.825643	0.596725	1.38362	0.228918	1.38362	Greater than 0	0.867614	0.912302	0.788936	0.763204	0.819287	0.884633	0.809393	0.870826	0.810075	0.816817	0.626505	?	0.606045	0.574085	0.626053	0.587613	0.559794	0.589858	0.534799	0.665772
665935	cg20650470	8	127780950	F					26	1.00009e-06	1.00009e-06	0.865963	0.00365075	-11.6367	0.568478	0.793971	0.715993	-0.225493	-1.39666	Less than 0	0.543025	0.643871	0.512884	0.590333	0.584802	0.598789	0.594101	0.574865	0.5148	0.527307	0.746802	0.814824	0.729716	0.811198	0.715308	0.826909	0.771108	0.858811	0.80791	0.857121
711533	cg22327646	12	114878570	F			Island		27	1.02771e-06	1.02771e-06	0.889878	0.00370783	11.5994	0.371706	0.0930915	3.99291	0.278615	3.99291	Greater than 0	0.380779	0.360212	0.333114	0.338556	0.279488	0.368326	0.376237	0.369326	0.464573	0.446449	0.081625	0.0868415	0.0425573	0.122042	0.144571	0.126407	0.10115	0.0779756	0.0377734	0.109973
541688	cg16361702	11	20616397	R			N_Shore		41	1.09303e-06	1.09303e-06	0.946443	0.00387587	-11.5154	0.518097	0.729685	0.710028	-0.211588	-1.4084	Less than 0	0.494902	0.485884	0.452153	0.544043	0.6272	0.491049	0.526649	0.548428	0.469656	0.541006	0.75046	0.744997	0.748021	0.663457	0.750005	0.744978	0.732474	0.743426	0.689672	0.729362
580569	cg17583844	8	11519208	F					9	1.12057e-06	1.12057e-06	0.970282	0.00387587	-13.0621	0.563268	0.764372	0.736904	-0.201103	-1.35703	Less than 0	0.533803	0.590307	0.566362	0.605727	0.579678	0.566792	0.589623	0.527505	?	0.509619	0.703178	0.74869	0.707623	0.795377	0.804308	0.747653	0.80005	0.777713	0.806161	0.794752
288101	cg08499461	21	38081478	R	SIM2	ExonBnd	Island		37	1.12352e-06	1.12352e-06	0.972844	0.00387587	11.4781	0.385549	0.100697	3.82879	0.284851	3.82879	Greater than 0	0.497351	0.267222	0.272659	0.368073	0.424339	0.408551	0.376575	0.427323	0.392006	0.421386	0.0632771	0.0539262	0.0592335	0.0670735	0.110657	0.0845021	0.11177	0.0802058	0.233625	0.142701
723517	cg22773899	12	114878163	R			Island		51	1.22329e-06	1.22329e-06	1	0.0040037	11.3634	0.310064	0.0948194	3.27005	0.215245	3.27005	Greater than 0	0.310397	0.252501	0.273001	0.311585	0.29961	0.276268	0.303837	0.340576	0.395069	0.337796	0.123913	0.132163	0.108781	0.0731968	0.0790368	0.112219	0.10475	0.0514524	0.0855621	0.0771193
64546	cg01853561	21	38120466	F	SIM2	3'UTR	Island			1.30031e-06	1.30031e-06	1	0.00406468	11.2817	0.409139	0.170544	2.39902	0.238595	2.39902	Greater than 0	0.507108	0.292906	0.344422	0.344842	0.440999	0.409626	0.413795	0.481545	0.428774	0.427368	0.214505	0.190749	0.136285	0.171118	0.127457	0.127866	0.14143	0.179796	0.220698	0.195533
480166	cg14425564	9	126794772	R	LHX2	Body			12	1.39434e-06	1.39434e-06	1	0.00425139	-11.1889	0.130316	0.358215	0.363792	-0.227899	-2.74882	Less than 0	0.090403	0.130419	0.146513	0.100423	0.146177	0.152417	0.122621	0.0950816	0.151318	0.167784	0.387647	0.416642	0.332673	0.35646	0.279658	0.293307	0.368585	0.406093	0.396237	0.344845
656277	cg20291436	4	111539352	R	PITX2	Body	Island		39	1.45828e-06	1.45828e-06	1	0.00436921	11.1297	0.390691	0.130811	2.98668	0.25988	2.98668	Greater than 0	0.446211	0.326533	0.411299	0.336609	0.31583	0.351835	0.416045	0.407806	0.468978	0.425765	0.0429372	0.0763452	0.13581	0.0367255	0.0908721	0.0999681	0.132008	0.108251	0.291452	0.293742
1908	cg00050294	1	2886818	F			Island		47	1.49658e-06	1.49658e-06	1	0.00442274	11.0956	0.694906	0.476316	1.45892	0.21859	1.45892	Greater than 0	0.702041	0.722386	0.690834	0.644195	0.655331	0.690682	0.738385	0.749095	0.688709	0.6674	0.50874	0.523703	0.488731	0.553692	0.467021	0.4333	0.501751	0.41904	0.46303	0.404153
756231	cg23932491	10	119295056	F	EMX2OS	Body	Island		13	1.53353e-06	1.53353e-06	1	0.00450121	11.0636	0.329834	0.12424	2.65481	0.205594	2.65481	Greater than 0	0.327289	0.30905	0.306477	0.370217	0.25678	0.294516	0.39009	0.314111	0.396374	0.333438	0.122974	0.124737	0.143763	0.182449	0.173297	0.0821802	0.143612	0.0996977	0.0979812	0.0717091
230082	cg06762332	17	59573001	F					1	1.55873e-06	1.55873e-06	1	0.00452779	11.0422	0.615697	0.359009	1.71499	0.256688	1.71499	Greater than 0	0.63464	0.622159	0.783897	0.613394	0.487572	0.641969	0.56629	0.616145	0.685005	0.505897	0.365835	0.367819	0.369365	0.392017	0.343336	0.322608	0.350177	0.374537	0.399846	0.304547
274627	cg08091328	12	54376563	F			N_Shelf	Unclassified_Cell_type_specific	1	1.64425e-06	1.64425e-06	1	0.00468334	10.9725	0.515978	0.289778	1.7806	0.226201	1.7806	Greater than 0	0.535729	0.485992	0.473082	0.642358	0.43233	0.501236	0.546338	0.555214	0.4728	0.514701	0.245182	0.305247	0.289971	0.338805	0.320908	0.283457	0.255904	0.358216	0.280887	0.219201
472366	cg14204784	9	129387231	R	LMX1B	Body	Island	Unclassified_Cell_type_specific		1.6694e-06	1.6694e-06	1	0.00472835	-10.9528	0.106537	0.536683	0.198511	-0.430145	-5.0375	Less than 0	0.0508456	0.178745	0.0738036	0.0878128	0.201931	0.301373	0.0434059	0.0630381	0.00428399	0.0601358	0.55019	0.500571	0.575376	0.476981	0.416717	0.569038	0.539342	0.552372	0.58388	0.602362
419728	cg12610207	12	114833950	R	TBX5	Body	Island		32	1.82485e-06	1.82485e-06	1	0.0049689	10.8376	0.491411	0.262226	1.874	0.229185	1.874	Greater than 0	0.508211	0.437692	0.456929	0.520809	0.508206	0.498772	0.494012	0.476428	0.510275	0.502779	0.321665	0.270674	0.27164	0.34014	0.259926	0.27342	0.226112	0.290314	0.255736	0.112632
834689	cg26701242	21	38077971	F	SIM2	Body	N_Shore	Unclassified_Cell_type_specific	17	1.85117e-06	1.85117e-06	1	0.00498852	10.8192	0.421622	0.167086	2.52339	0.254536	2.52339	Greater than 0	0.511296	0.319957	0.308505	0.370421	0.526554	0.501134	0.417988	0.446981	0.381244	0.432135	0.285272	0.0796355	0.140096	0.186859	0.20856	0.104497	0.175804	0.181849	0.205676	0.102608
796047	cg25340966	1	119532195	R	TBX15	TSS200	Island		37	1.87814e-06	1.87814e-06	1	0.00498852	10.8006	0.273241	0.0643885	4.24364	0.208853	4.24364	Greater than 0	0.195616	0.224799	0.354431	0.28226	0.282947	0.304874	0.288946	0.210202	0.304268	0.28407	0.0887143	0	0.0669635	0.0756994	0.0685811	0	0.0858756	0.0812303	0.122334	0.0544869
715371	cg22476277	14	22039562	F	OR10G3	TSS1500				1.97527e-06	1.97527e-06	1	0.00515169	-10.736	0.562962	0.783427	0.718589	-0.220465	-1.39162	Less than 0	0.558744	0.643136	0.485436	0.469723	0.600627	0.609396	0.631024	0.501056	0.529959	0.600518	0.772604	0.798048	0.704045	0.825342	0.836037	0.765093	0.778283	0.785421	0.776609	0.792789
639995	cg19707677	1	207271346	R	C4BPB	Body		Unclassified_Cell_type_specific		2.01631e-06	2.01631e-06	1	0.00520523	10.7098	0.804749	0.592396	1.35846	0.212353	1.35846	Greater than 0	0.835067	0.824252	0.773281	0.753102	0.776891	0.732104	0.843518	0.815189	0.875855	0.818228	0.602104	0.614556	0.527391	0.591289	0.667108	0.601435	0.536442	0.596731	0.593379	0.593524
126678	cg03665255	6	26687912	F			N_Shore			2.31384e-06	2.31384e-06	1	0.00563601	10.5356	0.775498	0.575485	1.34756	0.200013	1.34756	Greater than 0	0.790166	0.73594	0.792629	0.7658	0.766817	0.813022	0.725537	0.804033	0.749929	0.811103	0.594234	0.59917	0.590147	0.658583	0.582703	0.564425	0.587765	0.515716	0.482748	0.579357
607286	cg18516557	2	177004015	R			N_Shore	Unclassified_Cell_type_specific		2.33035e-06	2.33035e-06	1	0.00563636	-10.5267	0.297763	0.515005	0.578174	-0.217242	-1.72958	Less than 0	0.265505	0.269226	0.310083	0.306062	0.305716	0.243424	0.323059	0.284214	0.377598	0.292737	0.595715	0.458402	0.499204	0.516533	0.449909	0.558186	0.451543	0.533931	0.586118	0.500508
359822	cg10703826	1	119532116	F	TBX15	1stExon	Island		44	2.70696e-06	2.70696e-06	1	0.00607232	11.6378	0.387173	0.0891733	4.34181	0.298	4.34181	Greater than 0	0.330053	0.23841	0.478477	0.38544	0.342457	0.444048	0.447043	0.365267	0.417767	0.400867	0.0597305	0.10053	0.10308	0.0805841	0.120849	0.082136	0.0953207	?	0.0917715	0.0685583
761461	cg24112562	21	38070041	R			Island		28	2.76474e-06	2.76474e-06	1	0.00615412	10.314	0.462056	0.229648	2.01202	0.232408	2.01202	Greater than 0	0.526879	0.320604	0.370603	0.422404	0.513904	0.506121	0.451543	0.512083	0.49031	0.506114	0.193653	0.211289	0.192958	0.184863	0.281699	0.203371	0.222742	0.201669	0.337069	0.267171
445324	cg13434411	9	970297	F			Island		41	3.00485e-06	3.00485e-06	1	0.00641399	10.2117	0.381978	0.178646	2.13819	0.203332	2.13819	Greater than 0	0.423919	0.349769	0.321414	0.413564	0.368592	0.390325	0.31723	0.390514	0.413964	0.43049	0.193933	0.250142	0.222271	0.172375	0.148631	0.132639	0.153307	0.138767	0.141573	0.23282
312088	cg09233651	12	114838567	F	TBX5	Body	Island		51	3.19979e-06	3.19979e-06	1	0.00662835	-10.1351	0.192942	0.439301	0.439203	-0.246359	-2.27685	Less than 0	0.104723	0.17759	0.13317	0.212933	0.306922	0.173454	0.22354	0.166706	0.296098	0.134287	0.428537	0.427569	0.45873	0.429251	0.406399	0.487405	0.401614	0.411743	0.484678	0.457089
567199	cg17160094	4	16069792	R	PROM1	Body			15	3.20818e-06	3.20818e-06	1	0.00662989	-10.1319	0.613423	0.82936	0.739634	-0.215937	-1.35202	Less than 0	0.639789	0.701611	0.574897	0.672257	0.645088	0.598372	0.61579	0.65401	0.484383	0.548031	0.790664	0.778177	0.845507	0.89794	0.875027	0.82322	0.80429	0.897315	0.811333	0.770127
695023	cg21707187	12	54345862	R			Island	Unclassified_Cell_type_specific	44	3.2819e-06	3.2819e-06	1	0.00673401	-10.1043	0.0723809	0.324403	0.223121	-0.252022	-4.48188	Less than 0	0.057177	0.0751681	0	0.0520712	0.173697	0.0962854	0.0813678	0.0586849	0.0311953	0.0981624	0.342141	0.24557	0.265595	0.2555	0.346798	0.32945	0.305861	0.254779	0.423833	0.474498
577557	cg17485838	7	27138712	R			S_Shore	Gene_Associated_Cell_type_specific		3.38856e-06	3.38856e-06	1	0.00679441	-10.0656	0.286217	0.539538	0.530485	-0.253321	-1.88507	Less than 0	0.203611	0.421958	0.333177	0.171207	0.265103	0.355066	0.329025	0.250317	0.213118	0.319586	0.480047	0.60093	0.51934	0.442655	0.484918	0.626992	0.644267	0.567249	0.596721	0.432263
91278	cg02630214	3	147098585	F					15	3.39346e-06	3.39346e-06	1	0.00679441	-10.0639	0.278621	0.499358	0.557958	-0.220737	-1.79225	Less than 0	0.250169	0.290447	0.276652	0.312681	0.292899	0.213692	0.305186	0.281279	0.332134	0.23107	0.530103	0.567236	0.568189	0.397757	0.557146	0.485044	0.46846	0.514103	0.517751	0.38779
365733	cg10893278	12	54377225	F			N_Shore	Unclassified_Cell_type_specific	28	3.80353e-06	3.80353e-06	1	0.00731101	9.92687	0.467659	0.224818	2.08017	0.242841	2.08017	Greater than 0	0.508963	0.403155	0.459824	0.516405	0.372401	0.487969	0.497669	0.478726	0.473003	0.478478	0.240375	0.301375	0.159529	0.173465	0.223941	0.257053	0.175732	0.263587	0.267551	0.185573
458156	cg13799628	7	136544817	R						4.72588e-06	4.72588e-06	1	0.0081563	-9.67049	0.149986	0.41768	0.359092	-0.267694	-2.7848	Less than 0	0.0888075	0.164442	0.184684	0.209079	0.052108	0.146694	0.265326	0.106748	0.12631	0.155658	0.435672	0.472741	0.454465	0.378458	0.409875	0.398769	0.354041	0.412228	0.481273	0.379274
100043	cg02886375	8	1244286	R			N_Shore		41	5.02928e-06	5.02928e-06	1	0.0083756	9.59805	0.870196	0.551414	1.57812	0.318782	1.57812	Greater than 0	0.908477	0.797466	0.85872	0.902563	0.905775	0.867576	0.82789	0.870597	0.836545	0.926356	0.624717	0.643603	0.613215	0.603156	0.661824	0.38327	0.581883	0.491885	0.401264	0.509324
837792	cg26809635	12	54355087	F			Island	Unclassified_Cell_type_specific	6	5.31129e-06	5.31129e-06	1	0.00855797	-9.53491	0.0373515	0.305706	0.122181	-0.268355	-8.18457	Less than 0	0.0207401	0.0378081	0.000968402	0.0862619	0.0470175	0.0331917	0.0408315	0.0171639	0	0.0895319	0.168554	0.197871	0.296222	0.288613	0.312886	0.335606	0.280466	0.330581	0.454937	0.391324
704880	cg22072375	21	38081480	R	SIM2	Body	Island		39	5.56299e-06	5.56299e-06	1	0.00867912	9.4816	0.360082	0.0705449	5.1043	0.289538	5.1043	Greater than 0	0.394235	0.184017	0.199345	0.301279	0.447402	0.425843	0.367895	0.439129	0.347158	0.494521	0.0906688	0.0322698	0	0.0489515	0.0819883	0.0689637	0.0511808	0.0341733	0.197969	0.0992835
521083	cg15713248	2	231378350	F	SP100	Body			1	6.4627e-06	6.4627e-06	1	0.0092802	-9.3107	0.57839	0.80191	0.721266	-0.223519	-1.38645	Less than 0	0.581725	0.646826	0.545765	0.538092	0.601286	0.484509	0.654369	0.606299	0.502348	0.622684	0.771671	0.807601	0.78084	0.902759	0.78533	0.748583	0.780005	0.805941	0.833273	0.803096
380931	cg11375458	2	177003996	R			N_Shore	Unclassified_Cell_type_specific		6.56999e-06	6.56999e-06	1	0.00938909	-9.29209	0.231822	0.433603	0.534641	-0.201781	-1.87042	Less than 0	0.182119	0.202904	0.236307	0.288872	0.226462	0.240274	0.177557	0.256744	0.299421	0.207561	0.473734	0.382747	0.432009	0.402909	0.359837	0.423998	0.43004	0.50179	0.41949	0.509481
69023	cg01980591	8	1423823	R					49	7.83235e-06	7.83235e-06	1	0.0103371	10.1082	0.571587	0.320483	1.78352	0.251104	1.78352	Greater than 0	0.602872	0.524002	0.604083	0.574909	0.571419	?	0.60666	0.497833	0.503826	0.658679	0.250521	0.329589	0.395465	0.264099	0.385273	0.3316	0.394889	0.273025	0.309888	0.281596
135805	cg03942051	1	119532655	R	TBX15	TSS1500	S_Shore	Unclassified_Cell_type_specific	41	8.55755e-06	8.55755e-06	1	0.0107079	8.99749	0.346136	0.118514	2.92064	0.227623	2.92064	Greater than 0	0.327745	0.348809	0.388235	0.341841	0.269413	0.395052	0.32601	0.314811	0.424808	0.324642	0.182238	0.15354	0.0732559	0.0874781	0.151028	0.0836934	0.1335	0.142624	0.0633511	0.114431
122067	cg03532904	12	114877894	F			N_Shore		0	8.82299e-06	8.82299e-06	1	0.0109278	8.96394	0.314698	0.104396	3.01445	0.210302	3.01445	Greater than 0	0.308195	0.384859	0.294346	0.327754	0.265909	0.243683	0.296602	0.288543	0.418832	0.318257	0.200083	0.0478772	0.0637489	0.144037	0.0545937	0.0950032	0.147407	0.104392	0.0921946	0.0946272
502529	cg15105326	3	147108916	R	ZIC4	Body	Island		36	8.85946e-06	8.85946e-06	1	0.0109278	-8.95942	0.162194	0.366296	0.442795	-0.204102	-2.25838	Less than 0	0.137327	0.170165	0.122491	0.186728	0.185529	0.163698	0.177011	0.157274	0.151851	0.169867	0.428858	0.420263	0.42089	0.318709	0.400183	0.345821	0.387756	0.35456	0.360767	0.225154
16907	cg00474970	4	157564007	F						9.5408e-06	9.5408e-06	1	0.0113584	8.87851	0.843596	0.630104	1.33882	0.213492	1.33882	Greater than 0	0.896535	0.850366	0.844811	0.808548	0.873314	0.91757	0.779544	0.879592	0.835293	0.750391	0.649146	0.613881	0.702372	0.689832	0.591556	0.622191	0.690557	0.591517	0.573503	0.576489
53325	cg01519253	12	114886463	R			Island		29	1.00666e-05	1.00666e-05	1	0.0116929	8.8203	0.354839	0.120705	2.93971	0.234134	2.93971	Greater than 0	0.399749	0.314214	0.316368	0.39661	0.312015	0.319488	0.349385	0.359959	0.407309	0.373298	0.0965977	0.185673	0.177896	0.126391	0.142542	0.0382366	0.0418749	0.213775	0.177243	0.00682501
783487	cg24884142	1	119532056	F	TBX15	1stExon	Island		44	1.10191e-05	1.10191e-05	1	0.0122639	8.72289	0.295731	0.0919868	3.21492	0.203744	3.21492	Greater than 0	0.24559	0.205037	0.381362	0.34979	0.264739	0.37218	0.274782	0.250855	0.342162	0.270808	0.122965	0.0765453	0.0778817	0.136625	0.0870985	0.0267576	0.126455	0.0807428	0.0993401	0.085458
487283	cg14626259	21	38079019	R	SIM2	Body	N_Shore		43	1.1105e-05	1.1105e-05	1	0.0122781	8.71457	0.467001	0.236501	1.97462	0.2305	1.97462	Greater than 0	0.561247	0.354433	0.415765	0.424548	0.595857	0.49481	0.436645	0.4748	0.479954	0.431955	0.223936	0.206259	0.177713	0.259431	0.231835	0.206608	0.192652	0.223652	0.334414	0.308514
424817	cg12777520	9	129387303	R	LMX1B	Body	Island	Unclassified_Cell_type_specific	45	1.14647e-05	1.14647e-05	1	0.0124283	-8.68047	0.0993756	0.40052	0.248117	-0.301144	-4.03036	Less than 0	0.0479215	0.0581368	0.12089	0.0769688	0.195681	0.108367	0.18253	0.0838905	0.0360883	0.0832822	0.419875	0.459449	0.411291	0.391193	0.280874	0.397084	0.407272	0.325227	0.529017	0.383916
798525	cg25425140	3	147098450	F					6	1.16436e-05	1.16436e-05	1	0.0124623	-9.5843	0.218465	0.470803	0.464028	-0.252337	-2.15504	Less than 0	0.196408	0.227364	0.185662	0.172585	0.219614	0.134521	0.297524	0.206819	0.325691	0.135428	0.592683	0.468661	0.473569	0.389295	0.468167	0.453126	0.441489	0.473141	0.477092	?
381435	cg11391335	1	119521928	R	TBX15	5'UTR	N_Shore		1	1.32887e-05	1.32887e-05	1	0.0133841	8.52389	0.439235	0.219995	1.99657	0.21924	1.99657	Greater than 0	0.459653	0.34823	0.418055	0.483835	0.431671	0.431681	0.40075	0.44496	0.556969	0.416549	0.267095	0.232611	0.219763	0.283694	0.219996	0.217141	0.226664	0.187196	0.129578	0.216217
639830	cg19701577	7	27181418	R	HOXA5	3'UTR	N_Shore	Unclassified	47	1.40372e-05	1.40372e-05	1	0.0137712	-8.46636	0.650508	0.866178	0.75101	-0.21567	-1.33154	Less than 0	0.717918	0.682506	0.620876	0.626988	0.607094	0.688057	0.544294	0.67034	0.680532	0.666479	0.899058	0.8296	0.915263	0.845028	0.841685	0.851384	0.937198	0.898161	0.865807	0.778593
553308	cg16711835	5	59558467	R	PDE4D	5'UTR			47	1.42192e-05	1.42192e-05	1	0.013834	8.45288	0.46224	0.261523	1.76749	0.200717	1.76749	Greater than 0	0.457611	0.458793	0.430546	0.443517	0.351807	0.514953	0.468464	0.41629	0.511857	0.56856	0.335529	0.319022	0.248131	0.315986	0.222307	0.195822	0.260216	0.118873	0.313061	0.286284
667049	cg20688917	7	27160674	F	HOXA3	5'UTR	N_Shore		1	1.56006e-05	1.56006e-05	1	0.0145638	-8.35637	0.394194	0.645083	0.611075	-0.250889	-1.63646	Less than 0	0.339205	0.32268	0.424992	0.372418	0.513334	0.383728	0.392333	0.426716	0.313596	0.452938	0.60797	0.604407	0.584962	0.784402	0.59086	0.654233	0.665172	0.583963	0.629448	0.745408
674840	cg20974609	7	27181671	R	HOXA5	Body	N_Shore	Unclassified	51	1.56997e-05	1.56997e-05	1	0.0145638	-8.3498	0.445663	0.68281	0.652689	-0.237147	-1.53212	Less than 0	0.488486	0.489583	0.400937	0.455124	0.510328	0.343022	0.40754	0.381602	0.478116	0.501892	0.838428	0.550216	0.699063	0.649974	0.641796	0.591963	0.624256	0.714532	0.759111	0.758764
684009	cg21295295	1	156256448	F	TMEM79	Body			0	1.61292e-05	1.61292e-05	1	0.0146061	-8.32189	0.615882	0.818166	0.752759	-0.202284	-1.32845	Less than 0	0.593112	0.672266	0.624287	0.641382	0.665966	0.655539	0.622192	0.668304	0.450306	0.565461	0.858372	0.78714	0.77885	0.753597	0.839358	0.816068	0.914814	0.828431	0.71658	0.888449
722034	cg22717014	4	111542473	R	PITX2	Body	Island	Unclassified_Cell_type_specific	17	1.64735e-05	1.64735e-05	1	0.0148276	8.3001	0.369188	0.154184	2.39446	0.215004	2.39446	Greater than 0	0.385742	0.322793	0.34396	0.380828	0.322187	0.379247	0.367551	0.399605	0.401085	0.388883	0.0368891	0.108331	0.0861517	0.0960623	0.101204	0.129702	0.193323	0.1744	0.319367	0.296414
249132	cg07316846	2	105484694	R			S_Shore		38	1.77151e-05	1.77151e-05	1	0.0153471	-8.22547	0.163244	0.408803	0.399322	-0.245559	-2.50425	Less than 0	0.0822293	0.251898	0.251296	0.229666	0.242138	0.115333	0.0568344	0.0640018	0.227911	0.11113	0.345938	0.361286	0.443159	0.423254	0.346258	0.421902	0.386066	0.456157	0.490278	0.413728
760570	cg24080247	21	38082613	F	SIM2	Body	S_Shore			1.77464e-05	1.77464e-05	1	0.0153471	8.22367	0.350073	0.131547	2.6612	0.218526	2.6612	Greater than 0	0.451647	0.212841	0.205325	0.305476	0.467678	0.37809	0.361645	0.392684	0.350968	0.374375	0.156915	0.108039	0.0688212	0.113936	0.114225	0.118913	0.112832	0.0927158	0.207065	0.222009
179165	cg05224126	14	101528671	R			N_Shelf		39	1.96755e-05	1.96755e-05	1	0.0160876	8.11861	0.864376	0.625436	1.38204	0.23894	1.38204	Greater than 0	0.877569	0.78384	0.854909	0.900444	0.885241	0.870283	0.711006	0.945508	0.962248	0.852713	0.532594	0.684137	0.605771	0.663431	0.61844	0.577462	0.596912	0.627952	0.624392	0.723265
536039	cg16187319	7	26896340	F	SKAP2	Body			27	1.98796e-05	1.98796e-05	1	0.0161101	-8.10816	0.174501	0.406044	0.42976	-0.231543	-2.32688	Less than 0	0.113876	0.199901	0.259098	0.156838	0.134668	0.0366177	0.297497	0.0999794	0.243493	0.203046	0.361656	0.318863	0.356122	0.371713	0.457219	0.429868	0.56629	0.361617	0.475695	0.361398
593698	cg18040901	12	54357530	R	HOTAIR	Body	N_Shelf		42	1.99077e-05	1.99077e-05	1	0.0161101	-8.10674	0.153209	0.3733	0.410416	-0.220092	-2.43655	Less than 0	0.118751	0.0884077	0.131353	0.170384	0.249499	0.103784	0.187761	0.139699	0.174732	0.167714	0.363979	0.402681	0.438735	0.377305	0.334428	0.396558	0.381024	0.410987	0.388182	0.239125
453386	cg13661519	7	27141088	F	HOXA2	Body	N_Shelf		25	2.09497e-05	2.09497e-05	1	0.0164164	-8.05525	0.417292	0.629135	0.663279	-0.211843	-1.50766	Less than 0	0.453483	0.466942	0.407768	0.371621	0.429508	0.377735	0.35271	0.409606	0.488414	0.415131	0.5739	0.643583	0.6202	0.647892	0.610206	0.628878	0.746441	0.627499	0.589309	0.603445
835222	cg26720125	21	38077673	R	SIM2	Body	Island			2.12685e-05	2.12685e-05	1	0.0164642	8.04006	0.45347	0.173105	2.61963	0.280366	2.61963	Greater than 0	0.59296	0.262975	0.289634	0.378152	0.522193	0.448978	0.406359	0.580226	0.561252	0.491974	0.0990239	0.0521659	0.20123	0.129929	0.222576	0.169735	0.206108	0.182747	0.280437	0.187093
456040	cg13736376	4	111539291	F	PITX2	Body	Island		24	3.31084e-05	3.31084e-05	1	0.0203032	7.60459	0.467558	0.246783	1.89461	0.220775	1.89461	Greater than 0	0.49307	0.414106	0.455448	0.475816	0.423298	0.470362	0.470722	0.469813	0.492487	0.510457	0.142301	0.21533	0.24885	0.186708	0.223264	0.135169	0.231001	0.244446	0.429809	0.410953
338726	cg10055501	4	111540657	F	PITX2	Body	N_Shore		0	3.94038e-05	3.94038e-05	1	0.0220171	7.43833	0.593218	0.363439	1.63223	0.229779	1.63223	Greater than 0	0.631517	0.567461	0.544976	0.609159	0.505761	0.622557	0.6515	0.56976	0.639734	0.589755	0.29366	0.32994	0.423575	0.246776	0.31894	0.238659	0.454381	0.415832	0.514575	0.398055
768934	cg24382823	9	129387040	R	LMX1B	Body	Island			4.18595e-05	4.18595e-05	1	0.0226276	-7.38123	0.156597	0.426982	0.366753	-0.270385	-2.72663	Less than 0	0.131032	0.0420706	0.00537058	0.153944	0.145698	0.284476	0.221547	0.0709127	0.239713	0.271205	0.423895	0.441667	0.459319	0.418662	0.387602	0.362204	0.454212	0.455402	0.403771	0.463085
684213	cg21303179	12	132300008	R						4.77814e-05	4.77814e-05	1	0.0240432	7.25739	0.803109	0.571375	1.40557	0.231734	1.40557	Greater than 0	0.810626	0.813631	0.884407	0.821113	0.7874	0.669499	0.881571	0.786113	0.725299	0.851431	0.47917	0.641379	0.618474	0.553301	0.641401	0.613839	0.47431	0.50099	0.512603	0.678286
293220	cg08657654	7	27138974	F			S_Shelf		21	5.86856e-05	5.86856e-05	1	0.0263427	-7.06805	0.468676	0.70504	0.664751	-0.236364	-1.50432	Less than 0	0.396731	0.573418	0.531043	0.4013	0.4901	0.430498	0.479033	0.503443	0.343751	0.537441	0.541014	0.686309	0.703191	0.78028	0.689742	0.561283	0.715589	0.742368	0.68951	0.94111
818371	cg26144458	21	38070148	R			Island			6.19249e-05	6.19249e-05	1	0.0269718	7.01916	0.450133	0.232824	1.93336	0.217309	1.93336	Greater than 0	0.547253	0.358096	0.32949	0.429986	0.497358	0.460101	0.422643	0.520894	0.380544	0.554968	0.180285	0.230791	0.177153	0.231324	0.21336	0.186643	0.237592	0.192783	0.337207	0.341104
54298	cg01548502	18	63792721	F					10	6.3031e-05	6.3031e-05	1	0.0272475	7.0031	0.703717	0.495293	1.42081	0.208423	1.42081	Greater than 0	0.773797	0.623367	0.698988	0.717404	0.718563	0.737791	0.608366	0.743149	0.706728	0.709015	0.41823	0.439854	0.551268	0.540984	0.56184	0.463304	0.554927	0.508741	0.362522	0.551263
471817	cg14189678	7	157690657	F	PTPRN2	Body	Island		33	6.36242e-05	6.36242e-05	1	0.0273342	6.99462	0.792333	0.578736	1.36907	0.213597	1.36907	Greater than 0	0.785945	0.702652	0.789993	0.84545	0.838212	0.810718	0.753926	0.84933	0.704687	0.842416	0.566427	0.701257	0.612237	0.619257	0.678201	0.458885	0.579235	0.533904	0.44017	0.597789
416386	cg12503835	8	143324660	F	TSNARE1	Body			28	6.48013e-05	6.48013e-05	1	0.0275863	-6.97804	0.585623	0.791132	0.740234	-0.205509	-1.35092	Less than 0	0.594375	0.561086	0.681073	0.601017	0.640523	0.53411	0.644146	0.581632	0.414892	0.603371	0.82473	0.83462	0.764001	0.759748	0.787954	0.804579	0.784315	0.738131	0.822875	0.790363
576656	cg17459215	2	66298242	F					2	6.89298e-05	6.89298e-05	1	0.0283611	-6.92238	0.623182	0.834638	0.74665	-0.211456	-1.33932	Less than 0	0.578937	0.747313	0.5628	0.611291	0.616403	0.610492	0.607276	0.659958	0.568164	0.669185	0.825676	0.804891	0.779368	0.954357	0.939604	0.914644	0.7549	0.820084	0.789759	0.763094
778672	cg24720355	1	119526255	F	TBX15	5'UTR	N_Shore		12	7.50554e-05	7.50554e-05	1	0.0293803	6.84617	0.472908	0.24502	1.93008	0.227888	1.93008	Greater than 0	0.481221	0.39662	0.408328	0.459866	0.483777	0.500426	0.409558	0.461664	0.6352	0.492414	0.246973	0.261332	0.234725	0.216311	0.273825	0.282102	0.321301	0.217543	0.147532	0.248555
625784	cg19193931	21	38081976	R	SIM2	Body	S_Shore	Unclassified_Cell_type_specific	30	8.39665e-05	8.39665e-05	1	0.0308597	6.74665	0.440403	0.227656	1.93451	0.212747	1.93451	Greater than 0	0.546001	0.268849	0.344622	0.461016	0.46737	0.474097	0.449881	0.482652	0.42625	0.48329	0.244255	0.246435	0.201238	0.178929	0.183059	0.211784	0.192613	0.174979	0.340446	0.30282
396780	cg11875044	10	8546509	F					31	0.000124142	0.000124142	1	0.0367261	-6.40772	0.286517	0.515209	0.556118	-0.228692	-1.79818	Less than 0	0.274762	0.321728	0.292869	0.188895	0.372629	0.331664	0.300694	0.321206	0.226218	0.234507	0.41019	0.544137	0.476013	0.621864	0.598725	0.374872	0.486001	0.570126	0.447761	0.622401
510162	cg15361373	14	70316621	R			N_Shore			0.000139745	0.000139745	1	0.038922	6.30743	0.885657	0.682762	1.29717	0.202895	1.29717	Greater than 0	0.94179	0.838481	0.845526	0.962733	0.840046	0.899041	0.930881	0.948558	0.848928	0.800583	0.590392	0.679246	0.706177	0.662865	0.738386	0.688676	0.717828	0.660245	0.59731	0.786496
735180	cg23189410	3	147125712	F	ZIC4	TSS1500	N_Shore			0.000218689	0.000218689	1	0.0479634	-5.93749	0.211901	0.449037	0.4719	-0.237136	-2.11909	Less than 0	0.168205	0.240773	0.0908826	0.269758	0.167486	0.128253	0.303091	0.200464	0.330466	0.219628	0.568895	0.527957	0.51532	0.419708	0.452212	0.412809	0.349372	0.462788	0.462044	0.319265

## Sheet: A vs GF in Pears AT
Column	Column ID	CHR	MAPINFO	Strand	UCSC_RefGene_Name.0	UCSC_RefGene_Group.0	Relation_to_UCSC_CpG_Island	Regulatory_Feature_Group	SNP_DISTANCE.0	p-value	bonferroni(p-value)	stepup(p-value)	t	Mean(A)	Mean(G)	MeanRatio(A/G)	MeanDiff(A-G)	FoldChange(A/G)	FoldChange(A/G) (Description)	201800232-01 (Intensity)	201800233-01 (Intensity)	201800237-01 (Intensity)	201800238-01 (Intensity)	201800243-01 (Intensity)	201800247-01 (Intensity)	201800248-01 (Intensity)	201800249-01 (Intensity)	201800250-01 (Intensity)	201800254-01 (Intensity)	201800255-01 (Intensity)	201800260-01 (Intensity)	201800264-01 (Intensity)	201800265-01 (Intensity)
655801	cg20274267	1	12164477	F	TNFRSF8	Body			8	2.4829e-08	0.021499	0.00810386	-37.2883	0.622278	0.875853	0.710482	-0.253575	-1.40749	Less than 0	0.638044	0.6073	0.57917	0.637862	0.636763	0.609906	0.646901	0.888319	0.871161	0.845774	0.908376	0.857863	0.848905	0.910569
498350	cg14974749	7	27181480	R	HOXA5	Body	N_Shore	Unclassified	39	2.23884e-07	0.193858	0.013847	-25.7933	0.507778	0.805066	0.630728	-0.297289	-1.58547	Less than 0	0.630211	0.480051	0.486754	0.467039	0.458375	0.501083	0.530931	0.907565	0.772384	0.754174	0.739179	0.813667	0.805544	0.842951
580569	cg17583844	8	11519208	F					9	3.94393e-07	0.341499	0.0203403	-23.4513	0.573719	0.832879	0.688838	-0.25916	-1.45172	Less than 0	0.589184	0.579791	0.526955	0.606921	0.553313	0.561415	0.59845	0.891988	0.830622	0.778394	0.839822	0.772641	0.846078	0.870607
381435	cg11391335	1	119521928	R	TBX15	5'UTR	N_Shore		1	4.14137e-07	0.358596	0.0203403	23.2593	0.446601	0.182515	2.44692	0.264086	2.44692	Greater than 0	0.48115	0.471305	0.424984	0.423522	0.414629	0.482537	0.428079	0.18345	0.185257	0.201838	0.127238	0.155472	0.24907	0.175282
740488	cg23371746	1	119532925	R	TBX15	TSS1500	S_Shore		28	6.51987e-07	0.564546	0.0217133	21.5479	0.487493	0.0902094	5.40402	0.397284	5.40402	Greater than 0	0.497975	0.453701	0.540299	0.52337	0.460351	0.464969	0.471788	0.136038	0.041213	0.0626075	0.147535	0.0983802	0.117488	0.0282036
424817	cg12777520	9	129387303	R	LMX1B	Body	Island	Unclassified_Cell_type_specific	45	7.81335e-07	0.676547	0.0241465	-20.9003	0.0680973	0.383824	0.177418	-0.315726	-5.6364	Less than 0	0.0649411	0.0543344	0.0470891	0.150283	0.0158676	0.100998	0.0431681	0.339756	0.396705	0.422043	0.407755	0.332029	0.433558	0.354919
738958	cg23319601	14	70316638	R			N_Shore		15	9.36759e-07	0.811126	0.0253015	20.2702	0.920696	0.648193	1.4204	0.272503	1.4204	Greater than 0	0.94813	0.914637	0.903844	0.942498	0.868973	0.887824	0.978966	0.674379	0.595801	0.591398	0.661718	0.610061	0.666778	0.737217
458156	cg13799628	7	136544817	R						9.86608e-07	0.85429	0.0253015	-20.0935	0.136705	0.412398	0.331487	-0.275694	-3.01671	Less than 0	0.0791486	0.0833715	0.155851	0.125482	0.169896	0.178769	0.164415	0.371741	0.416559	0.399478	0.43527	0.426519	0.433427	0.403796
16583	cg00466334	1	119532850	F	TBX15	TSS1500	S_Shore		6	1.04643e-06	0.906086	0.0253015	19.8948	0.485399	0.218343	2.2231	0.267056	2.2231	Greater than 0	0.505347	0.475516	0.517771	0.464307	0.491951	0.464915	0.477985	0.261286	0.219597	0.260228	0.226556	0.181273	0.225816	0.153646
782162	cg24842086	1	119531857	R	TBX15	5'UTR	N_Shore		1	1.15906e-06	1	0.0253015	19.5542	0.334778	0.127235	2.63117	0.207543	2.63117	Greater than 0	0.336313	0.352404	0.350343	0.330387	0.371783	0.320441	0.281779	0.176705	0.105444	0.148587	0.118865	0.141182	0.129699	0.070165
453187	cg13655674	1	119522386	R	TBX15	5'UTR	Island		21	1.25743e-06	1	0.0253015	19.2869	0.395874	0.0674763	5.86687	0.328398	5.86687	Greater than 0	0.415288	0.408879	0.408986	0.371102	0.368813	0.445853	0.3522	0.0106909	0.0680504	0.0836745	0.0629067	0.111075	0.0949062	0.0410305
140405	cg04080530	1	2886868	F			Island		1	1.2857e-06	1	0.0253015	19.2146	0.774054	0.558178	1.38675	0.215876	1.38675	Greater than 0	0.789714	0.740171	0.752666	0.824454	0.749902	0.813456	0.748014	0.584007	0.56448	0.573358	0.583229	0.502298	0.573957	0.525915
82039	cg02362103	1	119532773	F	TBX15	TSS1500	S_Shore		9	2.06524e-06	1	0.0281763	17.7336	0.359243	0.0813932	4.41367	0.277849	4.41367	Greater than 0	0.378985	0.356675	0.394477	0.337559	0.38174	0.338046	0.327216	0.0451366	0.0675896	0.120101	0.128961	0.0862779	0.0967273	0.0249595
567199	cg17160094	4	16069792	R	PROM1	Body			15	2.09115e-06	1	0.0281763	-17.6962	0.633381	0.834216	0.759254	-0.200834	-1.31708	Less than 0	0.626836	0.644263	0.613737	0.655683	0.644656	0.566047	0.682449	0.838082	0.843442	0.797861	0.82866	0.829004	0.829113	0.873346
159602	cg04648480	21	38083099	R	SIM2	Body	S_Shore			2.31037e-06	1	0.0281763	17.3997	0.436759	0.179748	2.42983	0.25701	2.42983	Greater than 0	0.471969	0.419529	0.479827	0.379994	0.443172	0.439577	0.423245	0.23967	0.156642	0.223884	0.180988	0.200131	0.155824	0.1011
376916	cg11248896	2	177003747	R			N_Shore		2	2.43716e-06	1	0.0283669	-17.2427	0.183627	0.400345	0.458673	-0.216717	-2.1802	Less than 0	0.199091	0.155283	0.196235	0.203479	0.210466	0.173351	0.147486	0.384859	0.416911	0.417526	0.440201	0.375666	0.412376	0.354873
450741	cg13585776	9	126783547	R	LHX2	Body	N_Shore			2.74963e-06	1	0.029035	-16.8934	0.184421	0.427517	0.431378	-0.243096	-2.31815	Less than 0	0.163596	0.194402	0.202268	0.180997	0.212263	0.179356	0.158068	0.450026	0.456355	0.402685	0.456684	0.39592	0.42296	0.407992
640664	cg19730691	1	119526437	F	TBX15	5'UTR	N_Shore		6	2.96861e-06	1	0.0291208	16.6751	0.502771	0.207236	2.42609	0.295536	2.42609	Greater than 0	0.537046	0.521867	0.504827	0.493875	0.46581	0.492603	0.503371	0.242298	0.188322	0.18153	0.288942	0.164678	0.222665	0.162215
619145	cg18944010	1	119522855	F	TBX15	5'UTR	S_Shore		2	3.06771e-06	1	0.0291208	16.5823	0.380494	0.105999	3.58961	0.274495	3.58961	Greater than 0	0.395316	0.393588	0.402479	0.321162	0.376563	0.375541	0.398811	0.108288	0.0940843	0.117127	0.132569	0.10392	0.116375	0.0696273
558369	cg16877681	13	36050158	F	MAB21L1	1stExon	Island	Unclassified_Cell_type_specific		3.20695e-06	1	0.029541	-16.4578	0.0988633	0.299042	0.3306	-0.200179	-3.02481	Less than 0	0.104632	0.0787327	0.142161	0.0671702	0.0771096	0.143152	0.0790854	0.30307	0.269112	0.347154	0.26776	0.325851	0.284522	0.295829
759459	cg24040595	7	27185512	F	HOXA6	Body	Island		8	3.36068e-06	1	0.029881	-16.3274	0.627951	0.897471	0.69969	-0.26952	-1.42921	Less than 0	0.683974	0.624931	0.626085	0.607755	0.643804	0.593306	0.615805	0.891916	0.909065	0.853888	0.912889	0.965955	0.83423	0.914354
274627	cg08091328	12	54376563	F			N_Shelf	Unclassified_Cell_type_specific	1	3.46634e-06	1	0.029881	16.2417	0.515086	0.2966	1.73663	0.218486	1.73663	Greater than 0	0.531693	0.515068	0.55668	0.449007	0.580281	0.497004	0.475868	0.265634	0.283597	0.330294	0.273294	0.374064	0.246266	0.303054
625505	cg19183743	7	27188020	R	HOXA6	TSS1500	S_Shore	Unclassified_Cell_type_specific	45	3.51993e-06	1	0.029881	-16.1994	0.13973	0.387357	0.360727	-0.247627	-2.77218	Less than 0	0.163828	0.146115	0.0977397	0.101505	0.188016	0.0982563	0.18265	0.401529	0.348391	0.402538	0.328559	0.410869	0.402316	0.417295
1908	cg00050294	1	2886818	F			Island		47	3.65713e-06	1	0.030174	16.0944	0.709575	0.481381	1.47404	0.228194	1.47404	Greater than 0	0.718865	0.72932	0.740205	0.701727	0.688531	0.729572	0.658805	0.516023	0.518151	0.465743	0.535398	0.424341	0.492054	0.417958
336052	cg09973284	12	54346155	R			N_Shore	Unclassified_Cell_type_specific	1	3.65899e-06	1	0.030174	-16.093	0.163366	0.374189	0.436586	-0.210823	-2.2905	Less than 0	0.194848	0.138102	0.182159	0.177162	0.137552	0.192901	0.120837	0.394563	0.349235	0.365659	0.355788	0.410019	0.435115	0.308946
408190	cg12236164	9	972622	R			Island		38	4.04542e-06	1	0.0309181	15.8205	0.396345	0.188653	2.10092	0.207692	2.10092	Greater than 0	0.40178	0.405966	0.391259	0.399604	0.390463	0.405265	0.380075	0.197601	0.242194	0.204596	0.221406	0.142633	0.187406	0.124732
100043	cg02886375	8	1244286	R			N_Shore		41	4.64921e-06	1	0.0327292	15.4503	0.887741	0.540518	1.64239	0.347223	1.64239	Greater than 0	0.925283	0.911989	0.93773	0.897038	0.788518	0.940865	0.812765	0.534555	0.502195	0.591902	0.497534	0.521544	0.591453	0.54444
53496	cg01524278	12	54355460	R			Island	Unclassified_Cell_type_specific	15	4.85713e-06	1	0.0328783	-15.3355	0.204626	0.425165	0.481287	-0.220539	-2.07776	Less than 0	0.180789	0.219821	0.206425	0.243967	0.243827	0.211201	0.126354	0.474219	0.445079	0.425367	0.465908	0.438216	0.380143	0.347222
421446	cg12664119	1	119532352	F	TBX15	TSS200	S_Shore		7	4.99914e-06	1	0.0328783	20.592	0.416641	0.202343	2.05908	0.214298	2.05908	Greater than 0	0.417122	0.432476	0.446148	0.384195	?	0.415255	0.404652	0.197622	0.200746	0.21919	0.209527	0.224686	0.223058	0.163918
91278	cg02630214	3	147098585	F					15	5.0501e-06	1	0.0328783	-15.2341	0.264442	0.500777	0.528064	-0.236335	-1.89371	Less than 0	0.244439	0.293994	0.235238	0.309167	0.258997	0.238403	0.270857	0.500963	0.58162	0.515552	0.539441	0.485502	0.42971	0.452649
707530	cg22171771	8	9105620	F					8	5.91267e-06	1	0.0347356	-14.8299	0.640268	0.843166	0.759362	-0.202898	-1.31689	Less than 0	0.666699	0.628912	0.632493	0.612459	0.589364	0.690307	0.661644	0.842608	0.814973	0.86395	0.828128	0.821606	0.831563	0.899333
268098	cg07892597	1	119532093	F	TBX15	1stExon	Island		7	6.22214e-06	1	0.0356331	14.7013	0.370594	0.136972	2.70562	0.233622	2.70562	Greater than 0	0.381713	0.385255	0.369621	0.289989	0.431246	0.382574	0.353759	0.147501	0.13992	0.11134	0.146783	0.162121	0.151468	0.0996706
210144	cg06158650	1	119522637	F	TBX15	5'UTR	Island		2	6.39702e-06	1	0.0357301	14.6319	0.33709	0.0881926	3.8222	0.248897	3.8222	Greater than 0	0.362512	0.379007	0.322177	0.326167	0.297063	0.330171	0.342531	0.100004	0.0663653	0.0922643	0.12113	0.0957819	0.102171	0.0396319
723517	cg22773899	12	114878163	R			Island		51	7.42962e-06	1	0.0386136	14.2626	0.305834	0.0853	3.5854	0.220534	3.5854	Greater than 0	0.310353	0.307039	0.273721	0.329386	0.284943	0.30556	0.329837	0.0875283	0.0701353	0.0928638	0.116274	0.10307	0.0983446	0.0288843
644442	cg19858749	12	114882068	F			S_Shore		13	7.6012e-06	1	0.0386136	14.207	0.381575	0.17256	2.21125	0.209014	2.21125	Greater than 0	0.395864	0.411087	0.342944	0.414941	0.355423	0.363712	0.387052	0.197515	0.158169	0.18369	0.220414	0.171528	0.159478	0.11713
6869	cg00188704	7	27140797	R	HOXA2	Body	N_Shelf	Unclassified_Cell_type_specific	13	8.14923e-06	1	0.0396422	-14.0388	0.41213	0.638775	0.645188	-0.226645	-1.54993	Less than 0	0.534794	0.419685	0.377482	0.406576	0.38632	0.353103	0.406951	0.739732	0.691146	0.553437	0.68042	0.572341	0.620239	0.61411
688421	cg21468244	16	68804845	F	CDH1	Body			26	8.41253e-06	1	0.0400426	-13.9627	0.547309	0.752545	0.727278	-0.205236	-1.37499	Less than 0	0.518649	0.52946	0.559495	0.527637	0.519717	0.588247	0.587958	0.726097	0.728344	0.693937	0.756774	0.78341	0.788953	0.7903
485189	cg14565725	1	119532044	R	TBX15	1stExon	Island		2	9.04943e-06	1	0.0405999	13.7893	0.412404	0.112401	3.66903	0.300003	3.66903	Greater than 0	0.383091	0.404003	0.442821	0.401505	0.442072	0.39891	0.414427	0.157255	0.0947841	0.0908363	0.133771	0.111908	0.16039	0.0378659
219941	cg06465806	7	27185732	F	HOXA6	Body	S_Shore			9.49425e-06	1	0.0409459	-13.6764	0.586825	0.806047	0.728028	-0.219222	-1.37357	Less than 0	0.659755	0.590141	0.5322	0.571107	0.596201	0.545004	0.613369	0.800608	0.827847	0.810669	0.797486	0.803981	0.784059	0.81768
783487	cg24884142	1	119532056	F	TBX15	1stExon	Island		44	9.87971e-06	1	0.0410583	13.5835	0.309733	0.0787532	3.93296	0.23098	3.93296	Greater than 0	0.27573	0.291305	0.351183	0.327837	0.284948	0.31796	0.319171	0.128061	0.0374449	0.0972285	0.0933609	0.0741396	0.0935886	0.0274494
324845	cg09622616	11	118112121	F	MPZL3	Body			1	9.89276e-06	1	0.0410583	-13.5804	0.252992	0.493187	0.512973	-0.240196	-1.94942	Less than 0	0.222508	0.251942	0.245629	0.24517	0.252141	0.286942	0.266611	0.527849	0.491237	0.42689	0.484395	0.550322	0.488384	0.483235
674840	cg20974609	7	27181671	R	HOXA5	Body	N_Shore	Unclassified	51	9.9099e-06	1	0.0410583	-13.5764	0.430354	0.643158	0.669127	-0.212804	-1.49449	Less than 0	0.53507	0.391495	0.406002	0.444436	0.441809	0.343978	0.449688	0.704758	0.582245	0.663233	0.642217	0.624449	0.626428	0.658775
419728	cg12610207	12	114833950	R	TBX5	Body	Island		32	1.17065e-05	1	0.0423331	13.1938	0.471741	0.242365	1.9464	0.229375	1.9464	Greater than 0	0.477326	0.485493	0.428927	0.475138	0.499345	0.449195	0.48676	0.218744	0.265989	0.174765	0.309903	0.207478	0.274283	0.245394
135805	cg03942051	1	119532655	R	TBX15	TSS1500	S_Shore	Unclassified_Cell_type_specific	41	1.20237e-05	1	0.0423331	13.1334	0.347765	0.116855	2.97602	0.230909	2.97602	Greater than 0	0.362595	0.347851	0.382477	0.314808	0.333705	0.366019	0.326899	0.127409	0.105794	0.109179	0.171865	0.0704112	0.169799	0.0635311
391614	cg11719362	7	25900355	F			N_Shore	Unclassified_Cell_type_specific	6	1.20837e-05	1	0.0423331	13.1222	0.429225	0.227245	1.88882	0.20198	1.88882	Greater than 0	0.427074	0.446286	0.427112	0.467879	0.436092	0.38239	0.417741	0.200732	0.226073	0.246187	0.334554	0.251882	0.174867	0.156421
796047	cg25340966	1	119532195	R	TBX15	TSS200	Island		37	1.26146e-05	1	0.0423331	13.0256	0.280658	0.0786732	3.56738	0.201984	3.56738	Greater than 0	0.248048	0.259319	0.338476	0.203035	0.332113	0.302005	0.281606	0.0962133	0.0531695	0.123302	0.0578195	0.110578	0.09087	0.0187595
365733	cg10893278	12	54377225	F			N_Shore	Unclassified_Cell_type_specific	28	1.32866e-05	1	0.0427683	12.91	0.485612	0.181309	2.67837	0.304303	2.67837	Greater than 0	0.514956	0.485062	0.540163	0.454553	0.56886	0.418662	0.417029	0.28756	0.214441	0.201365	0.199868	0.163678	0.0691623	0.133088
225061	cg06619938	12	54376127	R			N_Shelf		34	1.34662e-05	1	0.0430264	12.8802	0.340257	0.104714	3.24939	0.235543	3.24939	Greater than 0	0.360076	0.331409	0.382539	0.258766	0.327606	0.346711	0.374691	0.146619	0.0974332	0.126964	0.0836251	0.122876	0.108803	0.046678
473155	cg14225031	9	129387848	R	LMX1B	Body	Island	Unclassified_Cell_type_specific	4	1.45951e-05	1	0.0439035	-12.7031	0.180114	0.383063	0.470194	-0.202949	-2.12678	Less than 0	0.161978	0.175731	0.165023	0.169649	0.24839	0.178605	0.161419	0.404853	0.409445	0.369595	0.407308	0.372336	0.35454	0.363362
359822	cg10703826	1	119532116	F	TBX15	1stExon	Island		44	1.56553e-05	1	0.0448866	12.5507	0.379363	0.0970409	3.90931	0.282322	3.90931	Greater than 0	0.399466	0.367425	0.396066	0.371012	0.392457	0.362002	0.367113	0.178768	0.051668	0.0483748	0.146047	0.174449	0.0605445	0.019435
471752	cg14187844	12	114879847	F			N_Shore		0	1.59476e-05	1	0.0451339	12.5108	0.467328	0.247059	1.89157	0.22027	1.89157	Greater than 0	0.44937	0.495467	0.465289	0.471882	0.455202	0.411795	0.522293	0.249636	0.231967	0.277684	0.281111	0.276785	0.19407	0.218157
234886	cg06896987	2	177003735	R			N_Shore			1.75766e-05	1	0.0462595	-12.3028	0.147115	0.360805	0.407741	-0.21369	-2.45254	Less than 0	0.176912	0.110673	0.0961327	0.223771	0.197488	0.126068	0.0987606	0.375018	0.370362	0.367742	0.373398	0.369979	0.325718	0.34342
380931	cg11375458	2	177003996	R			N_Shore	Unclassified_Cell_type_specific		1.7742e-05	1	0.0463285	-12.283	0.191975	0.451779	0.42493	-0.259804	-2.35333	Less than 0	0.239185	0.173186	0.133292	0.18404	0.220086	0.186283	0.20775	0.448805	0.453678	0.452009	0.530104	0.450213	0.389788	0.437854
712938	cg22378919	1	119522188	R	TBX15	5'UTR	N_Shore			1.80699e-05	1	0.0465668	12.2442	0.357697	0.140474	2.54636	0.217223	2.54636	Greater than 0	0.38303	0.345484	0.424892	0.260133	0.428836	0.349633	0.311873	0.122031	0.123729	0.172607	0.138377	0.229233	0.127219	0.0701232
667766	cg20710519	5	6775909	R						1.8568e-05	1	0.0467318	12.1869	0.360424	0.108584	3.3193	0.25184	3.3193	Greater than 0	0.321328	0.366095	0.35987	0.42026	0.320985	0.396464	0.337968	0.161997	0.0890005	0.135751	0.142848	0.10521	0.076811	0.0484729
555826	cg16791250	12	54377869	R	HOXC10	TSS1500	N_Shore		49	2.07179e-05	1	0.0475072	11.9586	0.349159	0.132946	2.62633	0.216213	2.62633	Greater than 0	0.337249	0.371447	0.361759	0.323919	0.386137	0.363134	0.300466	0.13466	0.129436	0.172466	0.191677	0.1564	0.0789204	0.0670603

## Sheet: A vs GF in Apples Pread
Column	Column ID	p-value	bonferroni(p-value)	stepup(p-value)	Genome_Build	CHR	MAPINFO	Strand	UCSC_RefGene_Name.0	UCSC_RefGene_Group.0	Relation_to_UCSC_CpG_Island	Regulatory_Feature_Group	SNP_DISTANCE.0	p-value	t	Mean(Abd)	Mean(Gluteal)	MeanRatio(Abd/Gluteal)	MeanDiff(Abd-Gluteal)	FoldChange(Abd/Gluteal)	FoldChange(Abd/Gluteal) (Description)	201707272-01 (Intensity)	201712437-01 (Intensity)	201707274-01 (Intensity)	201707275-01 (Intensity)	201707288-01 (Intensity)	201707289-01 (Intensity)	201707278-01 (Intensity)	201707279-01 (Intensity)	201707296-01 (Intensity)	201707297-01 (Intensity)	201707280-01 (Intensity)	201707281-01 (Intensity)	201707298-01 (Intensity)	201707299-01 (Intensity)	201707282-01 (Intensity)	201707283-01 (Intensity)	201707302-01 (Intensity)	201707303-01 (Intensity)	201707304-01 (Intensity)	201707305-01 (Intensity)
521077	cg15713248	1.55968e-13	1.35047e-07	4.80381e-08	37	2	231378350	F	SP100	Body			1	1.55968e-13	-68.3109	0.248559	0.770387	0.322642	-0.521828	-3.09941	Less than 0	0.221579	0.761456	0.241596	0.743774	0.226103	0.758282	0.241215	0.765222	0.268017	0.793914	0.291969	0.776303	0.250735	0.779268	0.221575	0.769851	0.283497	0.766795	0.239307	0.789007
388440	cg11620770	1.69664e-13	1.46906e-07	4.80381e-08	37	17	55619470	R	MSI2	Body				1.69664e-13	-67.6739	0.150744	0.51137	0.294785	-0.360626	-3.39231	Less than 0	0.103027	0.45139	0.151791	0.524817	0.124769	0.49726	0.136138	0.507681	0.144067	0.532793	0.169211	0.516852	0.128979	0.495818	0.176158	0.523643	0.18136	0.539432	0.191941	0.524009
350005	cg10399005	1.71903e-13	1.48844e-07	4.80381e-08	37	14	70316898	F			Island		2	1.71903e-13	67.5753	0.687736	0.0511065	13.4569	0.636629	13.4569	Greater than 0	0.674883	0.0562548	0.683553	0.0512504	0.674202	0.0721607	0.684343	0.055085	0.637003	0.0436163	0.696393	0.0639215	0.724253	0.0387067	0.716478	0.0358455	0.665143	0.0201444	0.721107	0.0740801
606958	cg18504014	3.42667e-13	2.96702e-07	5.25046e-08	37	3	141166424	F	ZBTB38	3'UTR			0	3.42667e-13	-62.58	0.509768	0.827578	0.615977	-0.317809	-1.62344	Less than 0	0.508403	0.817927	0.515999	0.828152	0.510199	0.79878	0.519258	0.832135	0.508825	0.831931	0.511093	0.838789	0.488336	0.824915	0.52263	0.82224	0.516628	0.848464	0.496312	0.832445
341740	cg10144924	4.16524e-13	3.60652e-07	5.25046e-08	37	22	24063232	R			S_Shelf		48	4.16524e-13	-61.2346	0.364504	0.726358	0.501825	-0.361854	-1.99273	Less than 0	0.37825	0.7235	0.351789	0.690704	0.373085	0.734104	0.370585	0.700957	0.369435	0.737977	0.397701	0.767197	0.370499	0.733211	0.385608	0.756091	0.341269	0.730045	0.306823	0.689796
749250	cg23682200	4.2447e-13	3.67532e-07	5.25046e-08	37	12	130677376	F					34	4.2447e-13	-61.1059	0.242514	0.531483	0.456296	-0.288969	-2.19156	Less than 0	0.253101	0.557265	0.252507	0.523887	0.237837	0.544299	0.240183	0.515178	0.249034	0.5208	0.240005	0.526107	0.223327	0.51234	0.293097	0.5826	0.239924	0.522299	0.196122	0.510056
453180	cg13655674	6.09544e-13	5.27781e-07	6.59726e-08	37	1	119522386	R	TBX15	5'UTR	Island		21	6.09544e-13	58.6923	0.717669	0.0558821	12.8426	0.661787	12.8426	Greater than 0	0.734646	0.0477085	0.643131	0.0409225	0.743115	0.0554832	0.711187	0.0561779	0.697276	0.0708591	0.747965	0.0569731	0.743839	0.0584125	0.724538	0.0465763	0.749222	0.0550177	0.681771	0.07069
126685	cg03665255	8.15541e-13	7.06146e-07	7.84607e-08	37	6	26687912	F			N_Shore			8.15541e-13	56.8195	0.747487	0.116253	6.42982	0.631234	6.42982	Greater than 0	0.756846	0.123259	0.752566	0.121481	0.777108	0.118119	0.755179	0.128307	0.714541	0.136321	0.732174	0.10783	0.732903	0.121028	0.789305	0.0826311	0.760692	0.116348	0.703553	0.107207
472359	cg14204784	1.15286e-12	9.98213e-07	9.98213e-08	37	9	129387231	R	LMX1B	Body	Island	Unclassified_Cell_type_specific		1.15286e-12	-54.6702	0.150004	0.919191	0.163192	-0.769187	-6.12776	Less than 0	0.15534	0.974997	0.099449	0.886714	0.136165	0.910871	0.223441	0.931656	0.1643	0.89315	0.167901	0.95436	0.146001	0.891123	0.202812	0.90897	0.0970464	0.916491	0.10759	0.923582
247969	cg07280807	1.48672e-12	1.28729e-06	1.17027e-07	37	14	70317239	F			Island		1	1.48672e-12	53.1427	0.724639	0.219958	3.29444	0.504681	3.29444	Greater than 0	0.717696	0.23554	0.735753	0.206558	0.681973	0.202125	0.75888	0.233402	0.681459	0.210102	0.716569	0.190205	0.742608	0.218201	0.741402	0.282965	0.72837	0.226417	0.741685	0.194066
482211	cg14483831	1.8518e-12	1.6034e-06	1.2399e-07	37	11	133032572	R	OPCML	Body			50	1.8518e-12	-51.858	0.234279	0.445163	0.526278	-0.210884	-1.90014	Less than 0	0.240006	0.434521	0.266483	0.485223	0.222662	0.432184	0.249149	0.452808	0.23942	0.443585	0.272137	0.471535	0.216619	0.44581	0.232367	0.457754	0.202246	0.428142	0.201704	0.400071
143261	cg04160181	1.8912e-12	1.63752e-06	1.2399e-07	37	9	129401542	R	LMX1B	Body			2	1.8912e-12	-51.7365	0.288711	0.741606	0.389306	-0.452895	-2.56868	Less than 0	0.280464	0.793189	0.304533	0.750894	0.304344	0.749889	0.292383	0.719156	0.273008	0.736798	0.281215	0.722372	0.286433	0.756051	0.327084	0.73867	0.277788	0.721659	0.259863	0.727384
427915	cg12879088	2.00478e-12	1.73587e-06	1.2399e-07	37	4	47652694	R	CORIN	Body			16	2.00478e-12	-51.4012	0.267877	0.641488	0.417587	-0.373611	-2.39471	Less than 0	0.287893	0.678133	0.273189	0.645698	0.25888	0.641758	0.293541	0.614297	0.243449	0.617744	0.301908	0.676439	0.253288	0.622211	0.277288	0.6875	0.254355	0.63572	0.23498	0.595379
661157	cg20470236	2.76634e-12	2.39527e-06	1.53952e-07	37	16	46791603	F	MYLK3	5'UTR			11	2.76634e-12	-49.5891	0.181169	0.47163	0.384133	-0.290461	-2.60326	Less than 0	0.201806	0.486659	0.20247	0.461121	0.167946	0.477569	0.168119	0.46504	0.209357	0.493318	0.159737	0.428243	0.15362	0.456994	0.185839	0.506648	0.205816	0.497856	0.156975	0.442851
275784	cg08124800	2.84483e-12	2.46323e-06	1.53952e-07	37	9	133862294	F					0	2.84483e-12	-49.4347	0.292334	0.533583	0.54787	-0.241249	-1.82525	Less than 0	0.325218	0.544254	0.282176	0.536697	0.28159	0.495495	0.270188	0.513674	0.309755	0.568651	0.322207	0.561754	0.26468	0.509092	0.310275	0.562126	0.286653	0.518342	0.270597	0.52574
832966	cg26647036	3.18732e-12	2.75978e-06	1.6234e-07	37	1	66956611	F					0	3.18732e-12	-48.8121	0.308032	0.630119	0.488847	-0.322087	-2.04563	Less than 0	0.369722	0.673726	0.263685	0.591246	0.319027	0.613822	0.310261	0.644794	0.329552	0.635663	0.331927	0.637646	0.262471	0.616945	0.298541	0.651662	0.270779	0.583303	0.324354	0.652381
661287	cg20475486	4.28413e-12	3.70947e-06	2.06082e-07	37	14	70317075	F			Island		42	4.28413e-12	47.2287	0.671438	0.199408	3.36715	0.47203	3.36715	Greater than 0	0.661126	0.211285	0.675693	0.202671	0.654232	0.214986	0.673731	0.199131	0.633684	0.190717	0.66613	0.204391	0.70923	0.179591	0.667141	0.211762	0.699669	0.174201	0.673745	0.205346
324833	cg09622285	4.88654e-12	4.23107e-06	2.18669e-07	37	4	88340947	R			N_Shelf		4	4.88654e-12	-46.5408	0.338191	0.797605	0.424009	-0.459414	-2.35844	Less than 0	0.331801	0.776674	0.326558	0.76098	0.376732	0.82301	0.304638	0.807972	0.391496	0.793208	0.326022	0.814694	0.32575	0.789317	0.322899	0.820171	0.342839	0.790238	0.333178	0.799785
353184	cg10497881	5.0509e-12	4.37338e-06	2.18669e-07	37	10	8343029	F					27	5.0509e-12	-46.3694	0.197613	0.653539	0.302374	-0.455926	-3.30716	Less than 0	0.200844	0.66448	0.193233	0.663863	0.217127	0.645721	0.203583	0.643154	0.202812	0.620219	0.214505	0.681155	0.245334	0.683516	0.146735	0.628376	0.186625	0.707773	0.165334	0.597131
313819	cg09284655	5.8229e-12	5.04183e-06	2.29524e-07	37	14	70317228	R			Island		49	5.8229e-12	45.6395	0.603718	0.126123	4.78672	0.477594	4.78672	Greater than 0	0.602139	0.137526	0.631406	0.0960669	0.597222	0.116223	0.610044	0.149965	0.550356	0.110841	0.598382	0.0978792	0.625279	0.120098	0.60439	0.179955	0.627383	0.130227	0.590576	0.122453
688444	cg21469364	6.2097e-12	5.37674e-06	2.29524e-07	37	4	116593057	R					2	6.2097e-12	45.3133	0.696679	0.110573	6.30064	0.586106	6.30064	Greater than 0	0.740496	0.102746	0.696775	0.119748	0.754575	0.0971788	0.73793	0.130058	0.642468	0.123074	0.683197	0.102687	0.701195	0.136584	0.688107	0.135094	0.685145	0.0850371	0.636902	0.0735205
423159	cg12722387	6.31081e-12	5.46429e-06	2.29524e-07	37	3	111412266	R	PLCXD2	Body			28	6.31081e-12	-45.2317	0.229523	0.487355	0.470956	-0.257832	-2.12334	Less than 0	0.255424	0.510952	0.277569	0.529916	0.19875	0.46499	0.195411	0.459835	0.266472	0.514571	0.240281	0.478253	0.223636	0.509513	0.21382	0.454266	0.218447	0.50589	0.20542	0.445365
778658	cg24720355	6.36196e-12	5.50858e-06	2.29524e-07	37	1	119526255	F	TBX15	5'UTR	N_Shore		12	6.36196e-12	45.191	0.900422	0.116079	7.75697	0.784343	7.75697	Greater than 0	0.938022	0.108404	0.832987	0.135582	0.927661	0.103887	0.871839	0.0785218	0.891287	0.115187	0.918721	0.218417	0.923478	0.12165	0.907407	0.0842503	0.935464	0.0795032	0.857351	0.115387
144506	cg04197548	7.2036e-12	6.23732e-06	2.49493e-07	37	10	75004945	R	DNAJC9	Body	N_Shore		33	7.2036e-12	-44.5689	0.264935	0.704134	0.376256	-0.4392	-2.65777	Less than 0	0.268725	0.722245	0.267932	0.66943	0.242401	0.740068	0.262023	0.684621	0.270424	0.693471	0.280447	0.70388	0.265008	0.723244	0.245285	0.718627	0.268558	0.705088	0.278545	0.680668
415818	cg12486315	8.45289e-12	7.31903e-06	2.62766e-07	37	3	126222187	R	UROC1	Body				8.45289e-12	-43.7807	0.553751	0.769121	0.719978	-0.215371	-1.38893	Less than 0	0.593136	0.817567	0.506362	0.735297	0.584847	0.782527	0.563896	0.763876	0.600094	0.812917	0.539384	0.75468	0.480597	0.726875	0.549124	0.748092	0.577485	0.784072	0.542581	0.76531
220059	cg06469440	8.65789e-12	7.49654e-06	2.62766e-07	37	7	1000336	F					0	8.65789e-12	-43.6638	0.34104	0.615481	0.554103	-0.274441	-1.80472	Less than 0	0.346306	0.628941	0.348581	0.612982	0.360262	0.615462	0.360393	0.633788	0.371143	0.637731	0.350393	0.600967	0.359723	0.61516	0.280623	0.584705	0.286542	0.592873	0.346438	0.632205
266871	cg07853937	8.75542e-12	7.58098e-06	2.62766e-07	37	10	99168546	R					45	8.75542e-12	43.6092	0.697681	0.371894	1.87602	0.325786	1.87602	Greater than 0	0.725647	0.385932	0.662122	0.36072	0.696676	0.377226	0.689867	0.35834	0.672935	0.392206	0.713851	0.369616	0.699838	0.388425	0.729974	0.370475	0.683749	0.36063	0.702149	0.355376
617192	cg18868146	8.80072e-12	7.62021e-06	2.62766e-07	37	1	216939291	R	ESRRG	5'UTR			34	8.80072e-12	43.5841	0.597195	0.137347	4.34807	0.459848	4.34807	Greater than 0	0.649356	0.214658	0.654821	0.20517	0.658066	0.187315	0.599239	0.116134	0.54896	0.137065	0.568748	0.0950973	0.617733	0.119698	0.580756	0.08132	0.523832	0.0519842	0.570444	0.165029
382576	cg11426170	9.49649e-12	8.22265e-06	2.74088e-07	37	4	186961160	R					51	9.49649e-12	-43.2156	0.228317	0.544272	0.41949	-0.315955	-2.38385	Less than 0	0.287423	0.581061	0.245584	0.56	0.238924	0.602806	0.196208	0.520491	0.253196	0.552191	0.219089	0.535278	0.232033	0.540576	0.179861	0.47186	0.266379	0.568922	0.164467	0.509535
352308	cg10470862	1.03417e-11	8.95451e-06	2.88855e-07	37	2	105716214	F	UTAT33	Body			32	1.03417e-11	-42.8063	0.425249	0.717053	0.593051	-0.291804	-1.6862	Less than 0	0.453751	0.7242	0.457599	0.713473	0.377337	0.696935	0.410052	0.696161	0.444023	0.727248	0.398514	0.690709	0.483416	0.783395	0.370299	0.68485	0.451802	0.770986	0.405696	0.682578
93518	cg02695372	1.23638e-11	1.07054e-05	3.03024e-07	37	7	106320126	R					43	1.23638e-11	-41.9615	0.262946	0.609433	0.43146	-0.346487	-2.31771	Less than 0	0.294301	0.662891	0.280955	0.600209	0.255193	0.643777	0.240864	0.59328	0.260771	0.59334	0.290144	0.626234	0.239559	0.616964	0.215393	0.551955	0.299058	0.603854	0.253224	0.601824
655790	cg20274267	1.23724e-11	1.07128e-05	3.03024e-07	37	1	12164477	F	TNFRSF8	Body			8	1.23724e-11	-41.9583	0.229216	0.829746	0.276248	-0.60053	-3.61993	Less than 0	0.24561	0.886724	0.236954	0.8818	0.141705	0.790861	0.258879	0.852939	0.225848	0.808743	0.326188	0.84916	0.138467	0.788766	0.186827	0.744461	0.235299	0.83911	0.296381	0.854897
561789	cg16990168	1.27113e-11	1.10062e-05	3.03024e-07	37	1	119526060	F	TBX15	5'UTR	N_Shore			1.27113e-11	41.8319	0.877818	0.109819	7.99331	0.767999	7.99331	Greater than 0	0.88526	0.123667	0.810424	0.154793	0.897743	0.0872241	0.855858	0.0677195	0.889249	0.0931877	0.887938	0.182383	0.889113	0.146483	0.909559	0.0920669	0.907429	0.0539398	0.845604	0.0967261
619136	cg18944010	1.28531e-11	1.1129e-05	3.03024e-07	37	1	119522855	F	TBX15	5'UTR	S_Shore		2	1.28531e-11	41.7801	0.625492	0.0577176	10.8371	0.567774	10.8371	Greater than 0	0.630337	0.0748788	0.56032	0.0520593	0.638725	0.0473349	0.621383	0.0502757	0.622353	0.0427626	0.629732	0.0709791	0.635887	0.0511438	0.612957	0.0452882	0.704962	0.048644	0.598262	0.0938097
102330	cg02950163	1.31653e-11	1.13993e-05	3.03024e-07	37	22	24063049	F			S_Shelf			1.31653e-11	-41.6683	0.477422	0.792134	0.602704	-0.314712	-1.65919	Less than 0	0.497339	0.792987	0.466167	0.804924	0.498951	0.816353	0.465314	0.794443	0.521893	0.813397	0.485823	0.804875	0.4492	0.805656	0.47255	0.79145	0.470541	0.775702	0.446442	0.72155
841580	cg26936649	1.32988e-11	1.15149e-05	3.03024e-07	37	12	89654231	R					48	1.32988e-11	41.6214	0.742741	0.287111	2.58695	0.45563	2.58695	Greater than 0	0.752446	0.309893	0.733999	0.273859	0.757632	0.274855	0.735403	0.295792	0.734803	0.293209	0.727043	0.283482	0.749451	0.238736	0.779912	0.272133	0.734282	0.321523	0.722442	0.307627
446047	cg13454978	1.37046e-11	1.18663e-05	3.04265e-07	37	8	1423656	R					33	1.37046e-11	41.482	0.566046	0.176579	3.20563	0.389468	3.20563	Greater than 0	0.531778	0.150913	0.612279	0.193996	0.562295	0.182402	0.56626	0.199771	0.530638	0.192899	0.597548	0.167133	0.537481	0.155688	0.593348	0.227064	0.565064	0.147263	0.563773	0.148658
340642	cg10112475	1.43745e-11	1.24463e-05	3.11158e-07	37	18	66216266	R					12	1.43745e-11	41.2616	0.571217	0.246468	2.31761	0.324749	2.31761	Greater than 0	0.620497	0.254159	0.578628	0.279636	0.587119	0.252707	0.593902	0.289751	0.548029	0.226769	0.601119	0.269863	0.578937	0.21385	0.563609	0.245284	0.504256	0.206193	0.536078	0.22647
78540	cg02262221	1.5697e-11	1.35915e-05	3.24037e-07	37	4	91047852	F	FAM190A	TSS1500	N_Shore			1.5697e-11	-40.8581	0.111922	0.510722	0.219144	-0.3988	-4.56321	Less than 0	0.0680752	0.507133	0.105328	0.543974	0.0696187	0.47564	0.146852	0.524046	0.10059	0.518932	0.183199	0.534784	0.114966	0.519665	0.100964	0.489942	0.112161	0.46631	0.117465	0.526795
655605	cg20268039	1.57179e-11	1.36096e-05	3.24037e-07	37	7	25900167	F			N_Shore	Unclassified_Cell_type_specific	46	1.57179e-11	40.852	0.647546	0.31207	2.075	0.335476	2.075	Greater than 0	0.68272	0.338327	0.607658	0.313346	0.663048	0.3254	0.624961	0.288139	0.705164	0.363139	0.667765	0.302278	0.621851	0.306791	0.642699	0.282373	0.660226	0.364315	0.599371	0.236591
491606	cg14762289	1.77623e-11	1.53797e-05	3.42297e-07	37	3	55305648	R						1.77623e-11	-40.298	0.354564	0.688835	0.514731	-0.33427	-1.94276	Less than 0	0.321271	0.708031	0.353275	0.682803	0.373358	0.704605	0.335786	0.694722	0.374442	0.677779	0.402573	0.708863	0.311453	0.664791	0.366284	0.700853	0.357503	0.6657	0.3497	0.680202
721855	cg22711009	1.82133e-11	1.57702e-05	3.42297e-07	37	10	118576132	F					13	1.82133e-11	40.1853	0.641033	0.347488	1.84476	0.293545	1.84476	Greater than 0	0.678664	0.40494	0.626496	0.331723	0.627173	0.304452	0.622773	0.320435	0.633762	0.334725	0.614222	0.316314	0.621422	0.344917	0.703061	0.396913	0.668708	0.424123	0.614051	0.29634
644485	cg19860548	1.8861e-11	1.6331e-05	3.42297e-07	37	2	17661427	F					1	1.8861e-11	40.0288	0.796933	0.297707	2.67691	0.499226	2.67691	Greater than 0	0.8505	0.383665	0.780335	0.233716	0.794813	0.265837	0.780078	0.22957	0.756679	0.307298	0.778643	0.30037	0.792385	0.346966	0.847224	0.324504	0.794308	0.312606	0.794362	0.272533
598428	cg18201162	1.89756e-11	1.64303e-05	3.42297e-07	37	16	72232644	R					26	1.89756e-11	-40.0017	0.139861	0.536746	0.260573	-0.396885	-3.8377	Less than 0	0.14078	0.508851	0.146933	0.537721	0.132169	0.557606	0.134751	0.570833	0.155156	0.542551	0.139219	0.535316	0.135922	0.523723	0.144715	0.561308	0.135395	0.563271	0.133575	0.466285
668019	cg20719590	2.02687e-11	1.75499e-05	3.53438e-07	37	10	18602238	R	CACNB2	Body		Unclassified_Cell_type_specific	1	2.02687e-11	-39.7083	0.113478	0.575469	0.197191	-0.461991	-5.07121	Less than 0	0.104049	0.591541	0.194976	0.59396	0.0987571	0.582696	0.151698	0.618449	0.117584	0.546858	0.094577	0.55793	0.0696846	0.552226	0.0791953	0.608361	0.13993	0.581705	0.0843237	0.520965
614166	cg18763104	2.08319e-11	1.80375e-05	3.53438e-07	37	19	8196750	R	FBN3	Body			47	2.08319e-11	-39.5869	0.25909	0.460002	0.563237	-0.200912	-1.77545	Less than 0	0.264182	0.469842	0.278428	0.507007	0.240387	0.469229	0.255797	0.451615	0.273417	0.472037	0.283529	0.473994	0.268569	0.463918	0.253411	0.432926	0.216412	0.409442	0.256772	0.450013
501898	cg15086256	2.13947e-11	1.85249e-05	3.53438e-07	37	2	222631916	F					21	2.13947e-11	-39.4692	0.359113	0.614602	0.584301	-0.25549	-1.71145	Less than 0	0.428991	0.698322	0.365542	0.59062	0.352782	0.592161	0.379987	0.642933	0.366179	0.613838	0.35317	0.603922	0.365324	0.628077	0.386776	0.625435	0.281392	0.580539	0.310984	0.570178
49764	cg01413848	2.16342e-11	1.87322e-05	3.53438e-07	37	1	3081226	R	PRDM16	Body	Island		50	2.16342e-11	39.4202	0.697929	0.215856	3.23331	0.482073	3.23331	Greater than 0	0.68109	0.194297	0.565473	0.142625	0.670941	0.139546	0.657505	0.150569	0.738096	0.259984	0.740023	0.253472	0.653799	0.126957	0.802678	0.390058	0.755573	0.272844	0.71411	0.228208
49074	cg01394884	2.23036e-11	1.93119e-05	3.56593e-07	37	4	186961192	F					1	2.23036e-11	-39.2862	0.362072	0.722623	0.501053	-0.36055	-1.9958	Less than 0	0.429949	0.769297	0.370344	0.744378	0.408192	0.794215	0.335468	0.685009	0.384614	0.699867	0.304951	0.717002	0.302797	0.687429	0.361155	0.706529	0.40565	0.740681	0.317604	0.681817
381433	cg11391335	2.29224e-11	1.98476e-05	3.56593e-07	37	1	119521928	R	TBX15	5'UTR	N_Shore		1	2.29224e-11	39.1663	0.850194	0.0890003	9.55271	0.761194	9.55271	Greater than 0	0.897689	0.129383	0.721164	0.0662916	0.895219	0.0773389	0.83886	0.0685356	0.830695	0.0995145	0.850829	0.101298	0.925548	0.0838319	0.876297	0.0629991	0.863379	0.0699273	0.802262	0.130883
11708	cg00331101	2.32828e-11	2.01597e-05	3.56593e-07	37	4	184949987	F				Promoter_Associated_Cell_type_specific	4	2.32828e-11	-39.0981	0.221178	0.712124	0.31059	-0.490945	-3.21968	Less than 0	0.266857	0.717466	0.31237	0.797566	0.216837	0.737063	0.23704	0.717883	0.269951	0.687072	0.172082	0.712143	0.160058	0.666643	0.232191	0.706663	0.157231	0.644261	0.187168	0.73448
683997	cg21295295	2.34747e-11	2.03258e-05	3.56593e-07	37	1	156256448	F	TMEM79	Body			0	2.34747e-11	-39.0623	0.347284	0.732434	0.47415	-0.38515	-2.10904	Less than 0	0.347694	0.729377	0.377518	0.73104	0.327245	0.728349	0.328116	0.682455	0.432126	0.789754	0.343618	0.723085	0.30767	0.741293	0.317597	0.751926	0.367948	0.766713	0.323306	0.680349
584355	cg17716009	2.48723e-11	2.1536e-05	3.67278e-07	37	2	26556397	R	ADGRF3	Body				2.48723e-11	-38.8108	0.210041	0.425417	0.493729	-0.215376	-2.0254	Less than 0	0.21618	0.415341	0.170009	0.390845	0.208215	0.43741	0.199244	0.422581	0.258589	0.456415	0.218908	0.434409	0.200033	0.428622	0.229881	0.420693	0.194179	0.440579	0.205167	0.407275
103183	cg02973354	2.9922e-11	2.59083e-05	4.24726e-07	37	14	70316670	R			N_Shore		47	2.9922e-11	38.0175	0.589894	0.174305	3.38426	0.415589	3.38426	Greater than 0	0.619699	0.168838	0.556291	0.12713	0.594174	0.184126	0.586254	0.165528	0.536416	0.161803	0.595205	0.183437	0.611633	0.158197	0.638063	0.237206	0.554395	0.20495	0.606815	0.151838
18576	cg00520583	3.34739e-11	2.89838e-05	4.5048e-07	37	16	30492903	R	ITGAL	ExonBnd			9	3.34739e-11	-37.5439	0.443274	0.834933	0.53091	-0.391659	-1.88356	Less than 0	0.432448	0.842943	0.381185	0.808516	0.434739	0.809568	0.387345	0.824226	0.520095	0.850538	0.506602	0.86189	0.391891	0.810338	0.494439	0.881287	0.467499	0.856328	0.416494	0.803691
737642	cg23270714	3.38174e-11	2.92812e-05	4.5048e-07	37	7	155971398	R					35	3.38174e-11	-37.5011	0.393917	0.627814	0.627441	-0.233898	-1.59378	Less than 0	0.412742	0.653054	0.352795	0.602297	0.401835	0.630091	0.401139	0.646485	0.39048	0.61631	0.358341	0.619937	0.407483	0.607425	0.421977	0.659543	0.406661	0.610673	0.385712	0.632329
726151	cg22865277	3.86816e-11	3.34929e-05	5.07468e-07	37	1	198655109	F	PTPRC	Body			0	3.86816e-11	-36.942	0.299295	0.600947	0.498039	-0.301652	-2.00788	Less than 0	0.331262	0.580854	0.260093	0.574094	0.296996	0.583201	0.304018	0.606978	0.282596	0.584899	0.314986	0.63955	0.29495	0.591744	0.301659	0.608873	0.32221	0.669315	0.284176	0.569957
711249	cg22317573	4.16601e-11	3.60719e-05	5.34228e-07	37	17	55619412	R	MSI2	Body			28	4.16601e-11	-36.637	0.136267	0.48325	0.281979	-0.346983	-3.54636	Less than 0	0.121604	0.483739	0.121728	0.430668	0.119837	0.510301	0.143421	0.45648	0.101988	0.437426	0.162208	0.477829	0.122126	0.494965	0.133545	0.509259	0.172887	0.539962	0.163323	0.49187
505177	cg15192041	4.19553e-11	3.63275e-05	5.34228e-07	37	11	69414923	F						4.19553e-11	-36.6081	0.272148	0.72084	0.377544	-0.448691	-2.6487	Less than 0	0.315641	0.779862	0.265294	0.709478	0.305061	0.729767	0.209783	0.708523	0.320543	0.76303	0.214553	0.689588	0.274395	0.765924	0.157876	0.604896	0.358921	0.721216	0.299416	0.736114
580561	cg17583844	4.32516e-11	3.745e-05	5.4269e-07	37	8	11519208	F					9	4.32516e-11	-36.4837	0.19051	0.749222	0.254277	-0.558713	-3.93273	Less than 0	0.203311	0.769179	0.217082	0.758388	0.203009	0.737677	0.212354	0.748274	0.259278	0.72037	0.141054	0.728564	0.169415	0.753556	0.193366	0.771186	0.15359	0.802856	0.152639	0.702174
99628	cg02874537	4.43326e-11	3.83859e-05	5.4269e-07	37	9	115184285	F	HSDL2	Body				4.43326e-11	-36.3832	0.520391	0.75848	0.686097	-0.238089	-1.45752	Less than 0	0.541947	0.784074	0.561538	0.776504	0.547777	0.770801	0.540922	0.766414	0.427174	0.692182	0.564816	0.776286	0.484008	0.758045	0.532815	0.768608	0.48992	0.727165	0.512996	0.764723
397827	cg11908699	4.53012e-11	3.92246e-05	5.4269e-07	37	2	208174937	R					33	4.53012e-11	-36.2954	0.197775	0.471948	0.419062	-0.274173	-2.38628	Less than 0	0.162939	0.423475	0.168451	0.420305	0.234382	0.492354	0.20371	0.472987	0.248266	0.507366	0.169132	0.481657	0.170273	0.473591	0.193436	0.501282	0.232366	0.497569	0.194799	0.448892
44953	cg01274615	4.59829e-11	3.98149e-05	5.4269e-07	37	1	73671596	R					1	4.59829e-11	-36.2348	0.273595	0.516005	0.530218	-0.24241	-1.88602	Less than 0	0.292097	0.507697	0.304766	0.557295	0.303046	0.556676	0.26664	0.522797	0.264409	0.468555	0.273744	0.532985	0.264258	0.495794	0.278704	0.524383	0.220195	0.492987	0.268092	0.50088
282256	cg08317907	4.60982e-11	3.99147e-05	5.4269e-07	37	2	156490617	F					44	4.60982e-11	-36.2247	0.362411	0.588879	0.615425	-0.226468	-1.62489	Less than 0	0.352676	0.600367	0.400891	0.611751	0.350803	0.587573	0.389275	0.613496	0.360642	0.556417	0.387385	0.648132	0.336368	0.56395	0.38352	0.588296	0.311118	0.531568	0.351434	0.587245
32765	cg00924143	4.63805e-11	4.01591e-05	5.4269e-07	37	12	114881676	F			Island			4.63805e-11	47.0061	0.368863	0.029271	12.6017	0.339592	12.6017	Greater than 0	0.372307	0.066016	0.382203	0.0329746	0.361259	0.0302961	0.383558	0.0247937	0.342295	0.030036	0.357848	0.0250489	0.362169	0.0260066	0.371363	0.00996859	0.386763	0.0182983	0.385488	?
28680	cg00805660	4.75779e-11	4.11959e-05	5.49279e-07	37	10	111207926	R						4.75779e-11	-36.097	0.401432	0.663235	0.605263	-0.261804	-1.65218	Less than 0	0.342715	0.638939	0.409539	0.629789	0.414764	0.70128	0.389175	0.647125	0.370823	0.617285	0.422201	0.681078	0.408716	0.686496	0.460897	0.698045	0.443955	0.713531	0.35153	0.618784
483739	cg14527078	5.05803e-11	4.37956e-05	5.68774e-07	37	17	39259826	R					46	5.05803e-11	-35.8508	0.377556	0.695564	0.542805	-0.318008	-1.84228	Less than 0	0.433349	0.784279	0.411866	0.690907	0.36576	0.691229	0.391027	0.686992	0.39385	0.699276	0.366781	0.703485	0.352778	0.686571	0.347293	0.628243	0.37507	0.686819	0.337782	0.697839
106786	cg03078269	5.18571e-11	4.49011e-05	5.69684e-07	37	12	54354974	F			Island	Unclassified_Cell_type_specific	12	5.18571e-11	-35.751	0.0700177	0.590274	0.118619	-0.520256	-8.43035	Less than 0	0.0652	0.593418	0.0654522	0.488217	0.0330023	0.576687	0.0470706	0.558916	0.150341	0.644346	0.0902501	0.618798	0.0582766	0.611173	0.0371388	0.572766	0.0530099	0.649456	0.100435	0.588958
207770	cg06085527	5.2443e-11	4.54084e-05	5.69684e-07	37	16	68804850	F	CDH1	Body			21	5.2443e-11	-35.7061	0.335928	0.588369	0.570948	-0.252441	-1.75147	Less than 0	0.365893	0.598881	0.335611	0.558742	0.332857	0.567991	0.338372	0.590982	0.390912	0.623038	0.295586	0.576665	0.313044	0.600205	0.332248	0.591608	0.344127	0.617735	0.310631	0.557844
362922	cg10802927	5.33993e-11	4.62364e-05	5.69684e-07	37	8	144135445	R	C8orf31	3'UTR		Unclassified_Cell_type_specific	47	5.33993e-11	-35.634	0.567513	0.793018	0.715637	-0.225505	-1.39736	Less than 0	0.621255	0.82739	0.562141	0.769003	0.582632	0.782793	0.571356	0.814481	0.615452	0.831397	0.546918	0.813621	0.565339	0.797721	0.489695	0.721534	0.552692	0.77353	0.567647	0.798709
531885	cg16053299	5.35756e-11	4.63891e-05	5.69684e-07	37	16	30492931	R	ITGAL	Body			37	5.35756e-11	-35.6209	0.100549	0.353052	0.2848	-0.252503	-3.51124	Less than 0	0.0902201	0.37281	0.0821985	0.335464	0.117724	0.348067	0.104274	0.353027	0.0981685	0.318157	0.115799	0.395664	0.0820117	0.30678	0.0831642	0.358167	0.0905925	0.343062	0.14134	0.399325
663355	cg20554753	5.45267e-11	4.72126e-05	5.69684e-07	37	12	16940870	F					0	5.45267e-11	-35.5509	0.272459	0.647286	0.420925	-0.374827	-2.37572	Less than 0	0.232968	0.667479	0.313106	0.659209	0.286822	0.703234	0.288776	0.691487	0.20381	0.56315	0.317208	0.687997	0.254706	0.636844	0.30636	0.640042	0.259894	0.611323	0.26094	0.61209
698067	cg21824017	5.48292e-11	4.74745e-05	5.69684e-07	37	2	15804594	F					6	5.48292e-11	35.5289	0.902375	0.55452	1.62731	0.347855	1.62731	Greater than 0	0.912128	0.511715	0.896397	0.541209	0.914916	0.540699	0.876285	0.525132	0.894386	0.52722	0.906694	0.588095	0.883965	0.558571	0.921909	0.599441	0.943172	0.644537	0.8739	0.508584
524159	cg15812753	5.54471e-11	4.80095e-05	5.69684e-07	37	2	177029813	F	HOXD3	5'UTR	Island		48	5.54471e-11	35.4844	0.898345	0.532028	1.68853	0.366317	1.68853	Greater than 0	0.907393	0.506635	0.891758	0.59636	0.899789	0.569874	0.913266	0.544777	0.904473	0.507862	0.885334	0.510391	0.889596	0.529105	0.924785	0.526968	0.943232	0.571732	0.823828	0.456577
787059	cg25014395	5.74367e-11	4.97322e-05	5.69684e-07	37	10	96377411	R					6	5.74367e-11	35.3448	0.762789	0.171938	4.43642	0.59085	4.43642	Greater than 0	0.724672	0.183306	0.777497	0.142939	0.797564	0.13582	0.796489	0.166353	0.760455	0.216879	0.786691	0.202491	0.729104	0.212629	0.757178	0.149539	0.771305	0.121652	0.72693	0.187771
158993	cg04627859	5.77453e-11	4.99995e-05	5.69684e-07	37	2	16474552	F						5.77453e-11	-35.3236	0.33094	0.568687	0.581937	-0.237747	-1.7184	Less than 0	0.349732	0.577513	0.332482	0.603145	0.351529	0.602666	0.356806	0.588694	0.325307	0.528842	0.349679	0.560788	0.299971	0.562448	0.36583	0.611115	0.313233	0.558106	0.264837	0.493559
712926	cg22378919	5.78239e-11	5.00675e-05	5.69684e-07	37	1	119522188	R	TBX15	5'UTR	N_Shore			5.78239e-11	35.3182	0.799335	0.0950827	8.40674	0.704252	8.40674	Greater than 0	0.836683	0.0978148	0.663727	0.088047	0.87032	0.132604	0.801392	0.0811466	0.793994	0.111443	0.792085	0.0934865	0.865149	0.081438	0.817776	0.067488	0.817401	0.0838185	0.734822	0.11354
482248	cg14484973	5.78986e-11	5.01322e-05	5.69684e-07	37	8	1424626	R					44	5.78986e-11	35.3131	0.745489	0.421173	1.77003	0.324315	1.77003	Greater than 0	0.756128	0.394904	0.758356	0.469145	0.741915	0.426407	0.773453	0.438466	0.724903	0.452295	0.74644	0.407996	0.745205	0.419743	0.763818	0.403121	0.74144	0.401608	0.70323	0.39805
256390	cg07533951	6.04767e-11	5.23645e-05	5.87665e-07	37	12	114879558	F			S_Shore			6.04767e-11	35.1415	0.632429	0.141377	4.47334	0.491051	4.47334	Greater than 0	0.663309	0.191233	0.708001	0.15157	0.657072	0.167547	0.600107	0.144136	0.544554	0.0998464	0.669758	0.126016	0.52945	0.104831	0.553412	0.0739194	0.655936	0.121265	0.742687	0.233409
54675	cg01558960	6.10835e-11	5.28899e-05	5.87665e-07	37	16	86963079	R			N_Shelf		51	6.10835e-11	-35.1023	0.0918877	0.488566	0.188076	-0.396678	-5.31699	Less than 0	0.12717	0.516326	0.11259	0.462207	0.104715	0.507509	0.111669	0.489732	0.0812708	0.425657	0.0796387	0.486461	0.0608421	0.471313	0.0990062	0.551188	0.0647117	0.512441	0.0772626	0.462825
733810	cg23137518	6.39689e-11	5.53882e-05	6.08662e-07	37	19	21105287	R	ZNF85	TSS1500			47	6.39689e-11	-34.9215	0.257165	0.650508	0.395329	-0.393343	-2.52954	Less than 0	0.216368	0.618323	0.254342	0.607074	0.244791	0.612662	0.270127	0.654383	0.238329	0.627531	0.25334	0.647206	0.27373	0.679273	0.267998	0.741398	0.3033	0.718349	0.249325	0.598885
29880	cg00840618	6.56148e-11	5.68133e-05	6.11556e-07	37	1	57747174	R	DAB1	Body			21	6.56148e-11	-34.8224	0.437945	0.729291	0.600508	-0.291346	-1.66526	Less than 0	0.450934	0.717349	0.444081	0.718632	0.433808	0.733121	0.427574	0.746504	0.458638	0.768862	0.431853	0.737699	0.482002	0.746117	0.430201	0.73883	0.410334	0.730579	0.410026	0.65522
48071	cg01364865	6.56856e-11	5.68747e-05	6.11556e-07	37	11	43715469	R	HSD17B12	Body			2	6.56856e-11	-34.8182	0.288445	0.690858	0.417517	-0.402413	-2.39511	Less than 0	0.317822	0.780596	0.326807	0.673398	0.240007	0.656375	0.256735	0.65061	0.360054	0.713091	0.265671	0.681078	0.28532	0.669781	0.270229	0.66542	0.282843	0.69259	0.278963	0.725644
852639	cg27317127	6.79051e-11	5.87964e-05	6.25494e-07	37	4	6114572	F	JAKMIP1	Body	Island		1	6.79051e-11	34.689	0.512713	0.202443	2.53263	0.31027	2.53263	Greater than 0	0.531458	0.243057	0.517195	0.264316	0.588709	0.272474	0.508209	0.183951	0.46868	0.151097	0.498684	0.163855	0.52486	0.234331	0.491483	0.192756	0.50437	0.152631	0.493485	0.165964
81774	cg02353570	6.94628e-11	6.01452e-05	6.33107e-07	37	13	73096352	F					8	6.94628e-11	-34.6011	0.149535	0.608833	0.245609	-0.459299	-4.07152	Less than 0	0.152886	0.658978	0.148386	0.653244	0.153399	0.640629	0.202574	0.618447	0.148191	0.572084	0.153131	0.655701	0.120188	0.583992	0.154528	0.547725	0.0882739	0.512094	0.173791	0.645441
323561	cg09583041	7.18128e-11	6.218e-05	6.47028e-07	37	15	60245804	F					1	7.18128e-11	34.4726	0.529553	0.0984486	5.37898	0.431104	5.37898	Greater than 0	0.55007	0.110627	0.579802	0.122535	0.550667	0.0945467	0.557409	0.107317	0.502476	0.0835031	0.572308	0.0875568	0.492934	0.0999808	0.547962	0.0885512	0.479893	0.0816934	0.46201	0.108175
54121	cg01542649	7.24847e-11	6.27618e-05	6.47028e-07	37	7	123633252	F						7.24847e-11	-34.4367	0.280964	0.60836	0.461838	-0.327396	-2.16526	Less than 0	0.298541	0.61711	0.344443	0.620156	0.308304	0.656397	0.316771	0.616569	0.242938	0.58941	0.281509	0.596301	0.262402	0.562897	0.311954	0.659081	0.212714	0.585128	0.23006	0.580549
754022	cg23856150	7.64398e-11	6.61863e-05	6.69519e-07	37	2	197954675	R	ANKRD44	ExonBnd			48	7.64398e-11	-34.2326	0.444402	0.645376	0.688594	-0.200974	-1.45223	Less than 0	0.445339	0.631463	0.434609	0.660809	0.430541	0.655023	0.445136	0.634924	0.479606	0.692092	0.466768	0.642561	0.429034	0.626959	0.452474	0.66451	0.429336	0.637975	0.43118	0.607448
140764	cg04091024	7.65508e-11	6.62824e-05	6.69519e-07	37	5	25319295	F					1	7.65508e-11	34.227	0.678163	0.241045	2.81342	0.437117	2.81342	Greater than 0	0.681373	0.293328	0.65958	0.235955	0.755841	0.263923	0.716064	0.246747	0.644001	0.226129	0.646164	0.202977	0.696439	0.212099	0.748816	0.279961	0.622998	0.218048	0.610351	0.231284
547766	cg16547038	8.0731e-11	6.99019e-05	6.99019e-07	37	8	135505342	F	ZFAT	Body			29	8.0731e-11	-34.024	0.556247	0.806519	0.689688	-0.250272	-1.44993	Less than 0	0.598901	0.829689	0.592772	0.823557	0.551203	0.827674	0.56226	0.805114	0.570319	0.809052	0.531046	0.812748	0.525335	0.778552	0.518505	0.79705	0.55697	0.769853	0.555158	0.811903
330303	cg09796170	8.26006e-11	7.15207e-05	6.99327e-07	37	1	156548174	R	TTC24	TSS1500				8.26006e-11	-33.937	0.332307	0.544601	0.610185	-0.212294	-1.63885	Less than 0	0.373975	0.569443	0.296414	0.501753	0.350109	0.585454	0.334654	0.540691	0.385101	0.560623	0.332166	0.53222	0.286261	0.526005	0.296982	0.522226	0.340194	0.55416	0.327213	0.553432
53670	cg01529365	8.31819e-11	7.2024e-05	6.99327e-07	37	12	114879154	F			Island		30	8.31819e-11	33.9103	0.646916	0.0635267	10.1834	0.583389	10.1834	Greater than 0	0.682906	0.0814204	0.722762	0.0609514	0.646725	0.0613672	0.599906	0.0727255	0.569838	0.0490404	0.605202	0.0527285	0.668459	0.0874095	0.609923	0.0365633	0.734771	0.0488905	0.628665	0.0841701
753236	cg23829518	8.44605e-11	7.31312e-05	7.03184e-07	37	17	35199909	F					26	8.44605e-11	-33.8525	0.0549562	0.360924	0.152265	-0.305967	-6.56748	Less than 0	0.0630561	0.368493	0.0596222	0.327402	0.0426559	0.355666	0.0549946	0.382542	0.0405778	0.353571	0.0642406	0.36515	0.0640103	0.333845	0.0596754	0.39408	0.0545117	0.407531	0.0462171	0.320957
423498	cg12734033	8.70929e-11	7.54104e-05	7.11895e-07	37	2	202252470	R	TRAK2	Body			38	8.70929e-11	-33.7364	0.271066	0.527029	0.514329	-0.255963	-1.94428	Less than 0	0.30277	0.538343	0.265275	0.521812	0.249361	0.453142	0.243776	0.520939	0.286746	0.524429	0.283487	0.550775	0.263467	0.536849	0.272138	0.528223	0.292134	0.571208	0.251506	0.524569
281010	cg08279545	8.84033e-11	7.65451e-05	7.11895e-07	37	8	104220480	R	BAALC	Body			42	8.84033e-11	33.6801	0.761297	0.443898	1.71503	0.317399	1.71503	Greater than 0	0.776732	0.457479	0.758745	0.438569	0.738351	0.419224	0.725203	0.420729	0.735556	0.400594	0.778659	0.422471	0.806093	0.460304	0.759517	0.454542	0.758527	0.51193	0.775585	0.453136
670282	cg20804243	8.85747e-11	7.66935e-05	7.11895e-07	37	3	171205319	F						8.85747e-11	-33.6728	0.463211	0.730772	0.633865	-0.267562	-1.57762	Less than 0	0.479856	0.727466	0.482628	0.744633	0.462732	0.737585	0.428618	0.730933	0.486481	0.730064	0.439451	0.747386	0.454448	0.707468	0.472227	0.74435	0.459982	0.741483	0.465685	0.696356
471745	cg14187844	8.87955e-11	7.68846e-05	7.11895e-07	37	12	114879847	F			N_Shore		0	8.87955e-11	33.6634	0.802574	0.221917	3.61655	0.580657	3.61655	Greater than 0	0.830495	0.292655	0.768947	0.196081	0.791206	0.261585	0.79138	0.234589	0.735691	0.196435	0.788964	0.229559	0.842358	0.1964	0.820892	0.161577	0.84793	0.181473	0.807879	0.268819
445806	cg13448092	9.22618e-11	7.9886e-05	7.32899e-07	37	3	181135878	R					48	9.22618e-11	-33.5195	0.154857	0.55267	0.280198	-0.397813	-3.5689	Less than 0	0.141428	0.558828	0.183442	0.574571	0.170973	0.601455	0.204995	0.555479	0.160925	0.538395	0.164234	0.530275	0.168998	0.561897	0.112552	0.467602	0.107695	0.572234	0.133329	0.565964
577527	cg17485067	9.3182e-11	8.06828e-05	7.3348e-07	37	13	108878483	R	ABHD13	5'UTR			4	9.3182e-11	-33.4823	0.567741	0.770045	0.737283	-0.202304	-1.35633	Less than 0	0.564377	0.757957	0.5978	0.785322	0.570999	0.777162	0.554473	0.793749	0.6089	0.797173	0.564993	0.755044	0.562389	0.795424	0.526645	0.711454	0.599324	0.798368	0.527511	0.728797
499840	cg15022359	9.6376e-11	8.34483e-05	7.51787e-07	37	1	4193126	F			Island		0	9.6376e-11	33.3562	0.601114	0.35155	1.7099	0.249564	1.7099	Greater than 0	0.587973	0.350902	0.616804	0.373782	0.595094	0.346572	0.591074	0.321615	0.571044	0.362652	0.618974	0.374986	0.611709	0.331934	0.613733	0.392277	0.600317	0.330358	0.604419	0.330418
424812	cg12777520	9.72584e-11	8.42123e-05	7.51896e-07	37	9	129387303	R	LMX1B	Body	Island	Unclassified_Cell_type_specific	45	9.72584e-11	-33.3222	0.129525	0.697182	0.185784	-0.567657	-5.38261	Less than 0	0.117487	0.785843	0.117476	0.655857	0.108609	0.679998	0.154191	0.732498	0.15251	0.656755	0.135624	0.763799	0.12907	0.672016	0.180363	0.668772	0.126995	0.715117	0.072925	0.641164
109522	cg03161093	9.91705e-11	8.5868e-05	7.5919e-07	37	9	72427385	R					7	9.91705e-11	-33.2496	0.0738649	0.316176	0.23362	-0.242311	-4.28046	Less than 0	0.0834719	0.330414	0.077003	0.343721	0.0732636	0.337237	0.0554628	0.307502	0.0754439	0.296036	0.0911378	0.313427	0.0851569	0.335475	0.0717154	0.322677	0.0899295	0.283242	0.0360643	0.292028
282285	cg08318726	9.99555e-11	8.65477e-05	7.5919e-07	37	12	114844265	R	TBX5	TSS1500	N_Shore		43	9.99555e-11	-33.2203	0.0882599	0.420627	0.209829	-0.332367	-4.76578	Less than 0	0.139202	0.523395	0.084359	0.414642	0.109953	0.418693	0.0916269	0.402995	0.11921	0.421097	0.131453	0.417785	0.0694404	0.432179	0.0343783	0.39097	0.0376465	0.396033	0.0653287	0.388484
210148	cg06158650	1.0203e-10	8.83438e-05	7.68207e-07	37	1	119522637	F	TBX15	5'UTR	Island		2	1.0203e-10	33.144	0.469718	0.061071	7.69135	0.408647	7.69135	Greater than 0	0.468286	0.0811969	0.447059	0.0561345	0.46247	0.048371	0.464907	0.0524971	0.4541	0.0545647	0.479286	0.0663055	0.463805	0.0570042	0.443496	0.047274	0.547946	0.0392658	0.465828	0.108097
369803	cg11023224	1.03003e-10	8.91864e-05	7.68849e-07	37	12	129931424	F	TMEM132D	Body			1	1.03003e-10	33.1088	0.594404	0.0879851	6.75573	0.506419	6.75573	Greater than 0	0.583636	0.133866	0.563776	0.0694571	0.622854	0.0931967	0.645756	0.0804264	0.50595	0.0573233	0.615336	0.0714512	0.644941	0.0706621	0.607745	0.16254	0.589088	0.0652938	0.564956	0.0756345
796104	cg25343163	1.05546e-10	9.13885e-05	7.74478e-07	37	19	34117023	R	CHST8	5'UTR	S_Shelf		39	1.05546e-10	-33.0185	0.356247	0.694168	0.513199	-0.337922	-1.94856	Less than 0	0.319449	0.647089	0.402412	0.686148	0.351582	0.706291	0.368573	0.678351	0.374092	0.692814	0.354109	0.702165	0.298395	0.660347	0.397936	0.798373	0.365546	0.715921	0.330371	0.654184
65908	cg01891966	1.06761e-10	9.24406e-05	7.76812e-07	37	7	27202344	R	HOXA9	3'UTR	N_Shore		23	1.06761e-10	-32.9763	0.262648	0.685485	0.383157	-0.422837	-2.6099	Less than 0	0.243007	0.611945	0.2606	0.698333	0.280367	0.711464	0.274686	0.684144	0.262654	0.726128	0.296371	0.698201	0.241308	0.614706	0.235645	0.72076	0.267492	0.657815	0.264352	0.731354
56589	cg01613271	1.08579e-10	9.40141e-05	7.83451e-07	37	22	19039256	F	DGCR2	Body			16	1.08579e-10	-32.914	0.421161	0.767063	0.549057	-0.345902	-1.82131	Less than 0	0.401921	0.807422	0.428433	0.765065	0.430173	0.77432	0.480898	0.761291	0.42309	0.777744	0.41619	0.743069	0.372203	0.748074	0.407003	0.756501	0.462354	0.787218	0.389345	0.749924
213446	cg06261956	1.12881e-10	9.77395e-05	7.85996e-07	37	1	75277479	F					0	1.12881e-10	-32.7711	0.118427	0.462431	0.256096	-0.344005	-3.90479	Less than 0	0.137074	0.491453	0.154774	0.545568	0.109251	0.50695	0.140429	0.470053	0.123186	0.441645	0.11643	0.457574	0.119217	0.470409	0.107724	0.390774	0.0778517	0.414894	0.0983308	0.434992
692943	cg21626923	1.1291e-10	9.77647e-05	7.85996e-07	37	10	15493985	F				Unclassified_Cell_type_specific	0	1.1291e-10	-32.7702	0.44514	0.728119	0.611357	-0.282978	-1.63571	Less than 0	0.402045	0.705153	0.393272	0.701111	0.408414	0.718232	0.454777	0.710677	0.482911	0.708041	0.484223	0.768383	0.425142	0.68807	0.50676	0.810148	0.458749	0.746758	0.435111	0.724614
236715	cg06949995	1.13791e-10	9.85276e-05	7.85996e-07	37	9	23598701	R	LOC101929563	Body			43	1.13791e-10	-32.7417	0.49049	0.741218	0.661736	-0.250727	-1.51118	Less than 0	0.50028	0.714319	0.469194	0.707597	0.498612	0.759058	0.469713	0.768459	0.435143	0.678088	0.540922	0.775915	0.497754	0.762057	0.532026	0.786194	0.471894	0.742397	0.489366	0.718091
244837	cg07186630	1.17564e-10	0.000101794	7.87438e-07	37	20	6974378	R					17	1.17564e-10	32.6223	0.706419	0.17845	3.95863	0.527969	3.95863	Greater than 0	0.701237	0.17385	0.726897	0.11846	0.722963	0.178338	0.659643	0.181221	0.637846	0.11479	0.731862	0.154779	0.745709	0.216987	0.801555	0.280951	0.663473	0.242208	0.673004	0.12292
40627	cg01146063	1.17605e-10	0.00010183	7.87438e-07	37	2	80549973	F	CTNNA2	Body	S_Shore		26	1.17605e-10	32.621	0.509873	0.290764	1.75356	0.219109	1.75356	Greater than 0	0.49456	0.246346	0.553203	0.340609	0.52622	0.311749	0.468371	0.277808	0.471405	0.290498	0.519996	0.289398	0.479583	0.251253	0.553809	0.315084	0.530241	0.317791	0.501344	0.267105
9741	cg00273574	1.18226e-10	0.000102367	7.87438e-07	37	13	41681345	R					42	1.18226e-10	32.6018	0.697963	0.481084	1.45081	0.216879	1.45081	Greater than 0	0.701449	0.474139	0.725788	0.547639	0.676534	0.443412	0.676619	0.452169	0.705651	0.509069	0.717433	0.478326	0.675175	0.485061	0.710854	0.491724	0.709107	0.47326	0.681022	0.456043
480812	cg14444287	1.2466e-10	0.000107938	8.17715e-07	37	13	112755863	F			N_Shelf		6	1.2466e-10	-32.4089	0.113732	0.432101	0.263207	-0.318369	-3.79929	Less than 0	0.131668	0.417913	0.130237	0.413807	0.10278	0.426208	0.10084	0.429583	0.11521	0.418284	0.114815	0.460303	0.108313	0.407831	0.131022	0.483403	0.086369	0.458986	0.116066	0.404694
780765	cg24793724	1.26016e-10	0.000109113	8.20397e-07	37	11	92577435	F	FAT3	Body			23	1.26016e-10	-32.3697	0.415141	0.619837	0.66976	-0.204695	-1.49307	Less than 0	0.419096	0.590631	0.428286	0.628668	0.41942	0.612064	0.373779	0.613114	0.428873	0.617406	0.429871	0.62366	0.390367	0.598642	0.424854	0.632703	0.426263	0.656068	0.410606	0.625408
810893	cg25876719	1.27362e-10	0.000110278	8.22971e-07	37	5	172692778	F					1	1.27362e-10	32.3312	0.604721	0.301128	2.00819	0.303594	2.00819	Greater than 0	0.582798	0.295673	0.610618	0.319113	0.607418	0.307704	0.615584	0.279214	0.602994	0.276291	0.589667	0.265226	0.588311	0.306597	0.673123	0.406751	0.575651	0.306407	0.60105	0.2483
190783	cg05573844	1.28464e-10	0.000111232	8.23942e-07	37	12	54354590	R			Island		47	1.28464e-10	-32.3	0.281071	0.68732	0.408938	-0.406249	-2.44536	Less than 0	0.23403	0.702889	0.292894	0.620917	0.25461	0.637049	0.214487	0.664745	0.37448	0.761426	0.305219	0.726926	0.296577	0.704699	0.275098	0.674137	0.275564	0.706654	0.287749	0.673756
761041	cg24097872	1.31156e-10	0.000113563	8.34705e-07	37	10	5724021	R			N_Shelf			1.31156e-10	32.2251	0.804762	0.331829	2.42523	0.472933	2.42523	Greater than 0	0.786056	0.382352	0.808861	0.395187	0.810416	0.37504	0.798116	0.276238	0.862546	0.325729	0.783245	0.284871	0.787805	0.338788	0.786302	0.321682	0.800039	0.289893	0.824238	0.328511
595664	cg18108216	1.36986e-10	0.000118611	8.53317e-07	37	3	141041959	R	ZBTB38	TSS1500				1.36986e-10	-32.0685	0.509783	0.795176	0.641094	-0.285394	-1.55983	Less than 0	0.534303	0.817038	0.543893	0.7846	0.485341	0.801743	0.527622	0.802081	0.494543	0.813902	0.527462	0.794477	0.489088	0.789875	0.486422	0.735495	0.500828	0.7873	0.508324	0.825251
831717	cg26601074	1.4537e-10	0.00012587	8.87042e-07	37	14	104845932	R					49	1.4537e-10	-31.8559	0.393852	0.7224	0.545199	-0.328549	-1.83419	Less than 0	0.365765	0.710362	0.414586	0.755012	0.44629	0.781032	0.37251	0.715165	0.417036	0.679845	0.402222	0.719293	0.421577	0.724531	0.376006	0.765591	0.381078	0.712821	0.341447	0.66035
486725	cg14609682	1.45474e-10	0.00012596	8.87042e-07	37	5	79257802	F	LINC01455	Body			32	1.45474e-10	-31.8533	0.513317	0.784803	0.654071	-0.271486	-1.52889	Less than 0	0.520837	0.790229	0.478522	0.743842	0.502014	0.822516	0.510319	0.787046	0.556815	0.840077	0.494803	0.75145	0.50171	0.784097	0.506951	0.791247	0.571959	0.7856	0.489237	0.75192
103548	cg02983903	1.54911e-10	0.000134132	9.25047e-07	37	11	4415387	F	TRIM21	TSS1500		Promoter_Associated	16	1.54911e-10	31.6299	0.549915	0.164637	3.34016	0.385278	3.34016	Greater than 0	0.53626	0.138552	0.504722	0.126528	0.538404	0.145539	0.580537	0.219756	0.542321	0.139523	0.629569	0.159892	0.473972	0.142631	0.604074	0.264695	0.560646	0.170534	0.52865	0.138722
128482	cg03719428	1.59795e-10	0.000138361	9.47677e-07	37	12	54376094	F			N_Shelf		1	1.59795e-10	31.5201	0.732795	0.147418	4.97088	0.585377	4.97088	Greater than 0	0.816908	0.135656	0.732848	0.14096	0.763733	0.173681	0.746428	0.178019	0.7048	0.044283	0.713163	0.12574	0.681752	0.184665	0.693649	0.142912	0.714843	0.0974708	0.759823	0.250789
359820	cg10703826	1.64582e-10	0.000142506	9.55281e-07	37	1	119532116	F	TBX15	1stExon	Island		44	1.64582e-10	31.416	0.693121	0.046061	15.0479	0.64706	15.0479	Greater than 0	0.752443	0.055202	0.585984	0.0451935	0.8178	0.0332733	0.712458	0.0434117	0.681863	0.0477043	0.686525	0.0577423	0.683236	0.0356714	0.704309	0.039552	0.654249	0.0457159	0.652345	0.0571435
199975	cg05856375	1.65635e-10	0.000143417	9.55281e-07	37	22	42379131	F	2019-09-03	Body			1	1.65635e-10	-31.3936	0.303363	0.607594	0.499287	-0.30423	-2.00286	Less than 0	0.324845	0.595785	0.292913	0.592571	0.286525	0.641488	0.306188	0.650894	0.295923	0.572469	0.352606	0.634395	0.294827	0.599234	0.330126	0.658033	0.280981	0.593051	0.268699	0.538019
64889	cg01863398	1.7121e-10	0.000148244	9.75293e-07	37	6	170474577	F			Island			1.7121e-10	-31.2773	0.494177	0.769771	0.641979	-0.275594	-1.55768	Less than 0	0.358044	0.667548	0.466675	0.707441	0.526843	0.795642	0.544623	0.839764	0.464303	0.748731	0.447542	0.731937	0.505765	0.776141	0.523994	0.833945	0.555286	0.825197	0.548692	0.771362
756218	cg23932491	1.75239e-10	0.000151732	9.83522e-07	37	10	119295056	F	EMX2OS	Body	Island		13	1.75239e-10	31.196	0.466912	0.035455	13.1691	0.431457	13.1691	Greater than 0	0.513747	0.0676554	0.461334	0.0342283	0.489061	0.0323031	0.43959	0.0194734	0.384056	0.0374749	0.502629	0.0234688	0.484463	0.032113	0.427691	0.0141885	0.501484	0.0106012	0.465065	0.0830434
546895	cg16522260	1.75909e-10	0.000152313	9.83522e-07	37	11	114958426	R					38	1.75909e-10	-31.1826	0.257349	0.610856	0.421292	-0.353507	-2.37365	Less than 0	0.262163	0.59895	0.288415	0.567693	0.238235	0.605808	0.257259	0.614574	0.251612	0.599298	0.256788	0.624393	0.246692	0.59625	0.273314	0.697051	0.287489	0.626409	0.211523	0.578136
408084	cg12233058	1.84883e-10	0.000160083	1.00804e-06	37	5	6793165	R						1.84883e-10	31.0093	0.691638	0.195932	3.52999	0.495706	3.52999	Greater than 0	0.765307	0.192545	0.647376	0.194061	0.668593	0.170647	0.733761	0.194136	0.60481	0.173404	0.735453	0.177679	0.740053	0.265138	0.732897	0.227325	0.630908	0.204565	0.657219	0.159817
230001	cg06759874	1.85077e-10	0.000160251	1.00804e-06	37	4	186960904	F					12	1.85077e-10	-31.0056	0.257629	0.573509	0.449216	-0.31588	-2.2261	Less than 0	0.301746	0.587564	0.227754	0.557793	0.277452	0.624467	0.238281	0.554423	0.307838	0.56724	0.257407	0.541619	0.257862	0.575327	0.22041	0.59032	0.259645	0.586048	0.227898	0.550294
505064	cg15187398	1.87279e-10	0.000162158	1.00804e-06	37	19	2093896	F	MOBKL2A	5'UTR	N_Shore		25	1.87279e-10	-30.9645	0.391048	0.594809	0.657434	-0.203761	-1.52106	Less than 0	0.414154	0.571835	0.407996	0.599847	0.371345	0.579805	0.385092	0.5945	0.417841	0.62936	0.385307	0.594805	0.364929	0.595141	0.402056	0.608009	0.391326	0.617404	0.370432	0.557386
808844	cg25795290	1.8805e-10	0.000162826	1.00804e-06	37	10	118576115	R					32	1.8805e-10	30.9503	0.686203	0.332845	2.06163	0.353358	2.06163	Greater than 0	0.684779	0.348458	0.643312	0.331547	0.703599	0.325995	0.672564	0.323102	0.714095	0.32377	0.686651	0.299772	0.669931	0.307968	0.692851	0.40805	0.729168	0.388944	0.66508	0.270842
33659	cg00949715	1.8908e-10	0.000163717	1.00804e-06	37	8	144313572	R			S_Shore		13	1.8908e-10	-30.9314	0.224763	0.555727	0.404448	-0.330965	-2.47251	Less than 0	0.240528	0.559054	0.222778	0.493157	0.221924	0.530327	0.198458	0.552159	0.2571	0.587823	0.227724	0.565763	0.219846	0.543033	0.256831	0.597961	0.194826	0.597696	0.207611	0.530302
349242	cg10374314	1.89766e-10	0.000164311	1.00804e-06	37	7	27189610	R	HOXA-AS3	Body	N_Shore		51	1.89766e-10	-30.9188	0.0888257	0.707996	0.125461	-0.61917	-7.97062	Less than 0	0.0656344	0.666225	0.0905851	0.66952	0.0427412	0.756804	0.125319	0.70351	0.0919797	0.666418	0.104084	0.704113	0.0971424	0.76905	0.0462581	0.780952	0.129086	0.697582	0.0954269	0.665786
712199	cg22352450	1.97382e-10	0.000170905	1.03709e-06	37	13	114187104	R	TMCO3	Body	Island		47	1.97382e-10	-30.7828	0.479534	0.713519	0.67207	-0.233984	-1.48794	Less than 0	0.469607	0.711828	0.430993	0.649502	0.409648	0.694018	0.519637	0.735468	0.492396	0.695213	0.500243	0.739226	0.498271	0.727971	0.523614	0.784317	0.458277	0.68754	0.492659	0.710105
323616	cg09584650	2.00876e-10	0.000173931	1.04778e-06	37	8	2002012	R	MYOM2	Body	N_Shore		51	2.00876e-10	-30.7223	0.149547	0.457095	0.327169	-0.307548	-3.05653	Less than 0	0.176355	0.440124	0.194715	0.509491	0.174424	0.479538	0.13624	0.436819	0.201927	0.471122	0.13415	0.460328	0.121621	0.409265	0.109107	0.476886	0.179159	0.478981	0.0677729	0.408397
617559	cg18881723	2.0588e-10	0.000178263	1.0568e-06	37	1	160616870	R	SLAMF1	5'UTR		Promoter_Associated	9	2.0588e-10	-30.6377	0.248159	0.51795	0.479118	-0.26979	-2.08717	Less than 0	0.246404	0.559037	0.280801	0.551274	0.233542	0.539752	0.266369	0.503358	0.266353	0.503765	0.270366	0.52205	0.232796	0.510719	0.253683	0.550958	0.213305	0.470267	0.217971	0.468314
458973	cg13823477	2.06317e-10	0.000178642	1.0568e-06	37	21	27217655	R					36	2.06317e-10	-30.6304	0.212604	0.652737	0.325712	-0.440133	-3.0702	Less than 0	0.259122	0.623577	0.277854	0.680576	0.215613	0.667922	0.236372	0.658546	0.166709	0.658769	0.257299	0.659671	0.14431	0.664892	0.18195	0.637702	0.181979	0.633823	0.204836	0.641894
584610	cg17723761	2.08382e-10	0.00018043	1.0568e-06	37	12	7864013	F	DPPA3	TSS200				2.08382e-10	-30.5962	0.308308	0.575152	0.536046	-0.266844	-1.86551	Less than 0	0.342356	0.616241	0.345946	0.594443	0.376383	0.615245	0.29603	0.573545	0.227008	0.515538	0.301647	0.588993	0.333401	0.602591	0.303801	0.511115	0.268101	0.566016	0.288404	0.567791
537088	cg16220602	2.08709e-10	0.000180713	1.0568e-06	37	4	15164939	F	LOC101929095	Body				2.08709e-10	-30.5909	0.317602	0.547686	0.579898	-0.230084	-1.72444	Less than 0	0.335701	0.555289	0.337995	0.534011	0.35383	0.578372	0.342068	0.540728	0.285335	0.528483	0.301582	0.55487	0.283157	0.55145	0.332875	0.577001	0.31418	0.526422	0.289299	0.530238
199805	cg05851442	2.12559e-10	0.000184047	1.06972e-06	37	7	27153212	R	HOXA3	5'UTR	Island		37	2.12559e-10	-30.5282	0.141788	0.574359	0.246863	-0.432571	-4.05082	Less than 0	0.22506	0.650593	0.161698	0.603174	0.121193	0.572476	0.199374	0.555948	0.133482	0.54363	0.179171	0.567428	0.044727	0.55138	0.091192	0.51295	0.14576	0.576073	0.116224	0.609939
487844	cg14642696	2.1373e-10	0.000185061	1.06972e-06	37	9	129386671	R	LMX1B	Body	Island		48	2.1373e-10	-30.5094	0.175353	0.635434	0.275959	-0.460081	-3.62373	Less than 0	0.189685	0.750879	0.146151	0.580957	0.17943	0.592451	0.219893	0.670356	0.153638	0.567801	0.175757	0.67245	0.171326	0.613123	0.208074	0.626185	0.14471	0.614463	0.164871	0.665676
298913	cg08831080	2.15236e-10	0.000186365	1.07106e-06	37	3	121348609	F	FBXO40	3'UTR			1	2.15236e-10	-30.4854	0.304556	0.701465	0.434171	-0.396909	-2.30324	Less than 0	0.319318	0.708467	0.36584	0.712809	0.259253	0.720223	0.283587	0.685084	0.336609	0.672918	0.279343	0.695289	0.267271	0.710379	0.309054	0.735914	0.338592	0.697336	0.286695	0.676235
448916	cg13535489	2.32248e-10	0.000201095	1.14258e-06	37	19	54761827	R	LILRB5	TSS1500			21	2.32248e-10	-30.2266	0.117673	0.336493	0.349705	-0.21882	-2.85955	Less than 0	0.115509	0.347026	0.0927417	0.322888	0.114652	0.318614	0.115508	0.330278	0.138203	0.31904	0.131363	0.340102	0.0978484	0.315156	0.124204	0.392714	0.122485	0.347651	0.12422	0.331463
179999	cg05247193	2.33693e-10	0.000202346	1.1432e-06	37	3	101022426	F	IMPG2	Body			13	2.33693e-10	-30.2056	0.283704	0.710327	0.399399	-0.426623	-2.50376	Less than 0	0.28151	0.732202	0.231726	0.717278	0.268891	0.728797	0.286731	0.649017	0.305612	0.696095	0.333232	0.773229	0.243572	0.71251	0.282929	0.687466	0.331445	0.690521	0.271392	0.716152
536033	cg16187319	2.38312e-10	0.000206345	1.15239e-06	37	7	26896340	F	SKAP2	Body			27	2.38312e-10	-30.1394	0.11152	0.496688	0.224527	-0.385168	-4.4538	Less than 0	0.0719354	0.5311	0.13924	0.500899	0.0753363	0.457945	0.151814	0.570958	0.0953934	0.480001	0.145591	0.489715	0.0649351	0.493689	0.101982	0.427227	0.117312	0.485651	0.151661	0.529699
556267	cg16805215	2.44864e-10	0.000212019	1.16438e-06	37	3	137505160	R						2.44864e-10	30.0479	0.502378	0.240497	2.08892	0.261882	2.08892	Greater than 0	0.531793	0.259369	0.465376	0.251927	0.517253	0.230728	0.503876	0.205138	0.434147	0.179775	0.559419	0.311915	0.554662	0.26391	0.488053	0.227231	0.471553	0.245414	0.497653	0.229565
180897	cg05274606	2.50171e-10	0.000216613	1.16438e-06	37	16	81253692	F	PKD1L2	1stExon			0	2.50171e-10	-29.9757	0.208797	0.554847	0.376314	-0.346051	-2.65735	Less than 0	0.292786	0.559514	0.311091	0.684039	0.271114	0.63941	0.248206	0.584975	0.207626	0.527196	0.152787	0.520277	0.11199	0.49685	0.147837	0.517322	0.228858	0.588667	0.115674	0.430224
636537	cg19585959	2.50374e-10	0.00021679	1.16438e-06	37	14	57745118	F	AP5M1	Body			7	2.50374e-10	-29.973	0.477353	0.868977	0.549328	-0.391624	-1.82041	Less than 0	0.520676	0.898615	0.418148	0.856409	0.475767	0.861361	0.520911	0.881423	0.523813	0.834762	0.495513	0.873977	0.439998	0.898057	0.452942	0.871523	0.439542	0.842575	0.486223	0.871071
346013	cg10273821	2.50768e-10	0.00021713	1.16438e-06	37	15	28014188	F	OCA2	Body	N_Shore		9	2.50768e-10	-29.9677	0.260311	0.69012	0.377197	-0.429809	-2.65114	Less than 0	0.276367	0.749021	0.260794	0.700981	0.240373	0.686882	0.239045	0.678642	0.271757	0.596729	0.290755	0.678317	0.331348	0.743867	0.200766	0.680335	0.227922	0.679393	0.263985	0.707038
489411	cg14690649	2.51471e-10	0.00021774	1.16438e-06	37	12	31884655	F			S_Shelf		1	2.51471e-10	-29.9583	0.282645	0.690806	0.409152	-0.408161	-2.44408	Less than 0	0.350829	0.756578	0.311767	0.671719	0.270283	0.684737	0.228415	0.674329	0.297746	0.731833	0.283504	0.710356	0.296272	0.727106	0.278904	0.587449	0.258785	0.667747	0.249946	0.696207
462679	cg13929734	2.56355e-10	0.000221968	1.18068e-06	37	4	1623883	F			N_Shore		1	2.56355e-10	29.8937	0.763621	0.459803	1.66076	0.303819	1.66076	Greater than 0	0.814566	0.529838	0.749355	0.461205	0.822308	0.487045	0.710552	0.415857	0.743558	0.48911	0.770992	0.466996	0.755946	0.46077	0.636162	0.325103	0.854805	0.480334	0.777971	0.481769
541681	cg16361702	2.59705e-10	0.000224869	1.18864e-06	37	11	20616397	R			N_Shore		41	2.59705e-10	-29.8503	0.151803	0.678979	0.223575	-0.527177	-4.47278	Less than 0	0.140309	0.655108	0.201586	0.657362	0.159991	0.695565	0.124536	0.692013	0.209039	0.659221	0.13904	0.694226	0.146775	0.659432	0.11229	0.753285	0.144209	0.687552	0.140251	0.636029
836083	cg26750742	2.64018e-10	0.000228603	1.18864e-06	37	2	209054670	R	C2orf80	5'UTR			51	2.64018e-10	-29.7952	0.134372	0.350024	0.383893	-0.215652	-2.60489	Less than 0	0.141129	0.372226	0.123909	0.319925	0.138943	0.329202	0.122441	0.345822	0.134721	0.339562	0.183839	0.412514	0.127937	0.363575	0.105189	0.284775	0.131878	0.384903	0.13373	0.347734
302078	cg08922012	2.6543e-10	0.000229826	1.18864e-06	37	1	33316932	F	S100PBP	Body			0	2.6543e-10	-29.7774	0.371076	0.608206	0.610116	-0.23713	-1.63903	Less than 0	0.408693	0.59747	0.34713	0.581425	0.366481	0.61018	0.362491	0.640477	0.39418	0.606153	0.383493	0.619212	0.349317	0.609496	0.36151	0.59575	0.391672	0.648426	0.345793	0.573467
140408	cg04080448	2.66319e-10	0.000230595	1.18864e-06	37	12	97924358	F	RMST	Body				2.66319e-10	-29.7662	0.368495	0.607241	0.606834	-0.238746	-1.6479	Less than 0	0.396732	0.659079	0.330149	0.613127	0.405608	0.616965	0.354331	0.585857	0.339165	0.571792	0.349866	0.618673	0.357528	0.592474	0.396618	0.625877	0.399725	0.601269	0.355226	0.587297
26782	cg00750279	2.68752e-10	0.000232702	1.19335e-06	37	6	9908826	R					1	2.68752e-10	29.7359	0.502264	0.12518	4.01233	0.377084	4.01233	Greater than 0	0.512662	0.110034	0.458463	0.117414	0.52385	0.1365	0.524896	0.109524	0.40205	0.0940435	0.523475	0.108621	0.476914	0.135017	0.545182	0.199698	0.56212	0.136129	0.493029	0.104821
485182	cg14565725	2.74629e-10	0.000237791	1.21322e-06	37	1	119532044	R	TBX15	1stExon	Island		2	2.74629e-10	29.6638	0.608954	0.0996409	6.11149	0.509313	6.11149	Greater than 0	0.645002	0.127373	0.532546	0.09536	0.737295	0.0982136	0.596685	0.108065	0.598306	0.099819	0.583279	0.0922346	0.618763	0.0992817	0.596552	0.0777957	0.610637	0.0824154	0.570476	0.115851
466330	cg14031220	2.76456e-10	0.000239373	1.21509e-06	37	2	39931201	R	TMEM178A	ExonBnd			11	2.76456e-10	29.6418	0.711648	0.328103	2.16898	0.383545	2.16898	Greater than 0	0.690213	0.353582	0.712995	0.351795	0.692615	0.283169	0.666489	0.280665	0.650586	0.326128	0.744421	0.352166	0.722584	0.382234	0.753655	0.314842	0.746114	0.317704	0.736809	0.318744
247006	cg07251887	2.7903e-10	0.000241601	1.21658e-06	37	17	73641809	R	LOC100130933	TSS1500			11	2.7903e-10	-29.611	0.395891	0.664316	0.595939	-0.268424	-1.67803	Less than 0	0.397836	0.629898	0.382618	0.612821	0.36192	0.660698	0.409352	0.686197	0.420076	0.668585	0.411511	0.670194	0.382108	0.682734	0.409763	0.706552	0.395019	0.691145	0.388708	0.634332
591402	cg17960980	2.79604e-10	0.000242099	1.21658e-06	37	2	224128063	R						2.79604e-10	-29.6042	0.365851	0.63626	0.575002	-0.270409	-1.73912	Less than 0	0.378035	0.626809	0.361413	0.638454	0.381904	0.696688	0.31658	0.608159	0.358127	0.628084	0.396029	0.631521	0.38085	0.616134	0.352919	0.663217	0.396841	0.644311	0.335809	0.60922
624595	cg19146577	2.85086e-10	0.000246845	1.23098e-06	37	7	44171808	F				Unclassified_Cell_type_specific	1	2.85086e-10	-29.5398	0.369056	0.602001	0.613049	-0.232945	-1.63119	Less than 0	0.365392	0.602327	0.386138	0.586213	0.360917	0.601841	0.360107	0.576185	0.38298	0.623573	0.36141	0.591911	0.353215	0.604422	0.348423	0.633315	0.394264	0.621561	0.377716	0.578662
314135	cg09293773	2.85757e-10	0.000247426	1.23098e-06	37	11	57957939	R	OR9Q2	5'UTR			50	2.85757e-10	29.532	0.636051	0.14983	4.24516	0.486221	4.24516	Greater than 0	0.631212	0.23007	0.62181	0.20149	0.653785	0.212658	0.614365	0.10315	0.616943	0.116779	0.667519	0.136579	0.623605	0.117939	0.63814	0.0780299	0.635685	0.108752	0.657446	0.192848
198025	cg05794070	2.89843e-10	0.000250964	1.2424e-06	37	9	124570397	R					10	2.89843e-10	29.485	0.414051	0.195574	2.11711	0.218477	2.11711	Greater than 0	0.421656	0.197199	0.381225	0.183214	0.405194	0.208504	0.41266	0.185844	0.418988	0.2163	0.458182	0.206949	0.417747	0.219187	0.399287	0.164686	0.423462	0.228056	0.402108	0.145797
672926	cg20907619	2.92168e-10	0.000252977	1.24619e-06	37	18	19887619	F				Unclassified_Cell_type_specific	7	2.92168e-10	-29.4586	0.481183	0.697245	0.690121	-0.216061	-1.44902	Less than 0	0.502351	0.720762	0.487385	0.681064	0.484726	0.678607	0.471019	0.678007	0.506702	0.711746	0.469411	0.670861	0.488911	0.700764	0.488816	0.70812	0.476766	0.745274	0.435747	0.677242
703515	cg22024140	2.9608e-10	0.000256365	1.25563e-06	37	19	46527471	R	PGLYRP1	TSS1500	S_Shore		21	2.9608e-10	29.4147	0.553437	0.127399	4.34413	0.426038	4.34413	Greater than 0	0.570881	0.145923	0.443258	0.102076	0.608583	0.106786	0.560651	0.10961	0.577512	0.186981	0.561488	0.112296	0.570085	0.122017	0.586771	0.134316	0.539486	0.161685	0.515652	0.0922974
316631	cg09369190	2.99799e-10	0.000259584	1.26012e-06	37	11	57957820	F	OR9Q2	TSS200			21	2.99799e-10	29.3735	0.572862	0.164011	3.49283	0.408851	3.49283	Greater than 0	0.606655	0.246585	0.611853	0.218121	0.619421	0.228611	0.590499	0.163071	0.502937	0.110144	0.622009	0.152976	0.541859	0.141638	0.587657	0.0985492	0.516775	0.0995467	0.528951	0.180864
520324	cg15689835	3.0213e-10	0.000261603	1.26184e-06	37	9	129387721	F	LMX1B	Body	Island	Unclassified_Cell_type_specific	34	3.0213e-10	-29.348	0.14428	0.621092	0.2323	-0.476813	-4.30478	Less than 0	0.190621	0.685439	0.129229	0.600004	0.142376	0.654685	0.133227	0.639349	0.157606	0.577469	0.147511	0.649347	0.13637	0.586027	0.188453	0.556882	0.118211	0.62024	0.0991931	0.641482
207686	cg06083001	3.04579e-10	0.000263724	1.26184e-06	37	1	41478189	R	CTPS	3'UTR			20	3.04579e-10	-29.3214	0.466375	0.838012	0.556525	-0.371637	-1.79686	Less than 0	0.497677	0.891192	0.442091	0.832046	0.455247	0.839548	0.46973	0.820234	0.449363	0.838295	0.502189	0.826595	0.44526	0.82647	0.528736	0.816746	0.449046	0.836684	0.424406	0.852307
601660	cg18317842	3.13049e-10	0.000271058	1.28946e-06	37	8	10921502	R	XKR6	Body			19	3.13049e-10	29.2314	0.593273	0.242469	2.4468	0.350804	2.4468	Greater than 0	0.590923	0.267284	0.625079	0.263488	0.629613	0.246293	0.572023	0.192207	0.566166	0.231238	0.566138	0.217056	0.62532	0.255191	0.552662	0.269486	0.624726	0.2146	0.580081	0.267848
88454	cg02548970	3.21403e-10	0.000278291	1.2985e-06	37	4	150958700	F					3	3.21403e-10	29.1451	0.717526	0.396422	1.81001	0.321104	1.81001	Greater than 0	0.719299	0.40375	0.676609	0.369239	0.73455	0.393192	0.740014	0.39657	0.658527	0.33192	0.750652	0.373595	0.707293	0.46456	0.726442	0.420862	0.737289	0.401371	0.724589	0.409163
832323	cg26622772	3.23475e-10	0.000280085	1.2985e-06	37	3	53830352	F	CACNA1D	Body			0	3.23475e-10	-29.1241	0.411368	0.647789	0.635034	-0.236421	-1.57472	Less than 0	0.421964	0.651042	0.446119	0.640446	0.391381	0.675581	0.392201	0.601728	0.416395	0.65877	0.406519	0.649122	0.394982	0.619394	0.412722	0.674499	0.42377	0.672522	0.407626	0.634784
826568	cg26424108	3.25157e-10	0.000281541	1.2985e-06	37	7	120778368	R	CPED1	Body			2	3.25157e-10	-29.1072	0.592358	0.828288	0.715159	-0.235931	-1.39829	Less than 0	0.609476	0.823852	0.595328	0.850129	0.615992	0.847694	0.597004	0.83674	0.586347	0.829023	0.604054	0.841723	0.562027	0.828236	0.546834	0.769946	0.639256	0.820933	0.567258	0.834604
99040	cg02857142	3.2523e-10	0.000281605	1.2985e-06	37	8	133459916	F	KCNQ3	TSS1500			0	3.2523e-10	-29.1065	0.329572	0.541765	0.608331	-0.212193	-1.64384	Less than 0	0.335142	0.561247	0.31526	0.536852	0.35043	0.553624	0.328093	0.550958	0.328764	0.500826	0.306966	0.529249	0.326001	0.549599	0.326569	0.557291	0.330428	0.560274	0.348071	0.517729
164295	cg04789475	3.27993e-10	0.000283996	1.2985e-06	37	4	186960991	R					30	3.27993e-10	-29.0789	0.404274	0.715322	0.565164	-0.311048	-1.7694	Less than 0	0.490528	0.74965	0.45341	0.757725	0.467285	0.768305	0.359149	0.67176	0.468596	0.722845	0.348782	0.687237	0.355938	0.688974	0.337832	0.69243	0.41121	0.720195	0.350007	0.694094
784186	cg24910817	3.29213e-10	0.000285053	1.2985e-06	37	1	185489770	F						3.29213e-10	-29.0667	0.136294	0.501629	0.271703	-0.365335	-3.68049	Less than 0	0.13439	0.525181	0.15872	0.588087	0.15655	0.523398	0.129519	0.507227	0.158312	0.509645	0.174069	0.540759	0.109692	0.381343	0.124331	0.495574	0.0734023	0.44952	0.143955	0.495558
258210	cg07589384	3.29751e-10	0.000285519	1.2985e-06	37	8	127780944	F					32	3.29751e-10	-29.0614	0.37311	0.684496	0.545088	-0.311385	-1.83457	Less than 0	0.391292	0.70461	0.441544	0.706117	0.394455	0.722695	0.386475	0.673178	0.386218	0.652812	0.393392	0.690506	0.365673	0.669596	0.35203	0.695167	0.31387	0.677472	0.306153	0.652804
126225	cg03652298	3.3008e-10	0.000285804	1.2985e-06	37	14	88712112	F	KCNK10	Body			6	3.3008e-10	-29.0582	0.399187	0.697502	0.572309	-0.298315	-1.74731	Less than 0	0.377684	0.666496	0.410013	0.715275	0.423477	0.720394	0.386801	0.752116	0.389543	0.691678	0.430714	0.752965	0.382235	0.687974	0.392518	0.661303	0.380468	0.622279	0.418415	0.704541
489026	cg14678321	3.33509e-10	0.000288773	1.30078e-06	37	17	39333234	F						3.33509e-10	-29.0245	0.338367	0.636157	0.531892	-0.29779	-1.88008	Less than 0	0.399503	0.69529	0.353767	0.617087	0.311254	0.621054	0.318072	0.59834	0.424987	0.69648	0.351501	0.617004	0.292888	0.643812	0.265838	0.606173	0.37069	0.643989	0.295167	0.622342
93837	cg02704790	3.35422e-10	0.000290429	1.30237e-06	37	16	50879053	F			S_Shelf		12	3.35422e-10	-29.0059	0.401327	0.629685	0.637346	-0.228358	-1.56901	Less than 0	0.368595	0.601473	0.375511	0.564943	0.402273	0.596948	0.38451	0.605069	0.417057	0.652283	0.42864	0.640464	0.375606	0.63902	0.405019	0.664526	0.487631	0.734042	0.368431	0.598082
93945	cg02707840	3.38187e-10	0.000292823	1.30676e-06	37	11	59610635	F	GIF	Body			0	3.38187e-10	-28.9792	0.100685	0.393793	0.255679	-0.293108	-3.91115	Less than 0	0.100594	0.452803	0.116298	0.407601	0.105384	0.427934	0.102218	0.360918	0.0781879	0.371337	0.0980782	0.408783	0.110845	0.416724	0.0759804	0.330688	0.123399	0.375233	0.0958644	0.385912
417372	cg12536880	3.41025e-10	0.000295281	1.30676e-06	37	15	91839164	R	SV2B	3'UTR	N_Shore		12	3.41025e-10	28.952	0.774818	0.552979	1.40117	0.221838	1.40117	Greater than 0	0.737491	0.55952	0.734224	0.547632	0.829845	0.598077	0.773029	0.538447	0.751068	0.537148	0.800284	0.547389	0.757811	0.519896	0.818417	0.598231	0.780009	0.534772	0.765997	0.548682
749539	cg23690350	3.41079e-10	0.000295327	1.30676e-06	37	7	27201523	R			S_Shore	Unclassified		3.41079e-10	-28.9515	0.244125	0.49338	0.494802	-0.249254	-2.02101	Less than 0	0.199973	0.401566	0.230109	0.509941	0.235724	0.466684	0.225231	0.475386	0.261443	0.518382	0.268097	0.522217	0.288569	0.532053	0.208405	0.501823	0.25429	0.473784	0.269409	0.531961
438795	cg13232683	3.59854e-10	0.000311584	1.35524e-06	37	2	28739956	F	PLB1	Body			3	3.59854e-10	-28.778	0.203083	0.498023	0.407778	-0.29494	-2.45231	Less than 0	0.233662	0.509677	0.21193	0.50056	0.190497	0.488776	0.195459	0.505773	0.194171	0.446551	0.205852	0.503393	0.189008	0.47964	0.219747	0.578972	0.181667	0.506926	0.208835	0.459964
181892	cg05304208	3.6293e-10	0.000314247	1.35629e-06	37	17	59646243	F					19	3.6293e-10	28.7505	0.554651	0.262979	2.1091	0.291671	2.1091	Greater than 0	0.596704	0.305553	0.5582	0.286011	0.616947	0.284509	0.544552	0.249752	0.491204	0.252752	0.594561	0.272893	0.551934	0.277878	0.600375	0.258513	0.459949	0.191864	0.532082	0.250069
439413	cg13253210	3.63893e-10	0.000315081	1.35629e-06	37	10	132365700	R			Island		48	3.63893e-10	28.7419	0.89849	0.355276	2.52899	0.543214	2.52899	Greater than 0	0.930006	0.354087	0.919922	0.365756	0.872815	0.392507	0.922303	0.438459	0.815189	0.359236	0.902705	0.374657	0.858605	0.295173	0.94062	0.304236	0.934767	0.311608	0.887965	0.357039
601245	cg18303437	3.64973e-10	0.000316016	1.35629e-06	37	3	137228423	F					36	3.64973e-10	28.7324	0.535208	0.314929	1.69946	0.22028	1.69946	Greater than 0	0.51637	0.298314	0.554263	0.365693	0.548741	0.32517	0.582138	0.334669	0.503985	0.266012	0.618609	0.393803	0.503327	0.299121	0.528556	0.264941	0.508761	0.311818	0.487334	0.289746
665675	cg20641425	3.71514e-10	0.000321679	1.37283e-06	37	11	32417909	R	WT1	Body			26	3.71514e-10	-28.6752	0.28413	0.554173	0.51271	-0.270043	-1.95042	Less than 0	0.28019	0.574216	0.343554	0.58503	0.305783	0.584732	0.288478	0.52971	0.34146	0.552047	0.250725	0.538205	0.25834	0.533334	0.268874	0.569338	0.289231	0.560574	0.214665	0.514547
383243	cg11449097	3.73301e-10	0.000323227	1.37283e-06	37	3	44945312	R	TGM4	Body			9	3.73301e-10	-28.6597	0.568629	0.845156	0.672809	-0.276527	-1.4863	Less than 0	0.614772	0.83545	0.610326	0.853134	0.562357	0.863578	0.556583	0.830711	0.576463	0.833524	0.559745	0.852345	0.557671	0.865026	0.588211	0.853031	0.524079	0.841443	0.536084	0.82332
228601	cg06721255	3.8397e-10	0.000332465	1.39691e-06	37	12	114878877	F			Island			3.8397e-10	28.5692	0.587612	0.10586	5.55085	0.481752	5.55085	Greater than 0	0.603379	0.132539	0.563281	0.104315	0.606816	0.121352	0.53798	0.0957597	0.52003	0.0942458	0.544125	0.087738	0.612713	0.127741	0.583697	0.083113	0.70388	0.0837656	0.600213	0.128028
456484	cg13751012	4.02206e-10	0.000348255	1.45713e-06	37	14	99848890	F					14	4.02206e-10	-28.4209	0.131392	0.34967	0.375761	-0.218278	-2.66127	Less than 0	0.124928	0.358871	0.160788	0.33752	0.13663	0.363632	0.128236	0.311221	0.167365	0.368416	0.139268	0.388082	0.132967	0.359285	0.107399	0.348552	0.109477	0.340941	0.106866	0.320182
822077	cg26272623	4.0996e-10	0.000354969	1.46918e-06	37	1	119532320	F	TBX15	TSS200	S_Shore		4	4.0996e-10	28.36	0.60131	0.0921612	6.52454	0.509149	6.52454	Greater than 0	0.627168	0.115742	0.479629	0.0883819	0.713185	0.106353	0.626939	0.0943841	0.606598	0.0887253	0.593635	0.0943332	0.621266	0.0914004	0.606785	0.0569406	0.572334	0.0788597	0.565561	0.106492
708233	cg22200352	4.10688e-10	0.000355599	1.46918e-06	37	1	70826136	R	HHLA3	Body				4.10688e-10	-28.3544	0.371438	0.578504	0.642067	-0.207066	-1.55747	Less than 0	0.363022	0.577097	0.386137	0.623919	0.345383	0.554258	0.365926	0.553416	0.416507	0.583341	0.386737	0.596417	0.355489	0.563464	0.366928	0.609692	0.389946	0.574489	0.338304	0.548944
297579	cg08791813	4.11053e-10	0.000355915	1.46918e-06	37	5	80316822	R	RASGRF2	Body			11	4.11053e-10	-28.3515	0.562525	0.772049	0.728612	-0.209525	-1.37247	Less than 0	0.588207	0.792784	0.589927	0.812967	0.573681	0.772544	0.56638	0.736488	0.595941	0.780387	0.539778	0.769957	0.547508	0.742873	0.546865	0.758049	0.568446	0.801068	0.508517	0.753378
644151	cg19849992	4.1353e-10	0.00035806	1.46918e-06	37	4	187017924	R					36	4.1353e-10	-28.3324	0.356551	0.629437	0.56646	-0.272886	-1.76535	Less than 0	0.393653	0.645705	0.39989	0.647917	0.350638	0.638545	0.344551	0.639691	0.371978	0.634325	0.387903	0.634703	0.330287	0.624398	0.302976	0.640468	0.311973	0.577275	0.371663	0.611344
172275	cg05021643	4.14732e-10	0.000359101	1.46918e-06	37	2	177029608	F	HOXD3	5'UTR	Island		1	4.14732e-10	28.3232	0.892939	0.507846	1.75829	0.385093	1.75829	Greater than 0	0.924927	0.486373	0.871606	0.573314	0.893899	0.565669	0.879846	0.492298	0.883746	0.495936	0.871511	0.470735	0.898437	0.488696	0.945754	0.52671	0.951468	0.539386	0.808199	0.439347
778156	cg24704177	4.1626e-10	0.000360424	1.46918e-06	37	2	177027710	R	HOXD3	TSS1500	Island		32	4.1626e-10	28.3115	0.749596	0.395592	1.89487	0.354004	1.89487	Greater than 0	0.780719	0.411216	0.755868	0.398813	0.756505	0.498734	0.748818	0.373145	0.758267	0.366105	0.735832	0.34811	0.809249	0.444812	0.699162	0.34362	0.781101	0.463375	0.670436	0.307988
794423	cg25282723	4.17575e-10	0.000361562	1.46918e-06	37	2	208174949	F					15	4.17575e-10	-28.3015	0.302131	0.596195	0.506765	-0.294064	-1.9733	Less than 0	0.288445	0.551783	0.29041	0.585956	0.339103	0.614807	0.295845	0.587945	0.309879	0.599616	0.270944	0.615794	0.270688	0.628782	0.344573	0.617925	0.358874	0.617116	0.25255	0.542228
708358	cg22205501	4.20114e-10	0.000363761	1.46918e-06	37	12	7864047	R	DPPA3	TSS200				4.20114e-10	-28.2822	0.156356	0.433106	0.361011	-0.27675	-2.77	Less than 0	0.204319	0.462515	0.165418	0.438043	0.183863	0.47207	0.133014	0.428533	0.106168	0.360315	0.141296	0.467452	0.131263	0.407482	0.165491	0.38624	0.193899	0.454922	0.138826	0.453487
230934	cg06787125	4.20803e-10	0.000364357	1.46918e-06	37	22	45012569	F			N_Shelf		1	4.20803e-10	28.277	0.786033	0.416586	1.88685	0.369447	1.88685	Greater than 0	0.795814	0.431925	0.772932	0.365234	0.817679	0.404667	0.74233	0.36699	0.747409	0.446318	0.770164	0.417624	0.803266	0.433382	0.837853	0.518245	0.779586	0.423343	0.793297	0.358127
41574	cg01173104	4.24904e-10	0.000367908	1.47754e-06	37	12	33728376	F					0	4.24904e-10	28.2463	0.426524	0.170325	2.50418	0.256199	2.50418	Greater than 0	0.437273	0.175126	0.481297	0.192971	0.484962	0.170006	0.46194	0.230074	0.344756	0.128518	0.445795	0.181171	0.41176	0.162742	0.433693	0.184916	0.369126	0.135331	0.39464	0.142394
190016	cg05549773	4.36707e-10	0.000378128	1.51251e-06	37	5	1183037	F						4.36707e-10	35.4723	0.697421	0.411013	1.69684	0.286408	1.69684	Greater than 0	0.720071	0.419215	0.668241	0.385603	0.668256	0.384661	0.720066	0.403087	0.703649	0.445355	0.694672	0.41229	0.685681	0.391153	?	0.589625	0.723942	0.48046	0.692214	0.37729
114280	cg03303269	4.4005e-10	0.000381023	1.51802e-06	37	8	19625553	F						4.4005e-10	-28.1354	0.162479	0.580191	0.280044	-0.417712	-3.57087	Less than 0	0.16182	0.644126	0.182219	0.556409	0.191905	0.589193	0.166866	0.573953	0.178874	0.527919	0.169543	0.632445	0.124239	0.579592	0.14977	0.559173	0.165901	0.635624	0.133651	0.50348
850895	cg27260389	4.4982e-10	0.000389482	1.53339e-06	37	11	107649909	R						4.4982e-10	-28.0662	0.425659	0.634493	0.670865	-0.208834	-1.49061	Less than 0	0.459314	0.641966	0.450986	0.653218	0.438646	0.623728	0.411799	0.618786	0.450995	0.653152	0.429972	0.644065	0.397664	0.65612	0.398465	0.637238	0.432496	0.625976	0.386257	0.590682
414440	cg12444736	4.77077e-10	0.000413083	1.6136e-06	37	13	112630712	R			Island		37	4.77077e-10	-27.8814	0.562169	0.846496	0.664114	-0.284326	-1.50577	Less than 0	0.564993	0.8242	0.603081	0.890166	0.561445	0.836181	0.583597	0.845906	0.501637	0.752825	0.516884	0.778021	0.564125	0.871792	0.602722	0.940421	0.589188	0.926018	0.534023	0.799426
234890	cg06896987	4.80888e-10	0.000416383	1.62017e-06	37	2	177003735	R			N_Shore			4.80888e-10	-27.8565	0.183144	0.668675	0.273891	-0.485531	-3.65109	Less than 0	0.141578	0.762948	0.120624	0.573345	0.0844582	0.56333	0.212408	0.672769	0.180967	0.676409	0.248334	0.726073	0.109113	0.628144	0.221322	0.665485	0.318801	0.739979	0.193832	0.678268
468717	cg14100181	4.89117e-10	0.000423508	1.63056e-06	37	3	120613445	F					42	4.89117e-10	27.8035	0.327112	0.0971021	3.36875	0.23001	3.36875	Greater than 0	0.348284	0.0836002	0.336895	0.0782339	0.359404	0.119297	0.348954	0.119097	0.294731	0.0914735	0.353633	0.117492	0.300609	0.119177	0.3015	0.0873138	0.333831	0.0805976	0.293284	0.0747383
340430	cg10106199	4.89487e-10	0.000423828	1.63056e-06	37	7	135710389	F					0	4.89487e-10	-27.8011	0.22901	0.598065	0.382919	-0.369054	-2.61152	Less than 0	0.306472	0.59063	0.224734	0.603837	0.250293	0.612387	0.270316	0.642914	0.263017	0.58709	0.223318	0.59884	0.221542	0.586697	0.221966	0.662742	0.150452	0.549812	0.157992	0.545697
824724	cg26358634	4.89624e-10	0.000423947	1.63056e-06	37	5	62365115	F					1	4.89624e-10	27.8002	0.5907	0.136932	4.31381	0.453767	4.31381	Greater than 0	0.679937	0.221865	0.552555	0.0792711	0.58462	0.108391	0.665522	0.112048	0.576343	0.195082	0.516571	0.107113	0.602632	0.113569	0.597673	0.17434	0.599084	0.122578	0.532059	0.135065
703298	cg22016748	5.04776e-10	0.000437066	1.67458e-06	37	12	68683987	R					35	5.04776e-10	-27.7053	0.499883	0.833812	0.599515	-0.333929	-1.66801	Less than 0	0.553013	0.863791	0.527763	0.816379	0.517727	0.850092	0.472321	0.853022	0.52509	0.809941	0.515816	0.839097	0.489524	0.814371	0.484249	0.862032	0.410957	0.805085	0.502368	0.824311
703907	cg22037671	5.11794e-10	0.000443143	1.67938e-06	37	12	114650933	R					2	5.11794e-10	27.6623	0.435659	0.152947	2.84844	0.282712	2.84844	Greater than 0	0.507276	0.210479	0.450561	0.130651	0.478265	0.158234	0.399518	0.130199	0.430618	0.115495	0.354776	0.115598	0.416813	0.172911	0.477262	0.191543	0.469837	0.174945	0.371664	0.129413
162800	cg04745336	5.1204e-10	0.000443356	1.67938e-06	37	10	75008185	R	DNAJC9	TSS1500	S_Shore		28	5.1204e-10	-27.6608	0.245584	0.530796	0.462672	-0.285212	-2.16136	Less than 0	0.275108	0.579927	0.234575	0.490458	0.221732	0.578773	0.240455	0.533663	0.277509	0.547945	0.256474	0.542681	0.243036	0.499064	0.249532	0.552064	0.231193	0.474925	0.226226	0.508457
471547	cg14182496	5.20378e-10	0.000450575	1.70028e-06	37	9	79493927	R	PRUNE2	Body			46	5.20378e-10	-27.6107	0.37157	0.656661	0.565847	-0.285091	-1.76726	Less than 0	0.389373	0.734563	0.415428	0.696683	0.345015	0.644182	0.372284	0.648985	0.400331	0.69487	0.41385	0.682447	0.328207	0.595799	0.302539	0.585564	0.390911	0.611408	0.357759	0.672105
277508	cg08177293	5.23706e-10	0.000453457	1.70473e-06	37	10	98744566	F	C10orf12	1stExon			6	5.23706e-10	-27.591	0.157111	0.450827	0.348495	-0.293716	-2.86948	Less than 0	0.198614	0.557955	0.196166	0.472742	0.154238	0.429378	0.117394	0.399451	0.205147	0.498131	0.135428	0.392412	0.131289	0.450734	0.0683938	0.347035	0.260496	0.520794	0.103944	0.439637
35195	cg00992850	5.46877e-10	0.00047352	1.77348e-06	37	7	25900703	F			N_Shore	Unclassified_Cell_type_specific	38	5.46877e-10	27.4571	0.894175	0.436518	2.04843	0.457657	2.04843	Greater than 0	0.878938	0.415302	0.883224	0.405806	0.893122	0.475478	0.90996	0.453894	0.887161	0.412082	0.913338	0.461993	0.8951	0.499524	0.880549	0.437844	0.917506	0.506161	0.882849	0.297096
240841	cg07072132	5.64746e-10	0.000488993	1.8246e-06	37	15	69618514	R	PAQR5	5'UTR			1	5.64746e-10	-27.3581	0.299268	0.512734	0.58367	-0.213466	-1.7133	Less than 0	0.356855	0.543286	0.281442	0.471847	0.32736	0.53777	0.282425	0.471321	0.356246	0.549847	0.302209	0.526473	0.271321	0.50156	0.277483	0.542268	0.27883	0.502795	0.258503	0.480168
658733	cg20383637	5.73271e-10	0.000496374	1.84215e-06	37	2	2965744	R					33	5.73271e-10	27.3121	0.332907	0.0582199	5.71809	0.274687	5.71809	Greater than 0	0.326826	0.0664393	0.256416	0.0485995	0.359785	0.0713481	0.38493	0.0579752	0.356812	0.0613196	0.332022	0.0521163	0.342598	0.0533796	0.351288	0.0729298	0.318575	0.0443029	0.299815	0.0537887
616214	cg18833559	5.77162e-10	0.000499742	1.84215e-06	37	7	98199413	R					2	5.77162e-10	27.2914	0.448398	0.154758	2.89741	0.29364	2.89741	Greater than 0	0.475554	0.164546	0.434544	0.15291	0.452507	0.141794	0.49505	0.153638	0.446912	0.176524	0.431132	0.13593	0.480332	0.149968	0.510554	0.200007	0.385796	0.144766	0.371601	0.127499
567191	cg17160094	5.80353e-10	0.000502506	1.84215e-06	37	4	16069792	R	PROM1	Body			15	5.80353e-10	-27.2745	0.418087	0.815593	0.512617	-0.397506	-1.95077	Less than 0	0.479378	0.799132	0.444329	0.837923	0.361854	0.838307	0.397178	0.803498	0.426699	0.796597	0.455243	0.831457	0.391388	0.788477	0.364622	0.823686	0.42777	0.84415	0.43241	0.792707
28694	cg00806185	6.02254e-10	0.000521469	1.88938e-06	37	11	32417913	R	WT1	Body			30	6.02254e-10	-27.1612	0.333558	0.579913	0.575187	-0.246355	-1.73857	Less than 0	0.339608	0.585495	0.392196	0.602162	0.347536	0.60546	0.308755	0.549798	0.405944	0.591568	0.305291	0.586829	0.307401	0.574627	0.310051	0.574679	0.356572	0.605204	0.26223	0.523309
136919	cg03975306	6.13398e-10	0.000531118	1.91739e-06	37	8	11519192	F					6	6.13398e-10	-27.1053	0.317759	0.833075	0.381429	-0.515316	-2.62172	Less than 0	0.312231	0.858325	0.365026	0.80715	0.321871	0.820796	0.364412	0.834046	0.376709	0.787526	0.255608	0.817284	0.29735	0.831464	0.315952	0.895426	0.265698	0.860582	0.302733	0.818152
667135	cg20691869	6.21809e-10	0.000538401	1.93669e-06	37	3	110064067	R						6.21809e-10	-27.0639	0.444526	0.887753	0.500732	-0.443227	-1.99708	Less than 0	0.468291	0.886993	0.501369	0.885817	0.494351	0.893656	0.385804	0.893172	0.514057	0.864793	0.439815	0.901919	0.423016	0.908875	0.411713	0.874875	0.404527	0.893914	0.402315	0.873512
528992	cg15964309	6.2677e-10	0.000542696	1.94515e-06	37	12	114886561	F			Island		28	6.2677e-10	27.0398	0.711863	0.118666	5.99887	0.593197	5.99887	Greater than 0	0.743275	0.170509	0.668099	0.102735	0.708586	0.129707	0.696184	0.116608	0.606085	0.0910485	0.688133	0.111544	0.740198	0.125691	0.761305	0.0724976	0.827433	0.0970048	0.679331	0.169317
502376	cg15100992	6.34328e-10	0.000549241	1.96157e-06	37	3	125736070	R	SLC41A3	Body				6.34328e-10	-27.0034	0.58585	0.803297	0.729306	-0.217448	-1.37117	Less than 0	0.564959	0.805447	0.604909	0.780518	0.588603	0.806752	0.619567	0.801269	0.611092	0.82524	0.566366	0.787305	0.546205	0.784025	0.619302	0.824889	0.584526	0.842967	0.552965	0.774562
691044	cg21561368	6.48887e-10	0.000561846	1.99236e-06	37	3	123667836	F	CCDC14	Body			21	6.48887e-10	-26.9346	0.567276	0.820151	0.691673	-0.252875	-1.44577	Less than 0	0.597182	0.824839	0.496202	0.795193	0.560641	0.820666	0.596736	0.826377	0.583215	0.847822	0.547294	0.818163	0.562925	0.82576	0.618312	0.821168	0.575369	0.803601	0.534889	0.817922
212607	cg06233985	6.54302e-10	0.000566536	1.9957e-06	37	11	5249528	F	HBB	TSS1500			1	6.54302e-10	26.9095	0.699869	0.438627	1.59559	0.261242	1.59559	Greater than 0	0.653877	0.424945	0.70148	0.48772	0.638605	0.346954	0.695958	0.434567	0.708256	0.44447	0.704558	0.447538	0.687553	0.427309	0.721665	0.457346	0.779305	0.454712	0.707428	0.460709
135812	cg03942051	6.54582e-10	0.000566778	1.9957e-06	37	1	119532655	R	TBX15	TSS1500	S_Shore	Unclassified_Cell_type_specific	41	6.54582e-10	26.9082	0.624933	0.102475	6.09839	0.522458	6.09839	Greater than 0	0.666523	0.11038	0.535863	0.11683	0.709675	0.0891139	0.667405	0.0931907	0.625421	0.104392	0.621782	0.112324	0.63282	0.0939219	0.652634	0.091762	0.542475	0.0977967	0.594735	0.115039
364522	cg10852861	6.74808e-10	0.00058429	2.03585e-06	37	4	174446201	R			N_Shelf	Unclassified_Cell_type_specific		6.74808e-10	-26.8163	0.444216	0.738949	0.601145	-0.294734	-1.66349	Less than 0	0.400183	0.702726	0.392332	0.704066	0.457455	0.680067	0.447997	0.783373	0.442118	0.736208	0.431302	0.736755	0.450512	0.745626	0.391741	0.732767	0.563171	0.841699	0.465348	0.726206
105372	cg03037416	7.00484e-10	0.000606523	2.09146e-06	37	10	22121783	R	DNAJC1	Body			48	7.00484e-10	-26.704	0.523732	0.835566	0.626798	-0.311835	-1.59541	Less than 0	0.529657	0.789532	0.480546	0.818641	0.542728	0.886053	0.551708	0.902135	0.418076	0.696188	0.535958	0.840928	0.489632	0.853942	0.637595	0.901232	0.500629	0.815796	0.550786	0.851215
474285	cg14257305	7.05939e-10	0.000611246	2.1005e-06	37	6	154982977	R					16	7.05939e-10	26.6807	0.59362	0.340414	1.74382	0.253206	1.74382	Greater than 0	0.603966	0.372429	0.598817	0.398579	0.629955	0.376388	0.554455	0.284036	0.558693	0.332864	0.603901	0.364891	0.577556	0.313016	0.647581	0.342067	0.607558	0.32957	0.553721	0.290299
170984	cg04984483	7.27204e-10	0.000629659	2.15637e-06	37	4	136237803	F					1	7.27204e-10	26.5919	0.803079	0.367092	2.18768	0.435987	2.18768	Greater than 0	0.799877	0.336478	0.846623	0.363881	0.834107	0.363641	0.808713	0.422699	0.773789	0.369015	0.797642	0.360759	0.811162	0.336628	0.813487	0.490899	0.795818	0.360752	0.749573	0.26617
104989	cg03025641	7.402e-10	0.000640911	2.18639e-06	37	16	79346615	R					21	7.402e-10	-26.539	0.612735	0.827608	0.740369	-0.214873	-1.35068	Less than 0	0.627194	0.861794	0.593591	0.830355	0.650396	0.838075	0.620673	0.833083	0.621454	0.794161	0.56959	0.824934	0.606959	0.842949	0.610371	0.820586	0.626511	0.832765	0.60061	0.797372
465188	cg14001281	7.42379e-10	0.000642798	2.18639e-06	37	14	72978188	F	RGS6	Body			15	7.42379e-10	-26.5302	0.206129	0.429962	0.479413	-0.223832	-2.08588	Less than 0	0.229014	0.439716	0.182124	0.40764	0.204037	0.426784	0.189834	0.434128	0.177562	0.438082	0.271761	0.474219	0.184118	0.379667	0.226172	0.485695	0.180776	0.416348	0.215895	0.397339
96231	cg02773086	7.76276e-10	0.000672148	2.25553e-06	37	2	177027440	F	HOXD3	TSS1500	N_Shore			7.76276e-10	26.3974	0.598111	0.233366	2.56297	0.364745	2.56297	Greater than 0	0.626502	0.264179	0.548999	0.221335	0.610847	0.309933	0.60092	0.239849	0.661746	0.243793	0.614746	0.278642	0.630788	0.279866	0.504922	0.156029	0.645734	0.250772	0.535906	0.0892626
811553	cg25902229	7.79578e-10	0.000675007	2.25755e-06	37	17	78864088	F	RPTOR	Body	S_Shore	Unclassified_Cell_type_specific	1	7.79578e-10	-26.3848	0.298649	0.55886	0.53439	-0.260211	-1.87129	Less than 0	0.341661	0.554563	0.292144	0.565858	0.281848	0.545071	0.288568	0.544207	0.344281	0.58125	0.325269	0.55329	0.256837	0.584318	0.276387	0.544449	0.310993	0.576135	0.268501	0.539458
667755	cg20710519	7.84281e-10	0.000679079	2.2636e-06	37	5	6775909	R						7.84281e-10	26.367	0.731495	0.269357	2.71571	0.462138	2.71571	Greater than 0	0.691442	0.253527	0.7448	0.198229	0.845373	0.313946	0.643837	0.162431	0.699707	0.272832	0.709591	0.231084	0.70025	0.234428	0.767727	0.418351	0.83927	0.375208	0.67295	0.23353
160994	cg04690319	7.98023e-10	0.000690978	2.28801e-06	37	11	113604277	R	ZW10	3'UTR			42	7.98023e-10	-26.3155	0.469344	0.67501	0.695314	-0.205666	-1.4382	Less than 0	0.502647	0.735125	0.483504	0.697414	0.477931	0.68096	0.467031	0.676598	0.506011	0.660756	0.479714	0.70728	0.4194	0.652098	0.405545	0.591775	0.509435	0.721728	0.442217	0.626361
665924	cg20650470	8.04212e-10	0.000696337	2.29814e-06	37	8	127780950	F					26	8.04212e-10	-26.2927	0.361249	0.74768	0.48316	-0.386431	-2.06971	Less than 0	0.370774	0.739165	0.429053	0.754994	0.337572	0.821843	0.39683	0.725088	0.378363	0.741616	0.372858	0.754708	0.328576	0.745546	0.324724	0.740044	0.353763	0.752399	0.319978	0.701402
2909	cg00078611	8.07044e-10	0.000698789	2.29865e-06	37	6	137428773	F					10	8.07044e-10	-26.2823	0.306442	0.570307	0.537329	-0.263865	-1.86106	Less than 0	0.303398	0.627882	0.350114	0.599668	0.29555	0.601838	0.324018	0.571438	0.300259	0.52884	0.314805	0.561633	0.335213	0.586349	0.266003	0.503906	0.283017	0.539281	0.292049	0.582237
49299	cg01400830	8.1091e-10	0.000702136	2.30209e-06	37	11	64268158	R					33	8.1091e-10	26.2682	0.69495	0.251322	2.76518	0.443628	2.76518	Greater than 0	0.751529	0.380913	0.648754	0.304056	0.684772	0.246567	0.654602	0.215978	0.688436	0.238301	0.721475	0.239155	0.67384	0.231817	0.704965	0.197377	0.721705	0.208532	0.699417	0.250522
281676	cg08299265	8.13654e-10	0.000704512	2.30233e-06	37	12	54354414	F			N_Shore		13	8.13654e-10	-26.2582	0.491771	0.81785	0.601298	-0.326079	-1.66307	Less than 0	0.541702	0.835511	0.480533	0.753282	0.467223	0.800146	0.489655	0.794872	0.574107	0.87224	0.500552	0.837125	0.458654	0.846123	0.459964	0.818746	0.455045	0.834552	0.490276	0.7859
839309	cg26861460	8.24941e-10	0.000714285	2.31597e-06	37	22	44575455	R	PARVG	TSS1500			36	8.24941e-10	26.2176	0.493913	0.122671	4.02633	0.371242	4.02633	Greater than 0	0.502778	0.157535	0.46898	0.174367	0.534108	0.131883	0.509633	0.0941709	0.478835	0.123883	0.484069	0.110066	0.457241	0.126413	0.53903	0.0862443	0.47592	0.108422	0.488537	0.113726
644432	cg19858749	8.25048e-10	0.000714377	2.31597e-06	37	12	114882068	F			S_Shore		13	8.25048e-10	26.2172	0.543736	0.118132	4.60279	0.425604	4.60279	Greater than 0	0.533349	0.160352	0.535906	0.102812	0.529796	0.141936	0.526447	0.111423	0.480973	0.109597	0.534995	0.111024	0.55423	0.104553	0.589828	0.0922912	0.618056	0.0978303	0.533782	0.149501
106355	cg03064934	8.26498e-10	0.000715633	2.31597e-06	37	12	79908775	R					40	8.26498e-10	-26.212	0.275858	0.580559	0.475159	-0.304701	-2.10456	Less than 0	0.297568	0.622879	0.28537	0.647062	0.352819	0.611419	0.248772	0.564505	0.324013	0.57314	0.31928	0.618182	0.269859	0.578181	0.162013	0.504979	0.265004	0.584424	0.233878	0.500819
315768	cg09342060	8.41646e-10	0.000728749	2.34325e-06	37	7	27202797	R	HOXA9	3'UTR	N_Shore	Unclassified_Cell_type_specific	19	8.41646e-10	-26.1586	0.20692	0.671169	0.308298	-0.464249	-3.24362	Less than 0	0.204913	0.572844	0.211235	0.726574	0.21283	0.680625	0.191107	0.703805	0.136822	0.682762	0.267349	0.704931	0.187716	0.61666	0.20066	0.701456	0.200087	0.600053	0.256479	0.721981
122074	cg03532904	8.63462e-10	0.000747639	2.39628e-06	37	12	114877894	F			N_Shore		0	8.63462e-10	26.0834	0.638398	0.152651	4.18207	0.485746	4.18207	Greater than 0	0.664457	0.183489	0.60695	0.125778	0.590372	0.166444	0.633796	0.185262	0.56712	0.101021	0.66295	0.134821	0.679381	0.146734	0.654571	0.14128	0.721416	0.128187	0.602963	0.213495
360427	cg10722444	8.67738e-10	0.000751341	2.40045e-06	37	13	112630569	R			Island			8.67738e-10	-26.0689	0.369612	0.607466	0.608449	-0.237854	-1.64352	Less than 0	0.408835	0.62205	0.343287	0.615476	0.387198	0.634453	0.340579	0.560822	0.343709	0.565858	0.328266	0.574773	0.366531	0.653436	0.395463	0.58378	0.411411	0.659639	0.370842	0.604369
75494	cg02170386	8.76223e-10	0.000758688	2.4162e-06	37	14	70316972	R			Island		48	8.76223e-10	26.0404	0.322096	0.0456051	7.06272	0.276491	7.06272	Greater than 0	0.350334	0.043071	0.315284	0.0511136	0.343666	0.0397626	0.316301	0.0459563	0.273471	0.0344281	0.347941	0.0416144	0.332753	0.0513984	0.369655	0.0461482	0.273265	0.0488944	0.298291	0.0536638
848320	cg27165836	8.88468e-10	0.000769291	2.44219e-06	37	1	4193882	R			S_Shore		14	8.88468e-10	25.9998	0.592354	0.322895	1.83451	0.269459	1.83451	Greater than 0	0.627716	0.320218	0.584024	0.312032	0.55838	0.332124	0.541667	0.261808	0.570728	0.329217	0.596326	0.334695	0.557519	0.335828	0.622953	0.354297	0.65932	0.342033	0.604903	0.306694
230086	cg06762332	9.06322e-10	0.00078475	2.48339e-06	37	17	59573001	F					1	9.06322e-10	25.9417	0.752529	0.26148	2.87796	0.491049	2.87796	Greater than 0	0.777795	0.207396	0.758971	0.222649	0.754317	0.314447	0.76799	0.18809	0.67592	0.211767	0.787536	0.255985	0.752102	0.342845	0.751064	0.314446	0.767199	0.31308	0.732394	0.24409
861530	cg27620317	9.24309e-10	0.000800324	2.52468e-06	37	7	25900768	F			N_Shore	Unclassified_Cell_type_specific	12	9.24309e-10	25.8844	0.795715	0.374907	2.12244	0.420809	2.12244	Greater than 0	0.808372	0.305804	0.764876	0.348773	0.771259	0.426458	0.782098	0.386438	0.817298	0.338144	0.802027	0.369765	0.79361	0.42269	0.836744	0.419749	0.800831	0.423977	0.780038	0.30727
75421	cg02168592	9.27275e-10	0.000802892	2.52482e-06	37	1	9416127	R	SPSB1	Body	Island		38	9.27275e-10	-25.8751	0.595276	0.806657	0.737954	-0.211381	-1.3551	Less than 0	0.562383	0.793472	0.601164	0.763802	0.597354	0.805973	0.613397	0.80539	0.598063	0.843999	0.574404	0.79793	0.574996	0.794845	0.594576	0.831091	0.640483	0.851265	0.595939	0.778803
101593	cg02928476	9.32155e-10	0.000807117	2.53015e-06	37	7	98311382	R					44	9.32155e-10	25.8598	0.405585	0.0648216	6.25694	0.340763	6.25694	Greater than 0	0.389771	0.0633278	0.413982	0.0666102	0.419592	0.0468469	0.409248	0.0649051	0.326805	0.0446726	0.5013	0.0751851	0.415309	0.053673	0.42545	0.0836802	0.37547	0.0843758	0.378924	0.0649394
43755	cg01238395	9.36384e-10	0.00081078	2.53369e-06	37	17	72595585	R					33	9.36384e-10	-25.8467	0.213768	0.477491	0.44769	-0.263723	-2.23369	Less than 0	0.237153	0.55965	0.212311	0.471141	0.261655	0.519712	0.168316	0.3925	0.278467	0.503037	0.209701	0.463899	0.224847	0.483164	0.192132	0.505543	0.135527	0.388025	0.217569	0.48824
23610	cg00660693	9.62917e-10	0.000833754	2.5893e-06	37	1	2850737	F			Island		8	9.62917e-10	25.7656	0.641501	0.250442	2.56148	0.391059	2.56148	Greater than 0	0.691943	0.342218	0.638481	0.323072	0.630785	0.270616	0.615572	0.212874	0.631844	0.26583	0.656716	0.195696	0.611991	0.239347	0.672288	0.213955	0.631116	0.197341	0.634277	0.243469
859195	cg27540686	9.66628e-10	0.000836966	2.59123e-06	37	9	138451643	R					6	9.66628e-10	-25.7544	0.235605	0.6233	0.377995	-0.387695	-2.64553	Less than 0	0.247631	0.634504	0.241492	0.58449	0.263038	0.616695	0.21086	0.665154	0.350705	0.643981	0.221407	0.634019	0.198459	0.609562	0.20782	0.646867	0.235722	0.622173	0.17891	0.575557
20531	cg00574742	9.75851e-10	0.000844952	2.60788e-06	37	5	2223624	F					14	9.75851e-10	25.7269	0.317445	0.100996	3.14315	0.216449	3.14315	Greater than 0	0.354361	0.139397	0.337872	0.119571	0.36763	0.131859	0.33943	0.0976238	0.347405	0.0973925	0.267852	0.0811465	0.304798	0.0856367	0.314044	0.0801622	0.247711	0.0837254	0.293345	0.093442
21118	cg00590029	9.88635e-10	0.000856022	2.61593e-06	37	12	114838618	F	TBX5	Body	Island		0	9.88635e-10	-25.6893	0.386524	0.777013	0.497448	-0.39049	-2.01026	Less than 0	0.39911	0.816867	0.425791	0.792192	0.350502	0.737287	0.367853	0.771804	0.492439	0.780947	0.435221	0.7795	0.37482	0.775641	0.36332	0.770157	0.32425	0.784388	0.331929	0.761352
471382	cg14178013	1.00854e-09	0.000873257	2.63029e-06	37	9	112731026	F	PALM2-AKAP2	Body			1	1.00854e-09	-25.6317	0.513624	0.855845	0.600136	-0.342221	-1.66629	Less than 0	0.549367	0.914332	0.588907	0.882568	0.505508	0.849522	0.517409	0.83401	0.591669	0.927801	0.448909	0.770028	0.458485	0.89567	0.494922	0.804433	0.537859	0.857109	0.443204	0.822981
103302	cg02976720	1.02514e-09	0.000887627	2.64963e-06	37	16	30492905	R	ITGAL	ExonBnd			11	1.02514e-09	-25.5847	0.267738	0.606516	0.441435	-0.338779	-2.26534	Less than 0	0.265087	0.569105	0.241184	0.550472	0.261686	0.627134	0.23702	0.608213	0.263497	0.660367	0.320385	0.629934	0.256446	0.551814	0.262989	0.648078	0.269643	0.635921	0.299437	0.584124
347897	cg10331500	1.03476e-09	0.000895959	2.66042e-06	37	2	70776226	F	TGFA	Body	N_Shelf		14	1.03476e-09	25.5578	0.681463	0.425455	1.60173	0.256008	1.60173	Greater than 0	0.706941	0.50669	0.688705	0.412153	0.672381	0.448216	0.694294	0.413956	0.659792	0.401525	0.699813	0.384863	0.67438	0.418085	0.649275	0.404213	0.707136	0.466518	0.661913	0.398327
363910	cg10833393	1.03546e-09	0.000896563	2.66042e-06	37	19	46651227	F	IGFL2	5'UTR				1.03546e-09	-25.5559	0.215071	0.452683	0.475103	-0.237612	-2.10481	Less than 0	0.229293	0.436192	0.204204	0.428368	0.242618	0.470914	0.200929	0.443116	0.235883	0.442205	0.189122	0.460329	0.221814	0.465723	0.211769	0.508568	0.224577	0.471716	0.190502	0.399701
279668	cg08242156	1.04894e-09	0.000908241	2.6871e-06	37	5	35828020	R					10	1.04894e-09	-25.5187	0.319082	0.671185	0.475401	-0.352103	-2.10349	Less than 0	0.257108	0.673791	0.366468	0.685461	0.368716	0.659668	0.293349	0.637852	0.33365	0.683596	0.288493	0.652273	0.315683	0.645685	0.302296	0.735112	0.334031	0.685709	0.331028	0.652705
520966	cg15709714	1.06378e-09	0.000921083	2.71706e-06	37	9	136498328	R					29	1.06378e-09	25.4784	0.464727	0.203281	2.28613	0.261446	2.28613	Greater than 0	0.491333	0.200318	0.433652	0.221696	0.499092	0.228041	0.435739	0.152435	0.476055	0.224311	0.452675	0.188925	0.447557	0.239681	0.50219	0.213319	0.456315	0.155409	0.452656	0.208667
5465	cg00149213	1.07092e-09	0.00092727	2.71927e-06	37	1	160617124	R	SLAMF1	TSS200		Promoter_Associated	28	1.07092e-09	-25.4593	0.336015	0.568494	0.591062	-0.232479	-1.69187	Less than 0	0.383816	0.589992	0.339287	0.63176	0.373414	0.629192	0.378577	0.584034	0.3652	0.583158	0.356491	0.592097	0.259053	0.489846	0.190796	0.442348	0.377754	0.573458	0.335765	0.56906
825165	cg26373716	1.0827e-09	0.000937471	2.74071e-06	37	8	53474030	F	FAM150A	Body	N_Shelf		37	1.0827e-09	-25.4279	0.145415	0.420259	0.346012	-0.274844	-2.89007	Less than 0	0.122604	0.345509	0.17888	0.437173	0.160027	0.460076	0.110501	0.44582	0.118831	0.36069	0.18556	0.467206	0.113768	0.399221	0.164508	0.405634	0.162056	0.466206	0.137411	0.415058
653352	cg20181585	1.08632e-09	0.000940603	2.74071e-06	37	8	362118	R	FBXO25	5'UTR			31	1.08632e-09	-25.4184	0.559037	0.784016	0.713043	-0.224979	-1.40244	Less than 0	0.609375	0.783246	0.598888	0.793106	0.554982	0.781842	0.548436	0.780122	0.593812	0.804986	0.5269	0.796344	0.532661	0.789973	0.573093	0.791225	0.516862	0.754714	0.535366	0.764606
135975	cg03947051	1.08886e-09	0.000942803	2.74071e-06	37	5	174150320	R	MSX2	TSS1500	N_Shore			1.08886e-09	25.4117	0.48361	0.251181	1.92534	0.232429	1.92534	Greater than 0	0.528748	0.287635	0.438665	0.260867	0.479665	0.244462	0.454153	0.210011	0.488113	0.255359	0.516823	0.247814	0.456871	0.27231	0.52938	0.274854	0.470277	0.227637	0.473405	0.230864
854115	cg27367066	1.09445e-09	0.000947641	2.74678e-06	37	15	34662635	F			S_Shelf		34	1.09445e-09	-25.3971	0.1697	0.456324	0.371884	-0.286624	-2.68901	Less than 0	0.148796	0.459363	0.206594	0.435909	0.200476	0.465029	0.169163	0.499335	0.181894	0.449952	0.199118	0.495438	0.154292	0.469819	0.164192	0.482438	0.133249	0.432832	0.139221	0.373121
409576	cg12284148	1.09926e-09	0.00095181	2.75089e-06	37	14	36409710	R					17	1.09926e-09	25.3845	0.811416	0.39724	2.04263	0.414176	2.04263	Greater than 0	0.784851	0.45391	0.793835	0.337979	0.854922	0.373446	0.819293	0.345675	0.796552	0.402546	0.836931	0.397532	0.803717	0.443058	0.843295	0.485138	0.788856	0.364891	0.791905	0.368223
458149	cg13799628	1.10263e-09	0.000954723	2.75136e-06	37	7	136544817	R						1.10263e-09	-25.3758	0.142536	0.617249	0.230922	-0.474712	-4.33046	Less than 0	0.125518	0.619383	0.151947	0.654301	0.130217	0.646606	0.141082	0.601928	0.147394	0.598385	0.184341	0.670245	0.183758	0.574519	0.0857526	0.673945	0.15754	0.543862	0.117814	0.589315
36931	cg01041810	1.11747e-09	0.000967578	2.77243e-06	37	6	3536098	F					6	1.11747e-09	-25.3377	0.299801	0.665706	0.450351	-0.365905	-2.22049	Less than 0	0.387355	0.637343	0.304197	0.644631	0.297619	0.659737	0.271567	0.678045	0.270294	0.653102	0.301849	0.68264	0.291151	0.676945	0.263289	0.669806	0.312803	0.698916	0.297889	0.655894
351294	cg10439431	1.13e-09	0.000978425	2.77647e-06	37	17	34345172	F	CCL23	TSS200			19	1.13e-09	-25.3059	0.189686	0.559908	0.338781	-0.370222	-2.95176	Less than 0	0.170821	0.600738	0.173817	0.601741	0.159039	0.555513	0.124542	0.49463	0.184765	0.547004	0.24989	0.566659	0.160501	0.550067	0.246227	0.530664	0.253733	0.594872	0.173526	0.557196
507494	cg15269357	1.13303e-09	0.000981049	2.77647e-06	37	2	767557	F					0	1.13303e-09	25.2983	0.552831	0.274486	2.01405	0.278344	2.01405	Greater than 0	0.609014	0.282265	0.560478	0.317195	0.580322	0.28812	0.566024	0.294052	0.516823	0.242954	0.547273	0.296584	0.556433	0.330371	0.559343	0.245015	0.532432	0.27108	0.500165	0.17723
581437	cg17612681	1.13556e-09	0.00098324	2.77647e-06	37	2	66298197	R						1.13556e-09	-25.2919	0.355479	0.766867	0.463547	-0.411388	-2.15728	Less than 0	0.383765	0.821696	0.371489	0.71086	0.302593	0.719189	0.441367	0.809229	0.363504	0.814189	0.375786	0.815968	0.302526	0.723933	0.316183	0.66837	0.381763	0.762682	0.315816	0.822554
676061	cg21018997	1.14146e-09	0.000988349	2.77647e-06	37	17	59572908	R					26	1.14146e-09	25.2772	0.815778	0.463782	1.75897	0.351996	1.75897	Greater than 0	0.825123	0.427066	0.828928	0.437351	0.801193	0.454789	0.801528	0.418541	0.793134	0.416079	0.843101	0.442439	0.815179	0.514579	0.806933	0.519925	0.823478	0.522608	0.819186	0.484442
675770	cg21007852	1.15619e-09	0.0010011	2.77697e-06	37	7	27203546	F	HOXA9	Body	N_Shore	Unclassified	17	1.15619e-09	-25.2407	0.099564	0.465099	0.21407	-0.365535	-4.67136	Less than 0	0.104148	0.382699	0.110097	0.512416	0.100901	0.44239	0.104581	0.470425	0.0824097	0.506136	0.109222	0.504226	0.086718	0.468511	0.0881129	0.490079	0.0822535	0.388829	0.127197	0.485283
382480	cg11423130	1.1562e-09	0.00100111	2.77697e-06	37	13	112630656	R			Island			1.1562e-09	-25.2407	0.583196	0.937331	0.622187	-0.354136	-1.60723	Less than 0	0.580764	0.93902	0.572823	0.970677	0.554753	0.952191	0.590958	0.957437	0.567582	0.901573	0.579865	0.898038	0.543569	0.9538	0.590092	0.968176	0.648327	0.928191	0.603226	0.90421
49135	cg01396176	1.16329e-09	0.00100725	2.78245e-06	37	12	114881783	F			Island		2	1.16329e-09	25.2234	0.449011	0.0992278	4.52505	0.349783	4.52505	Greater than 0	0.413169	0.125222	0.456723	0.097889	0.462685	0.0982242	0.425172	0.115699	0.405824	0.106601	0.434815	0.0862872	0.45163	0.0935652	0.457653	0.0966473	0.525913	0.0841694	0.456527	0.0879731
637518	cg19620724	1.17034e-09	0.00101336	2.79162e-06	37	6	50810852	R	TFAP2B	Body	Island		28	1.17034e-09	-25.2062	0.0879219	0.345209	0.254692	-0.257287	-3.92632	Less than 0	0.0968768	0.291437	0.09589	0.373915	0.0831422	0.384266	0.0879121	0.361114	0.070861	0.30352	0.0850405	0.334299	0.0774219	0.375277	0.0677929	0.318247	0.107883	0.367927	0.106399	0.342092
450734	cg13585776	1.17469e-09	0.00101712	2.79428e-06	37	9	126783547	R	LHX2	Body	N_Shore			1.17469e-09	-25.1957	0.227944	0.569801	0.400042	-0.341856	-2.49974	Less than 0	0.202666	0.573936	0.230469	0.616357	0.21187	0.581151	0.231149	0.55562	0.300149	0.556089	0.218975	0.577778	0.211588	0.582975	0.208868	0.499811	0.270817	0.588239	0.192893	0.566051
688409	cg21468244	1.19358e-09	0.00103348	2.8237e-06	37	16	68804845	F	CDH1	Body			26	1.19358e-09	-25.1505	0.298454	0.656414	0.454673	-0.35796	-2.19938	Less than 0	0.309416	0.6926	0.322295	0.627348	0.295767	0.623631	0.294089	0.639962	0.400517	0.674702	0.260508	0.639023	0.287612	0.650584	0.282158	0.692139	0.301699	0.716123	0.230481	0.608033
508212	cg15295322	1.21915e-09	0.00105561	2.87028e-06	37	3	178689645	R					46	1.21915e-09	-25.0906	0.339548	0.558913	0.607514	-0.219366	-1.64605	Less than 0	0.372252	0.609101	0.396213	0.594494	0.32973	0.5633	0.3455	0.510408	0.335474	0.552483	0.339458	0.569506	0.313367	0.556146	0.384871	0.575979	0.255601	0.5136	0.323008	0.544116
823917	cg26333512	1.22287e-09	0.00105883	2.87028e-06	37	11	13633278	F					1	1.22287e-09	-25.082	0.459092	0.810008	0.566775	-0.350916	-1.76437	Less than 0	0.467547	0.805958	0.490051	0.839454	0.446215	0.841458	0.408976	0.811608	0.412666	0.777102	0.518817	0.840007	0.380053	0.801139	0.500195	0.822163	0.527853	0.813811	0.438549	0.747384
82047	cg02362103	1.22321e-09	0.00105913	2.87028e-06	37	1	119532773	F	TBX15	TSS1500	S_Shore		9	1.22321e-09	25.0812	0.689617	0.104115	6.6236	0.585502	6.6236	Greater than 0	0.712034	0.130787	0.574173	0.148507	0.731741	0.0898833	0.685039	0.078229	0.70352	0.106884	0.63693	0.116408	0.731395	0.124662	0.721915	0.0612769	0.733811	0.061381	0.66561	0.123133
198010	cg05793579	1.22672e-09	0.00106217	2.87074e-06	37	16	73539979	F					0	1.22672e-09	-25.0731	0.216586	0.46764	0.463147	-0.251054	-2.15914	Less than 0	0.23532	0.540996	0.20514	0.466119	0.238199	0.436825	0.23261	0.464106	0.212714	0.464983	0.187253	0.453861	0.203301	0.437497	0.194595	0.479575	0.240446	0.458515	0.216286	0.473926
848030	cg27156236	1.2546e-09	0.00108631	2.9198e-06	37	12	78637464	F					0	1.2546e-09	-25.0097	0.314555	0.834452	0.37696	-0.519897	-2.6528	Less than 0	0.354517	0.826337	0.432865	0.818678	0.32826	0.855387	0.326136	0.870098	0.358128	0.805328	0.282886	0.810315	0.27468	0.826924	0.218906	0.81472	0.296536	0.867863	0.272632	0.848868
753090	cg23823577	1.28355e-09	0.00111137	2.96082e-06	37	2	223815943	F					33	1.28355e-09	-24.9456	0.290487	0.645285	0.450168	-0.354798	-2.22139	Less than 0	0.339797	0.752978	0.273868	0.664233	0.338806	0.653103	0.372785	0.685368	0.266299	0.582268	0.238851	0.644316	0.275194	0.617233	0.325335	0.614679	0.216943	0.593485	0.256991	0.645189
506400	cg15232723	1.28574e-09	0.00111327	2.96082e-06	37	18	40658531	R	RIT2	Body			17	1.28574e-09	24.9408	0.651198	0.343428	1.89617	0.307771	1.89617	Greater than 0	0.662231	0.363776	0.671058	0.356461	0.663485	0.348669	0.631421	0.340012	0.595017	0.376872	0.66841	0.308415	0.636016	0.351722	0.668078	0.325076	0.679677	0.353488	0.636593	0.309787
696931	cg21782213	1.29606e-09	0.00112221	2.97145e-06	37	8	100711935	F	VPS13B	Body				1.29606e-09	-24.9184	0.600026	0.830625	0.722379	-0.230599	-1.38432	Less than 0	0.608007	0.829158	0.602211	0.83982	0.567232	0.826243	0.627115	0.812887	0.632019	0.872278	0.629664	0.820046	0.596722	0.823447	0.569153	0.853426	0.59512	0.816987	0.573017	0.811959
801273	cg25524245	1.30395e-09	0.00112904	2.97899e-06	37	6	105674581	F					15	1.30395e-09	-24.9014	0.323304	0.571433	0.565777	-0.248129	-1.76748	Less than 0	0.3793	0.640468	0.432894	0.650819	0.320766	0.606545	0.323851	0.577038	0.352111	0.598948	0.222348	0.462525	0.318873	0.592466	0.275165	0.563261	0.36026	0.587017	0.24747	0.43524
393363	cg11773367	1.32433e-09	0.00114668	3.00295e-06	37	11	85484509	R	SYTL2	5'UTR				1.32433e-09	-24.8579	0.498103	0.699094	0.712497	-0.200992	-1.40351	Less than 0	0.528947	0.698951	0.497245	0.683117	0.484316	0.698084	0.5073	0.701645	0.526967	0.70744	0.480343	0.71106	0.467364	0.655393	0.510358	0.765703	0.527222	0.724388	0.450965	0.645163
210210	cg06160395	1.32702e-09	0.00114901	3.00295e-06	37	2	158951468	F	UPP2	Body			1	1.32702e-09	24.8522	0.6161	0.327881	1.87903	0.288219	1.87903	Greater than 0	0.641769	0.400953	0.654359	0.40341	0.659671	0.364539	0.634138	0.298436	0.583187	0.284678	0.574844	0.320509	0.599442	0.335853	0.632093	0.300302	0.63347	0.297812	0.548022	0.272319
410558	cg12315391	1.32737e-09	0.00114932	3.00295e-06	37	3	157815145	R	SHOX2	3'UTR	N_Shore	Unclassified		1.32737e-09	-24.8515	0.613317	0.90113	0.680609	-0.287813	-1.46927	Less than 0	0.604014	0.903148	0.634024	0.906921	0.571993	0.918527	0.649313	0.925943	0.645033	0.897095	0.658855	0.907882	0.587442	0.90629	0.630753	0.880163	0.545857	0.885865	0.605891	0.879466
205480	cg06015521	1.33022e-09	0.00115179	3.00295e-06	37	4	128811065	F	PLK4	Body			13	1.33022e-09	-24.8455	0.215416	0.618326	0.348385	-0.40291	-2.87038	Less than 0	0.235858	0.604244	0.205786	0.581067	0.203914	0.661302	0.216337	0.622421	0.233513	0.619311	0.206389	0.6351	0.191933	0.643801	0.248232	0.614977	0.191482	0.669353	0.220713	0.531685
825534	cg26388167	1.34297e-09	0.00116282	3.01794e-06	37	20	61762267	R					44	1.34297e-09	24.8188	0.507521	0.277615	1.82815	0.229906	1.82815	Greater than 0	0.547836	0.31416	0.557332	0.365843	0.457454	0.241635	0.483816	0.290231	0.504313	0.272078	0.515908	0.275886	0.499744	0.280826	0.484336	0.24377	0.500706	0.205065	0.52377	0.286657
553884	cg16728934	1.34539e-09	0.00116493	3.01794e-06	37	1	209478862	R					2	1.34539e-09	-24.8138	0.0726408	0.323169	0.224776	-0.250528	-4.44886	Less than 0	0.0900034	0.323203	0.0699716	0.306215	0.0616791	0.320457	0.0854494	0.314586	0.0603299	0.314883	0.0912949	0.316352	0.0492354	0.333246	0.0770292	0.398204	0.0667499	0.316317	0.0746656	0.288229
74239	cg02133011	1.36342e-09	0.00118053	3.03766e-06	37	3	63803766	R	C3orf49	TSS1500			46	1.36342e-09	-24.7766	0.270253	0.50157	0.538815	-0.231317	-1.85593	Less than 0	0.255771	0.52796	0.244217	0.513053	0.251869	0.510188	0.235697	0.452521	0.270187	0.497608	0.320198	0.540156	0.281116	0.509284	0.268724	0.463819	0.301529	0.485526	0.273225	0.515586
299087	cg08835992	1.3746e-09	0.00119022	3.03766e-06	37	11	7870404	R	OR5E1P	TSS200			43	1.3746e-09	-24.7539	0.305538	0.55963	0.545963	-0.254093	-1.83162	Less than 0	0.349325	0.577586	0.341134	0.592042	0.309785	0.54435	0.315436	0.527356	0.323492	0.534718	0.311432	0.586237	0.270658	0.562912	0.281336	0.563956	0.268331	0.568348	0.284447	0.538798
25882	cg00724361	1.3793e-09	0.00119428	3.03888e-06	37	16	25175830	R	LCMT1	Body			26	1.3793e-09	-24.7444	0.623774	0.834273	0.747685	-0.210499	-1.33746	Less than 0	0.622317	0.857011	0.616887	0.858078	0.623414	0.832462	0.604396	0.802647	0.615085	0.806777	0.688939	0.843451	0.607519	0.844381	0.610426	0.843864	0.634274	0.837635	0.614484	0.816427
180384	cg05259379	1.38922e-09	0.00120287	3.05297e-06	37	13	60308743	R	DIAPH3	Body		Unclassified_Cell_type_specific	49	1.38922e-09	-24.7244	0.636555	0.838037	0.759578	-0.201482	-1.31652	Less than 0	0.630003	0.83128	0.620787	0.814008	0.642989	0.847031	0.668791	0.840112	0.628909	0.881989	0.624657	0.841617	0.605053	0.808199	0.665431	0.850115	0.637037	0.801606	0.641889	0.864414
436590	cg13161259	1.41789e-09	0.0012277	3.09963e-06	37	11	134225169	F	GLB1L2	Body			13	1.41789e-09	-24.6676	0.19416	0.485732	0.399727	-0.291572	-2.50171	Less than 0	0.202758	0.536413	0.221297	0.515974	0.193382	0.533522	0.195872	0.500894	0.165644	0.46036	0.200958	0.50631	0.173191	0.489073	0.186452	0.424836	0.180831	0.417796	0.22122	0.472145
726939	cg22890765	1.42462e-09	0.00123352	3.09963e-06	37	13	88794769	F	LOC105370306	TSS1500				1.42462e-09	-24.6544	0.28867	0.530237	0.544416	-0.241568	-1.83683	Less than 0	0.286908	0.519997	0.311166	0.590567	0.297171	0.568598	0.314934	0.510382	0.296632	0.498571	0.296711	0.542093	0.291206	0.515996	0.27117	0.558761	0.237062	0.482868	0.283734	0.514541
724365	cg22802766	1.42477e-09	0.00123365	3.09963e-06	37	12	14361288	R						1.42477e-09	-24.6542	0.383782	0.647517	0.592698	-0.263735	-1.6872	Less than 0	0.378923	0.628372	0.415221	0.639731	0.370417	0.64595	0.381935	0.593811	0.413773	0.64117	0.406497	0.702678	0.377536	0.662802	0.392232	0.706497	0.356228	0.635409	0.345055	0.618748
391611	cg11719362	1.44225e-09	0.00124879	3.12198e-06	37	7	25900355	F			N_Shore	Unclassified_Cell_type_specific	6	1.44225e-09	24.6203	0.688974	0.328782	2.09554	0.360193	2.09554	Greater than 0	0.727546	0.364703	0.679107	0.311194	0.675422	0.389029	0.678078	0.327613	0.750051	0.343346	0.696931	0.320441	0.612089	0.334026	0.710828	0.301955	0.725845	0.367752	0.633847	0.227756
345734	cg10264728	1.44765e-09	0.00125347	3.12585e-06	37	16	58894022	R					46	1.44765e-09	-24.61	0.223069	0.575159	0.387838	-0.35209	-2.57839	Less than 0	0.258387	0.594835	0.273313	0.58084	0.240024	0.588831	0.251001	0.590979	0.191027	0.57197	0.216885	0.594379	0.20865	0.61425	0.198043	0.578428	0.195407	0.449945	0.197949	0.587126
67346	cg01933477	1.46809e-09	0.00127116	3.16209e-06	37	5	2223521	F					12	1.46809e-09	24.5711	0.61413	0.227239	2.70258	0.386891	2.70258	Greater than 0	0.63073	0.290608	0.631662	0.247947	0.695358	0.239274	0.637505	0.218206	0.644293	0.244383	0.562173	0.215969	0.618566	0.204708	0.64238	0.188407	0.523617	0.207145	0.555015	0.215741
331942	cg09846789	1.48492e-09	0.00128574	3.17466e-06	37	19	49285134	R						1.48492e-09	-24.5396	0.201977	0.439152	0.459924	-0.237176	-2.17427	Less than 0	0.248653	0.470131	0.198766	0.396751	0.227787	0.443972	0.174931	0.43226	0.2128	0.426512	0.200754	0.429823	0.16899	0.441518	0.190708	0.489217	0.238586	0.463785	0.157793	0.397558
54910	cg01565209	1.51468e-09	0.0013115	3.22236e-06	37	9	122696951	F					26	1.51468e-09	-24.4848	0.4667	0.684523	0.681788	-0.217823	-1.46673	Less than 0	0.481247	0.714624	0.503549	0.685967	0.481765	0.678024	0.478304	0.661584	0.483426	0.686598	0.453829	0.663612	0.423144	0.6894	0.486019	0.710543	0.437069	0.689926	0.438646	0.664953
438535	cg13224197	1.52147e-09	0.00131739	3.22889e-06	37	1	4193192	R			Island		44	1.52147e-09	24.4725	0.623241	0.374743	1.66311	0.248497	1.66311	Greater than 0	0.612033	0.387805	0.622738	0.384234	0.614159	0.38436	0.637712	0.323692	0.629763	0.380761	0.630329	0.406711	0.626663	0.351534	0.639193	0.435136	0.602562	0.32911	0.617254	0.364092
510155	cg15361373	1.53154e-09	0.00132611	3.2419e-06	37	14	70316621	R			N_Shore			1.53154e-09	24.4543	0.886275	0.326063	2.71811	0.560212	2.71811	Greater than 0	0.904843	0.306054	0.888689	0.241322	0.873747	0.339482	0.893508	0.341666	0.801349	0.32166	0.891334	0.356127	0.882276	0.257212	0.927566	0.503834	0.905775	0.346207	0.893663	0.247066
558964	cg16898193	1.53509e-09	0.00132918	3.2419e-06	37	12	54377550	F	HOXC10	TSS1500	N_Shore	Unclassified_Cell_type_specific		1.53509e-09	24.4479	0.79713	0.106233	7.50362	0.690897	7.50362	Greater than 0	0.871044	0.17476	0.794113	0.134358	0.81471	0.07899	0.773306	0.08388	0.615955	0.0859409	0.827454	0.12851	0.840767	0.0808202	0.825514	0.0189402	0.813905	0.0392507	0.794531	0.236877
200071	cg05859477	1.54872e-09	0.00134098	3.26273e-06	37	21	42600919	F	BACE2	Body			15	1.54872e-09	-24.4236	0.535244	0.800129	0.668948	-0.264885	-1.49489	Less than 0	0.550567	0.833689	0.531258	0.809763	0.571023	0.786418	0.545358	0.809452	0.579735	0.828846	0.524488	0.801485	0.519516	0.785857	0.563804	0.7694	0.502679	0.823526	0.464017	0.752855
586882	cg17801840	1.55534e-09	0.00134671	3.26871e-06	37	1	12164457	F	TNFRSF8	Body			1	1.55534e-09	-24.4119	0.197183	0.599088	0.329139	-0.401904	-3.03823	Less than 0	0.173208	0.654877	0.206321	0.660406	0.116538	0.55613	0.245363	0.60819	0.206146	0.55187	0.264095	0.657731	0.110835	0.543588	0.139799	0.473457	0.224764	0.651781	0.284763	0.632844
398349	cg11926444	1.56319e-09	0.00135351	3.27726e-06	37	3	119137289	F	CDGAP	3'UTR			1	1.56319e-09	-24.398	0.591246	0.962466	0.614303	-0.37122	-1.62786	Less than 0	0.623792	0.96213	0.582312	0.953066	0.542502	0.964742	0.560724	0.973068	0.632477	0.966884	0.556089	0.962471	0.564995	0.961456	0.56789	0.966738	0.698647	0.962821	0.583031	0.951285
432870	cg13042072	1.58723e-09	0.00137432	3.31961e-06	37	20	42640625	R	TOX2	Body			42	1.58723e-09	24.3561	0.596557	0.203992	2.92442	0.392565	2.92442	Greater than 0	0.575365	0.14793	0.57626	0.268256	0.594421	0.17407	0.596578	0.157281	0.54728	0.244273	0.628749	0.215343	0.603057	0.192201	0.643663	0.21898	0.63244	0.209851	0.567759	0.211733
706033	cg22117438	1.60784e-09	0.00139217	3.33275e-06	37	4	87269436	R	MAPK10	5'UTR			21	1.60784e-09	24.3208	0.74602	0.491497	1.51785	0.254524	1.51785	Greater than 0	0.765795	0.464294	0.71149	0.490154	0.785612	0.504099	0.762668	0.516224	0.730672	0.469291	0.721466	0.47947	0.734136	0.432358	0.759296	0.525104	0.759464	0.558835	0.729607	0.47514
397691	cg11904474	1.61924e-09	0.00140204	3.33275e-06	37	12	54350663	R			S_Shore		49	1.61924e-09	-24.3014	0.222958	0.621762	0.358591	-0.398803	-2.78869	Less than 0	0.223505	0.650614	0.198536	0.566187	0.174372	0.557271	0.193924	0.573964	0.317288	0.709337	0.255216	0.636569	0.232995	0.574792	0.192742	0.715976	0.197361	0.630474	0.243644	0.602431
496571	cg14916288	1.62045e-09	0.00140309	3.33275e-06	37	17	34345136	F	CCL23	TSS200				1.62045e-09	-24.2994	0.174561	0.422738	0.412929	-0.248177	-2.42172	Less than 0	0.175855	0.476843	0.170938	0.450812	0.169202	0.430628	0.165088	0.433757	0.185082	0.408829	0.209754	0.42472	0.180504	0.438379	0.149992	0.344116	0.167167	0.415912	0.172027	0.403384
564452	cg17074431	1.64438e-09	0.0014238	3.35183e-06	37	15	99409948	F	IGF1R	Body		Unclassified_Cell_type_specific	5	1.64438e-09	-24.2593	0.13739	0.385896	0.356028	-0.248506	-2.80876	Less than 0	0.10505	0.388896	0.0971246	0.307203	0.114133	0.383577	0.146203	0.43954	0.106433	0.318876	0.184835	0.421979	0.145914	0.413265	0.163566	0.436579	0.195047	0.423393	0.115594	0.325649
851488	cg27280266	1.65918e-09	0.00143662	3.37235e-06	37	8	59259265	F					1	1.65918e-09	24.2348	0.736283	0.461384	1.59581	0.274899	1.59581	Greater than 0	0.664568	0.400051	0.728571	0.466809	0.751317	0.422965	0.727698	0.461709	0.694587	0.412423	0.79361	0.506788	0.770417	0.449387	0.758716	0.53349	0.733818	0.515333	0.73953	0.444882
772690	cg24515015	1.70014e-09	0.00147209	3.40738e-06	37	8	118586215	F					20	1.70014e-09	-24.1683	0.627649	0.844728	0.74302	-0.217079	-1.34586	Less than 0	0.674065	0.826442	0.643659	0.851134	0.610421	0.82988	0.666306	0.862699	0.619656	0.843282	0.603802	0.863625	0.607467	0.841605	0.653682	0.873035	0.608414	0.844372	0.589022	0.811208
81164	cg02335844	1.70171e-09	0.00147345	3.40738e-06	37	8	1439789	F			N_Shore		6	1.70171e-09	24.1658	0.854431	0.609017	1.40297	0.245414	1.40297	Greater than 0	0.808519	0.601682	0.840885	0.63575	0.888294	0.631392	0.880103	0.620791	0.820484	0.61582	0.879001	0.629776	0.846539	0.539749	0.897301	0.650404	0.857768	0.595238	0.82542	0.569572
490322	cg14719533	1.70392e-09	0.00147536	3.40738e-06	37	9	129401857	R	LMX1B	Body			2	1.70392e-09	-24.1623	0.432341	0.698883	0.618617	-0.266542	-1.61651	Less than 0	0.492946	0.788172	0.391952	0.661278	0.405412	0.688834	0.474236	0.711154	0.424424	0.689099	0.415605	0.67861	0.412449	0.694267	0.519412	0.705849	0.400153	0.67047	0.386821	0.701099
505228	cg15194100	1.70448e-09	0.00147584	3.40738e-06	37	15	28014040	R	OCA2	Body	N_Shore		36	1.70448e-09	-24.1614	0.158784	0.399224	0.397733	-0.240439	-2.51425	Less than 0	0.147351	0.450899	0.154436	0.407433	0.164358	0.431087	0.148676	0.374145	0.154507	0.348459	0.153255	0.380223	0.226384	0.439196	0.113777	0.369743	0.147476	0.366333	0.177624	0.424717
421441	cg12664119	1.70794e-09	0.00147884	3.40738e-06	37	1	119532352	F	TBX15	TSS200	S_Shore		7	1.70794e-09	24.1558	0.630963	0.0932396	6.76711	0.537723	6.76711	Greater than 0	0.644879	0.123302	0.5137	0.0919788	0.784	0.0945918	0.650328	0.0949057	0.615844	0.0830179	0.585128	0.104751	0.657064	0.106358	0.641396	0.0571861	0.611477	0.0652614	0.605813	0.111043
430154	cg12950417	1.70868e-09	0.00147948	3.40738e-06	37	2	233807085	R	NGEF	Body				1.70868e-09	-24.1547	0.244114	0.528935	0.461519	-0.284822	-2.16676	Less than 0	0.230161	0.53649	0.222915	0.516207	0.199484	0.529547	0.229113	0.496843	0.315647	0.535429	0.23919	0.524709	0.275643	0.557223	0.242699	0.557825	0.224106	0.544676	0.262178	0.490404
335747	cg09964061	1.71854e-09	0.00148802	3.40738e-06	37	1	216342454	F	USH2A	Body			0	1.71854e-09	-24.139	0.459319	0.76089	0.60366	-0.301572	-1.65656	Less than 0	0.462425	0.797456	0.474388	0.811736	0.398068	0.76609	0.485896	0.745849	0.53103	0.786446	0.466629	0.748039	0.406558	0.745633	0.468911	0.749154	0.460604	0.731944	0.438681	0.726559
707518	cg22171771	1.72357e-09	0.00149238	3.40738e-06	37	8	9105620	F					8	1.72357e-09	-24.1311	0.400071	0.707617	0.565378	-0.307546	-1.76873	Less than 0	0.43033	0.683034	0.472642	0.724628	0.401068	0.714797	0.378159	0.71353	0.433906	0.695594	0.404022	0.748299	0.372266	0.685116	0.38259	0.752632	0.399856	0.725448	0.32587	0.633087
380929	cg11375458	1.72789e-09	0.00149611	3.40738e-06	37	2	177003996	R			N_Shore	Unclassified_Cell_type_specific		1.72789e-09	-24.1243	0.241455	0.775461	0.31137	-0.534006	-3.21161	Less than 0	0.188161	0.860954	0.13777	0.691841	0.153898	0.711748	0.245815	0.777416	0.248863	0.780551	0.33266	0.824344	0.162872	0.763572	0.312845	0.762692	0.372322	0.805113	0.259349	0.776382
654248	cg20217306	1.73127e-09	0.00149904	3.40738e-06	37	2	139373145	R					51	1.73127e-09	-24.1189	0.344626	0.55089	0.62558	-0.206264	-1.59852	Less than 0	0.371024	0.609195	0.364549	0.598793	0.316933	0.546132	0.337029	0.527094	0.358266	0.53157	0.331989	0.563978	0.337129	0.497391	0.356826	0.564448	0.319673	0.521575	0.352841	0.548727
163339	cg04761781	1.73151e-09	0.00149925	3.40738e-06	37	17	79996736	R	DCXR	TSS1500	S_Shore		21	1.73151e-09	-24.1186	0.442948	0.718226	0.616725	-0.275278	-1.62147	Less than 0	0.454983	0.770491	0.408335	0.668964	0.431942	0.74174	0.435626	0.687989	0.467408	0.722146	0.398231	0.704665	0.466721	0.72195	0.433483	0.763077	0.466855	0.706681	0.465894	0.694558
190191	cg05555502	1.73894e-09	0.00150568	3.41425e-06	37	9	96943707	F	MIRLET7DHG	Body			1	1.73894e-09	-24.1069	0.224919	0.441799	0.509099	-0.21688	-1.96426	Less than 0	0.226162	0.469084	0.226986	0.42665	0.207548	0.416478	0.250221	0.462076	0.219913	0.472951	0.241389	0.462277	0.235636	0.414879	0.250532	0.420045	0.206508	0.443522	0.184298	0.430029
797295	cg25382128	1.75344e-09	0.00151824	3.43007e-06	37	12	54346509	R			N_Shore	Unclassified_Cell_type_specific	44	1.75344e-09	-24.0844	0.570261	0.805124	0.70829	-0.234863	-1.41185	Less than 0	0.576763	0.827996	0.509119	0.745853	0.568371	0.7913	0.515671	0.781884	0.671886	0.848633	0.514297	0.770259	0.565584	0.790589	0.610327	0.894414	0.656266	0.874203	0.514328	0.726111
640654	cg19730691	1.76058e-09	0.00152442	3.43007e-06	37	1	119526437	F	TBX15	5'UTR	N_Shore		6	1.76058e-09	24.0734	0.813001	0.179786	4.52206	0.633216	4.52206	Greater than 0	0.809215	0.170141	0.752064	0.231802	0.840438	0.134272	0.786101	0.134771	0.824674	0.20443	0.815281	0.304056	0.803653	0.222874	0.837626	0.109552	0.867683	0.105567	0.793279	0.180393
594859	cg18082337	1.76934e-09	0.00153201	3.435e-06	37	3	147113726	F	ZIC4	Body	Island		25	1.76934e-09	-24.0599	0.0832634	0.432155	0.19267	-0.348892	-5.19022	Less than 0	0.0926024	0.374742	0.103977	0.523952	0.0396798	0.429305	0.0687599	0.43505	0.0888084	0.451194	0.0833546	0.446266	0.0653392	0.425784	0.0660673	0.336198	0.141761	0.463784	0.0822842	0.435278
444067	cg13397549	1.7892e-09	0.0015492	3.44539e-06	37	4	8456822	R	TRMT44	Body			27	1.7892e-09	-24.0297	0.526878	0.778249	0.677005	-0.251371	-1.47709	Less than 0	0.489187	0.795073	0.534206	0.751427	0.524204	0.800939	0.509618	0.775406	0.580885	0.769071	0.539606	0.778723	0.506341	0.755413	0.514812	0.786174	0.548564	0.811164	0.521362	0.759102
720223	cg22655281	1.78961e-09	0.00154955	3.44539e-06	37	2	54078381	R	GPR75-ASB3	Body			39	1.78961e-09	-24.0291	0.319438	0.699756	0.456499	-0.380318	-2.19058	Less than 0	0.358941	0.811589	0.326433	0.660466	0.288577	0.630271	0.305529	0.713603	0.330334	0.68383	0.363276	0.678188	0.295195	0.760232	0.329277	0.727574	0.308204	0.669272	0.288616	0.662538
319787	cg09465326	1.79551e-09	0.00155467	3.44539e-06	37	8	119657049	R	SAMD12-AS1	Body			45	1.79551e-09	-24.0201	0.462191	0.781957	0.59107	-0.319766	-1.69185	Less than 0	0.46971	0.740089	0.515646	0.792394	0.447869	0.792608	0.426795	0.810496	0.466137	0.740025	0.503405	0.786098	0.482218	0.794647	0.438654	0.799041	0.416863	0.776492	0.454617	0.787682
664814	cg20608759	1.79704e-09	0.00155599	3.44539e-06	37	1	65556231	R					25	1.79704e-09	-24.0178	0.292587	0.618553	0.473018	-0.325966	-2.11408	Less than 0	0.390865	0.640856	0.342566	0.628161	0.313975	0.654141	0.280286	0.635192	0.315011	0.585362	0.27325	0.612573	0.289029	0.618693	0.246866	0.611205	0.26602	0.610171	0.208001	0.589176
790216	cg25127064	1.80031e-09	0.00155882	3.44539e-06	37	7	1694822	F					0	1.80031e-09	-24.0129	0.162375	0.543641	0.29868	-0.381266	-3.34807	Less than 0	0.175538	0.62588	0.116411	0.51752	0.17928	0.539581	0.161028	0.506467	0.281085	0.563087	0.136214	0.539474	0.12418	0.566079	0.136663	0.534469	0.165915	0.508806	0.147432	0.535045
676228	cg21025142	1.80255e-09	0.00156076	3.44539e-06	37	11	6914389	R	OR2D2	TSS1500			2	1.80255e-09	-24.0096	0.138267	0.441777	0.312979	-0.30351	-3.1951	Less than 0	0.1566	0.468886	0.226777	0.507605	0.129979	0.475119	0.146627	0.428101	0.179189	0.417165	0.102931	0.452124	0.11155	0.465201	0.142703	0.463674	0.070229	0.325302	0.116085	0.414589
231360	cg06799517	1.81766e-09	0.00157384	3.45929e-06	37	8	114697851	F					1	1.81766e-09	23.987	0.658305	0.201773	3.2626	0.456532	3.2626	Greater than 0	0.690275	0.138199	0.646337	0.151776	0.698579	0.250939	0.683096	0.226708	0.519391	0.132746	0.684429	0.171623	0.709333	0.244395	0.686733	0.245969	0.643568	0.302905	0.621308	0.15247
690808	cg21552242	1.84033e-09	0.00159347	3.48248e-06	37	3	157814326	R	SHOX2	3'UTR	N_Shore	Unclassified	25	1.84033e-09	-23.9535	0.372619	0.904607	0.411913	-0.531987	-2.4277	Less than 0	0.346255	0.900977	0.401349	0.903993	0.31825	0.941061	0.454985	0.906712	0.412561	0.893691	0.413609	0.915419	0.358441	0.944488	0.420123	0.851866	0.231781	0.871542	0.368838	0.916319
374999	cg11192223	1.84076e-09	0.00159384	3.48248e-06	37	4	6114498	R	JAKMIP1	Body	Island		27	1.84076e-09	23.9529	0.467768	0.206865	2.26122	0.260903	2.26122	Greater than 0	0.497865	0.239028	0.44133	0.239406	0.515295	0.232384	0.536691	0.224457	0.412727	0.166548	0.413126	0.132436	0.489474	0.237911	0.423689	0.208676	0.4973	0.200769	0.450185	0.187037
616979	cg18861197	1.84206e-09	0.00159497	3.48248e-06	37	8	27209336	R	PTK2B	5'UTR				1.84206e-09	23.951	0.590621	0.378468	1.56056	0.212154	1.56056	Greater than 0	0.603911	0.375214	0.613195	0.386453	0.607932	0.394675	0.572324	0.363932	0.623381	0.382137	0.581263	0.376173	0.559873	0.348909	0.56939	0.426046	0.60926	0.406556	0.565684	0.324583
254169	cg07469355	1.86194e-09	0.00161219	3.49715e-06	37	8	29512203	R				Unclassified_Cell_type_specific	46	1.86194e-09	23.922	0.760656	0.381905	1.99174	0.378751	1.99174	Greater than 0	0.812264	0.389104	0.723498	0.365295	0.765378	0.357025	0.773722	0.329809	0.753604	0.408207	0.71581	0.376519	0.74183	0.347877	0.801784	0.478085	0.761411	0.453076	0.75726	0.314055
796206	cg25346736	1.87033e-09	0.00161944	3.50529e-06	37	2	197540886	F	CCDC150	Body			27	1.87033e-09	-23.9099	0.593467	0.898653	0.660397	-0.305186	-1.51424	Less than 0	0.5921	0.873521	0.621058	0.914651	0.644079	0.929063	0.568579	0.865779	0.650168	0.887221	0.626938	0.89416	0.553272	0.90971	0.533234	0.877653	0.602352	0.939709	0.542893	0.895061
217308	cg06383233	1.89094e-09	0.0016373	3.51829e-06	37	4	1541692	F			Island		18	1.89094e-09	23.8804	0.709181	0.448926	1.57973	0.260255	1.57973	Greater than 0	0.799373	0.513434	0.60885	0.363277	0.678034	0.42465	0.736538	0.440021	0.708749	0.497805	0.7022	0.426966	0.699678	0.456396	0.751324	0.481021	0.715989	0.507299	0.691076	0.378397
225065	cg06619938	1.90653e-09	0.00165079	3.51829e-06	37	12	54376127	R			N_Shelf		34	1.90653e-09	23.8583	0.496754	0.0778258	6.38289	0.418928	6.38289	Greater than 0	0.544925	0.0907075	0.469866	0.105629	0.534124	0.0845712	0.470144	0.0960245	0.432621	0.0584445	0.537927	0.0750676	0.481317	0.0593575	0.500826	0.0352638	0.520948	0.0249961	0.474835	0.148196
745402	cg23547017	1.90977e-09	0.0016536	3.51829e-06	37	2	177030171	F	HOXD3	5'UTR	S_Shore			1.90977e-09	23.8537	0.852327	0.568842	1.49836	0.283485	1.49836	Greater than 0	0.869199	0.558507	0.869015	0.624883	0.869703	0.61956	0.862954	0.608389	0.817184	0.550378	0.840802	0.536384	0.805677	0.549546	0.900099	0.568055	0.914909	0.565393	0.773725	0.50732
444233	cg13402298	1.92293e-09	0.00166499	3.5325e-06	37	1	2850682	R			Island		35	1.92293e-09	23.8353	0.479983	0.124332	3.86049	0.355651	3.86049	Greater than 0	0.501329	0.246067	0.477785	0.14505	0.48011	0.127223	0.420219	0.0523662	0.532652	0.145904	0.473336	0.123514	0.483372	0.114871	0.513642	0.081118	0.486237	0.0979664	0.431151	0.109241
16775	cg00471476	1.92564e-09	0.00166734	3.5325e-06	37	15	89115425	R					1	1.92564e-09	-23.8315	0.371823	0.698747	0.532128	-0.326924	-1.87925	Less than 0	0.385368	0.702468	0.39935	0.694115	0.413217	0.699413	0.358275	0.718959	0.406464	0.70485	0.276172	0.699295	0.304546	0.665726	0.4492	0.736011	0.382619	0.69703	0.343014	0.6696
429774	cg12938891	1.93413e-09	0.00167469	3.54057e-06	37	9	129438788	F	LMX1B	Body			1	1.93413e-09	-23.8197	0.257531	0.678027	0.379824	-0.420496	-2.6328	Less than 0	0.264644	0.756857	0.225022	0.716855	0.257153	0.6889	0.327555	0.675082	0.24268	0.648471	0.291835	0.714651	0.237811	0.655219	0.340057	0.672888	0.159385	0.5449	0.229165	0.706445
297307	cg08783131	1.97417e-09	0.00170935	3.59419e-06	37	16	1075952	F			N_Shore		4	1.97417e-09	-23.7647	0.35829	0.58244	0.615154	-0.22415	-1.62561	Less than 0	0.389423	0.622267	0.348211	0.579407	0.347852	0.571368	0.325068	0.549605	0.353005	0.609572	0.361413	0.548105	0.359253	0.56978	0.346091	0.583055	0.421444	0.590618	0.331145	0.600626
729715	cg22992755	1.97857e-09	0.00171317	3.59419e-06	37	2	98918560	F	VWA3B	Body		Unclassified_Cell_type_specific	46	1.97857e-09	23.7587	0.419325	0.152475	2.75012	0.26685	2.75012	Greater than 0	0.361173	0.148914	0.394643	0.16053	0.421428	0.165123	0.426774	0.13945	0.379351	0.147399	0.456859	0.142924	0.430212	0.179666	0.465143	0.160974	0.448931	0.14126	0.40874	0.138512
436439	cg13156086	2.03843e-09	0.001765	3.65424e-06	37	2	11738968	F	GREB1	ExonBnd			1	2.03843e-09	-23.6791	0.554199	0.804021	0.689285	-0.249821	-1.45078	Less than 0	0.531286	0.809091	0.567191	0.817802	0.498043	0.805626	0.565789	0.801907	0.632268	0.825959	0.58819	0.813572	0.536023	0.756326	0.563538	0.815982	0.51403	0.796726	0.545635	0.797218
18680	cg00523474	2.05034e-09	0.00177531	3.65991e-06	37	9	19517514	R	SLC24A2	Body		Unclassified_Cell_type_specific	39	2.05034e-09	-23.6635	0.441396	0.656129	0.672728	-0.214733	-1.48649	Less than 0	0.445943	0.648597	0.41228	0.583635	0.448707	0.679695	0.42421	0.622592	0.449925	0.700499	0.495156	0.664749	0.423847	0.648689	0.473393	0.718133	0.453416	0.691032	0.38708	0.603664
802948	cg25585400	2.05167e-09	0.00177646	3.65991e-06	37	7	79541638	R					20	2.05167e-09	-23.6618	0.164795	0.566333	0.290986	-0.401538	-3.43659	Less than 0	0.208222	0.605201	0.171878	0.684507	0.150042	0.574915	0.203523	0.577269	0.18723	0.520514	0.146899	0.584346	0.161394	0.586106	0.118182	0.459918	0.15491	0.511351	0.145672	0.559207
546656	cg16514995	2.0585e-09	0.00178238	3.65991e-06	37	1	100597460	R	SASS6	Body	N_Shore		46	2.0585e-09	23.6529	0.746325	0.525018	1.42152	0.221307	1.42152	Greater than 0	0.732062	0.513988	0.728578	0.469698	0.736785	0.486661	0.748371	0.516472	0.766527	0.54698	0.758427	0.543907	0.718114	0.473543	0.780937	0.627957	0.777098	0.57098	0.716351	0.499989
365731	cg10893278	2.08388e-09	0.00180435	3.68404e-06	37	12	54377225	F			N_Shore	Unclassified_Cell_type_specific	28	2.08388e-09	23.6203	0.779351	0.133058	5.85723	0.646293	5.85723	Greater than 0	0.841181	0.207962	0.744155	0.137762	0.832509	0.108979	0.747738	0.111131	0.591786	0.123442	0.81537	0.170737	0.813473	0.101828	0.817706	0.0706448	0.794587	0.0667908	0.795006	0.231303
782147	cg24842086	2.08483e-09	0.00180518	3.68404e-06	37	1	119531857	R	TBX15	5'UTR	N_Shore		1	2.08483e-09	23.6191	0.581079	0.0917805	6.33118	0.489298	6.33118	Greater than 0	0.603263	0.110694	0.471521	0.0951419	0.724994	0.0877754	0.602565	0.112554	0.577135	0.0966977	0.539186	0.0801446	0.590089	0.0912648	0.586427	0.0686811	0.575769	0.0791973	0.539838	0.0956544
773501	cg24540754	2.10193e-09	0.00181998	3.70668e-06	37	19	48045270	R	ZNF541	Body	N_Shelf	Unclassified		2.10193e-09	-23.5973	0.372156	0.633634	0.587335	-0.261479	-1.70261	Less than 0	0.415298	0.66355	0.385867	0.636531	0.363631	0.621389	0.33466	0.610663	0.389631	0.685109	0.426803	0.632508	0.32215	0.642984	0.334301	0.617907	0.403087	0.665567	0.346129	0.560135
242060	cg07108201	2.12629e-09	0.00184107	3.72118e-06	37	21	32497254	F	TIAM1	Body				2.12629e-09	-23.5667	0.646585	0.884346	0.731145	-0.237761	-1.36772	Less than 0	0.644681	0.902009	0.650444	0.885767	0.643065	0.904804	0.61651	0.862201	0.681905	0.885186	0.664738	0.854124	0.617758	0.888179	0.612518	0.887579	0.683482	0.875841	0.650746	0.897764
99585	cg02873384	2.12673e-09	0.00184146	3.72118e-06	37	11	4936857	F	OR51G2	1stExon			1	2.12673e-09	-23.5661	0.105353	0.311904	0.337775	-0.20655	-2.96055	Less than 0	0.123318	0.347476	0.117821	0.339302	0.0926201	0.338144	0.0899054	0.303432	0.120316	0.273181	0.106762	0.335293	0.101758	0.320697	0.108134	0.286442	0.07865	0.266697	0.114248	0.308372
785036	cg24939755	2.12734e-09	0.00184199	3.72118e-06	37	10	2667018	R					49	2.12734e-09	23.5654	0.699294	0.34241	2.04227	0.356883	2.04227	Greater than 0	0.732049	0.387798	0.743351	0.394944	0.710975	0.388628	0.696693	0.304294	0.660855	0.308753	0.676434	0.349488	0.6685	0.234587	0.761341	0.327279	0.661976	0.344518	0.680761	0.383814
630037	cg19353377	2.14068e-09	0.00185354	3.73697e-06	37	2	180921730	F					25	2.14068e-09	23.5488	0.824779	0.519093	1.58888	0.305686	1.58888	Greater than 0	0.852601	0.589661	0.860827	0.541554	0.843532	0.51764	0.839291	0.458409	0.821661	0.507167	0.851602	0.537414	0.795307	0.471069	0.792769	0.566658	0.794202	0.502127	0.795999	0.49923
351102	cg10433972	2.14892e-09	0.00186067	3.7438e-06	37	14	88793982	F	KCNK10	TSS1500	S_Shore		6	2.14892e-09	23.5386	0.523657	0.0698294	7.49908	0.453827	7.49908	Greater than 0	0.474836	0.0570204	0.538491	0.0974521	0.47277	0.0636753	0.498272	0.0415898	0.5006	0.0531248	0.565824	0.0427321	0.512305	0.0731246	0.672462	0.0771579	0.497596	0.0955871	0.50341	0.0968299
210263	cg06162185	2.17043e-09	0.00187929	3.76612e-06	37	10	8546551	F						2.17043e-09	-23.5121	0.139673	0.388244	0.359755	-0.248571	-2.77967	Less than 0	0.169241	0.43488	0.0965869	0.36273	0.0917427	0.371137	0.14123	0.342763	0.153115	0.413932	0.21272	0.445231	0.196326	0.507204	0.104621	0.322875	0.0968269	0.322972	0.134315	0.358716
61067	cg01752203	2.18014e-09	0.0018877	3.77539e-06	37	2	15948462	F					3	2.18014e-09	23.5003	0.856471	0.538715	1.58984	0.317756	1.58984	Greater than 0	0.843754	0.508475	0.832504	0.533107	0.857127	0.555878	0.800778	0.488051	0.832044	0.539264	0.895893	0.516258	0.839281	0.571893	0.947178	0.553059	0.865085	0.598172	0.851061	0.522989
274629	cg08091328	2.20432e-09	0.00190864	3.79451e-06	37	12	54376563	F			N_Shelf	Unclassified_Cell_type_specific	1	2.20432e-09	23.4711	0.695287	0.165549	4.19989	0.529738	4.19989	Greater than 0	0.728902	0.264607	0.694906	0.194749	0.715847	0.137816	0.70308	0.147245	0.572136	0.147808	0.732502	0.176137	0.733794	0.136423	0.694583	0.0774086	0.681423	0.101773	0.695696	0.271522
79282	cg02283975	2.22271e-09	0.00192456	3.81858e-06	37	2	219561619	F	STK36	Body			27	2.22271e-09	-23.4491	0.481599	0.756033	0.637007	-0.274434	-1.56984	Less than 0	0.506329	0.762479	0.49214	0.721877	0.458045	0.768295	0.463158	0.767605	0.517223	0.761216	0.485551	0.714832	0.460602	0.787045	0.462048	0.777692	0.506456	0.781455	0.464433	0.717832
469592	cg14125707	2.25515e-09	0.00195265	3.85952e-06	37	9	129436137	F	LMX1B	Body	S_Shelf	Unclassified_Cell_type_specific	28	2.25515e-09	-23.4108	0.426518	0.663278	0.643046	-0.23676	-1.5551	Less than 0	0.451461	0.731235	0.426705	0.656282	0.361622	0.60253	0.509121	0.681069	0.415541	0.662736	0.423654	0.660558	0.421404	0.680919	0.470565	0.666461	0.380215	0.644667	0.404895	0.646324
532695	cg16080125	2.26172e-09	0.00195834	3.85952e-06	37	7	2774654	R	GNA12	Body	Island		48	2.26172e-09	-23.4032	0.488298	0.770916	0.6334	-0.282618	-1.57878	Less than 0	0.533912	0.851354	0.444695	0.666568	0.482413	0.779595	0.396104	0.725788	0.462387	0.722965	0.542117	0.77332	0.453219	0.776895	0.579129	0.854106	0.514545	0.820683	0.474461	0.737887
495605	cg14884820	2.26291e-09	0.00195937	3.85952e-06	37	13	28124293	R	LNX2	Body			3	2.26291e-09	-23.4018	0.680485	0.887678	0.76659	-0.207193	-1.30448	Less than 0	0.654739	0.890833	0.689054	0.902441	0.682585	0.897331	0.694224	0.864479	0.725119	0.891205	0.691002	0.908531	0.670569	0.868909	0.648104	0.875211	0.692657	0.872276	0.656798	0.90556
538575	cg16265283	2.26832e-09	0.00196405	3.85952e-06	37	11	134542450	F					1	2.26832e-09	-23.3955	0.0975872	0.498696	0.195685	-0.401109	-5.11026	Less than 0	0.0926234	0.426424	0.151371	0.551515	0.114882	0.561376	0.0898851	0.526799	0.0761657	0.435644	0.125524	0.561949	0.0907181	0.493118	0.0505994	0.546785	0.0932756	0.467988	0.0908281	0.415365
151945	cg04417860	2.27705e-09	0.00197161	3.86081e-06	37	6	28505377	R					39	2.27705e-09	23.3853	0.58631	0.330144	1.77592	0.256166	1.77592	Greater than 0	0.523637	0.332712	0.559458	0.304164	0.585186	0.266763	0.649157	0.398106	0.583193	0.326132	0.591871	0.295522	0.560386	0.316468	0.565688	0.336153	0.62034	0.352351	0.624184	0.373071
638222	cg19643767	2.27851e-09	0.00197287	3.86081e-06	37	3	181624406	F				Unclassified_Cell_type_specific	11	2.27851e-09	-23.3837	0.182114	0.50645	0.359588	-0.324337	-2.78096	Less than 0	0.151151	0.488486	0.193818	0.518752	0.206968	0.494555	0.184506	0.52958	0.174912	0.489296	0.25123	0.591959	0.146146	0.525707	0.201333	0.506747	0.137013	0.514591	0.174059	0.404831
612429	cg18703576	2.29524e-09	0.00198736	3.88157e-06	37	2	147359913	F						2.29524e-09	-23.3644	0.350596	0.650801	0.538715	-0.300205	-1.85627	Less than 0	0.397596	0.660494	0.345153	0.62843	0.37594	0.646922	0.340213	0.634716	0.309427	0.659139	0.397149	0.687729	0.285899	0.653366	0.405786	0.713486	0.289492	0.626176	0.359305	0.597552
1340	cg00034611	2.30078e-09	0.00199216	3.88335e-06	37	16	89229269	F	C16orf81	Body	N_Shelf		0	2.30078e-09	23.358	0.583819	0.335628	1.73949	0.248192	1.73949	Greater than 0	0.589211	0.321991	0.537422	0.276482	0.588467	0.321561	0.600582	0.341134	0.534279	0.319314	0.581365	0.333297	0.573977	0.291204	0.652469	0.480087	0.560453	0.328541	0.619969	0.342665
753720	cg23845203	2.3062e-09	0.00199685	3.88493e-06	37	16	25759206	F	HS3ST4	Body			1	2.3062e-09	23.3518	0.302946	0.0925551	3.27314	0.210391	3.27314	Greater than 0	0.333014	0.0769131	0.26693	0.0886104	0.311419	0.0908876	0.28262	0.108121	0.289094	0.066794	0.337536	0.0915421	0.303372	0.105079	0.327424	0.1048	0.287838	0.110378	0.290212	0.0824251
89519	cg02579816	2.33953e-09	0.00202571	3.9182e-06	37	20	23860675	R	CST5	TSS1500			10	2.33953e-09	23.3141	0.604656	0.355309	1.70178	0.249347	1.70178	Greater than 0	0.613223	0.357306	0.576957	0.310399	0.622886	0.336105	0.590609	0.341979	0.583682	0.352459	0.639247	0.357642	0.597658	0.41063	0.633767	0.407438	0.578623	0.360757	0.609912	0.318374
667795	cg20711585	2.34497e-09	0.00203042	3.91973e-06	37	1	46330040	F	MAST2	Body			7	2.34497e-09	-23.308	0.157239	0.436442	0.360275	-0.279203	-2.77566	Less than 0	0.20304	0.478288	0.142438	0.389215	0.140226	0.474344	0.163062	0.492579	0.168965	0.427474	0.123363	0.402896	0.143702	0.449023	0.204778	0.414151	0.143815	0.432923	0.139001	0.403528
747898	cg23638308	2.37443e-09	0.00205593	3.94962e-06	37	12	16942300	F					0	2.37443e-09	-23.2752	0.259485	0.689166	0.37652	-0.429681	-2.6559	Less than 0	0.229517	0.756206	0.291848	0.669177	0.257773	0.726306	0.226916	0.749031	0.24043	0.659362	0.301186	0.689754	0.261784	0.697148	0.237835	0.598569	0.263934	0.659543	0.283627	0.686569
53333	cg01519253	2.37822e-09	0.00205921	3.94962e-06	37	12	114886463	R			Island		29	2.37822e-09	23.271	0.557241	0.0432956	12.8706	0.513945	12.8706	Greater than 0	0.549434	0.0733595	0.549168	0.0269073	0.547668	0.0617679	0.505093	0.0316658	0.515967	0.0218774	0.511378	0.0879442	0.590473	0.029239	0.581675	0.0234884	0.678735	0.0054468	0.542818	0.0712597
587482	cg17821405	2.38109e-09	0.0020617	3.94962e-06	37	12	16942296	R					22	2.38109e-09	-23.2678	0.176021	0.744954	0.236285	-0.568933	-4.23218	Less than 0	0.169265	0.800429	0.128882	0.774487	0.158006	0.770826	0.163114	0.810708	0.140838	0.729994	0.19124	0.719625	0.17774	0.752841	0.198102	0.623837	0.265157	0.719077	0.167867	0.747714
239085	cg07019303	2.3935e-09	0.00207244	3.96261e-06	37	12	11859760	F	ETV6	Body			1	2.3935e-09	-23.2542	0.463303	0.715978	0.647092	-0.252674	-1.54538	Less than 0	0.460417	0.670254	0.490638	0.71875	0.440666	0.754973	0.460317	0.710605	0.454441	0.723408	0.472557	0.728056	0.459748	0.716435	0.458201	0.725849	0.473472	0.752529	0.462577	0.658919
12297	cg00347607	2.40369e-09	0.00208126	3.97187e-06	37	22	29986708	R					24	2.40369e-09	-23.243	0.270934	0.560838	0.483087	-0.289904	-2.07002	Less than 0	0.326202	0.547079	0.240803	0.519828	0.312556	0.628038	0.242648	0.552567	0.265688	0.522162	0.319343	0.584657	0.248882	0.524198	0.245655	0.587663	0.256777	0.605	0.250783	0.537185
268100	cg07892597	2.41954e-09	0.00209499	3.9834e-06	37	1	119532093	F	TBX15	1stExon	Island		7	2.41954e-09	23.2258	0.611643	0.079205	7.72227	0.532438	7.72227	Greater than 0	0.659843	0.0931236	0.492244	0.0786157	0.763536	0.0731647	0.632452	0.0915956	0.5889	0.0827967	0.575659	0.0673835	0.640942	0.0885304	0.616152	0.0696332	0.60342	0.0650671	0.54328	0.0821397
860599	cg27586894	2.45909e-09	0.00212923	4.04029e-06	37	17	46782036	R					46	2.45909e-09	23.1834	0.516064	0.307629	1.67756	0.208435	1.67756	Greater than 0	0.458823	0.279671	0.495758	0.314631	0.525746	0.354013	0.485503	0.264736	0.553958	0.366353	0.518607	0.31774	0.482638	0.235229	0.515783	0.297601	0.574962	0.325514	0.548861	0.320797
16435	cg00462170	2.48386e-09	0.00215068	4.05789e-06	37	11	102333659	R						2.48386e-09	-23.1572	0.655257	0.880306	0.744351	-0.22505	-1.34345	Less than 0	0.686501	0.895761	0.621694	0.864657	0.680524	0.884303	0.627229	0.914522	0.694743	0.89624	0.670561	0.87437	0.610098	0.875618	0.64166	0.870969	0.661106	0.861844	0.658451	0.86478
820796	cg26228531	2.50867e-09	0.00217216	4.08799e-06	37	3	135956534	F					29	2.50867e-09	-23.1312	0.589968	0.835753	0.705911	-0.245786	-1.41661	Less than 0	0.564753	0.808406	0.595911	0.802413	0.614776	0.840823	0.558932	0.885327	0.592332	0.843479	0.610432	0.819174	0.597884	0.850972	0.596156	0.832506	0.602743	0.862026	0.565758	0.812405
93364	cg02691058	2.5254e-09	0.00218665	4.09484e-06	37	8	53025748	R	ST18	3'UTR			44	2.5254e-09	-23.1139	0.143094	0.525394	0.272355	-0.3823	-3.67168	Less than 0	0.166899	0.65903	0.129408	0.509759	0.107004	0.5338	0.155748	0.505379	0.160161	0.539225	0.148558	0.524893	0.141491	0.518148	0.124373	0.441253	0.186862	0.502689	0.11043	0.519759
453282	cg13658710	2.5423e-09	0.00220128	4.11186e-06	37	2	100068004	R	REV1	Body			13	2.5423e-09	23.0965	0.884657	0.621558	1.42329	0.263099	1.42329	Greater than 0	0.881491	0.645122	0.865682	0.658622	0.907529	0.624501	0.887904	0.625951	0.876328	0.594024	0.847578	0.618884	0.893899	0.651029	0.901996	0.570253	0.906097	0.61582	0.878063	0.611374
408722	cg12253859	2.54539e-09	0.00220396	4.11186e-06	37	10	96748928	R	CYP2C9	3'UTR			37	2.54539e-09	-23.0933	0.20191	0.46798	0.43145	-0.26607	-2.31776	Less than 0	0.229317	0.471542	0.264836	0.501046	0.231009	0.487985	0.182159	0.46028	0.195788	0.414881	0.193456	0.503236	0.149196	0.476279	0.213724	0.517402	0.178638	0.4202	0.180982	0.426953
88061	cg02537491	2.55419e-09	0.00221158	4.11839e-06	37	12	54354162	R			N_Shore			2.55419e-09	-23.0843	0.173666	0.625382	0.277696	-0.451716	-3.60106	Less than 0	0.188045	0.691757	0.16317	0.544214	0.173057	0.542859	0.112173	0.582723	0.250331	0.696617	0.193427	0.620864	0.137533	0.663531	0.141042	0.694552	0.166637	0.609634	0.211248	0.60707
768920	cg24382823	2.56021e-09	0.00221679	4.12043e-06	37	9	129387040	R	LMX1B	Body	Island			2.56021e-09	-23.0782	0.276224	0.853921	0.323477	-0.577697	-3.09141	Less than 0	0.257775	0.889788	0.192989	0.855465	0.297068	0.889417	0.383272	0.868673	0.187393	0.85138	0.309256	0.879825	0.270754	0.821564	0.379598	0.791419	0.202793	0.821223	0.281341	0.870456
539182	cg16284437	2.58992e-09	0.00224251	4.14513e-06	37	18	76751616	F	SALL3	Body	N_Shore			2.58992e-09	23.0482	0.750026	0.35015	2.14201	0.399876	2.14201	Greater than 0	0.753216	0.420731	0.736409	0.43138	0.768978	0.368738	0.703342	0.292842	0.751638	0.341707	0.787063	0.310273	0.790106	0.366049	0.687426	0.31672	0.808759	0.331889	0.713318	0.32117
359636	cg10697995	2.60161e-09	0.00225263	4.15615e-06	37	12	114881453	F			N_Shore			2.60161e-09	23.0365	0.336274	0.0469782	7.15808	0.289295	7.15808	Greater than 0	0.381305	0.056497	0.344541	0.0531002	0.368064	0.0515606	0.284796	0.0557212	0.28515	0.0456236	0.347584	0.0391878	0.29252	0.0448059	0.384855	0.0414029	0.361433	0.0434272	0.312488	0.0384557
141314	cg04106201	2.62115e-09	0.00226956	4.16433e-06	37	7	39332739	R	POU6F2	Body				2.62115e-09	23.017	0.763322	0.428565	1.78111	0.334757	1.78111	Greater than 0	0.734759	0.404297	0.801253	0.453364	0.76684	0.470363	0.714923	0.422249	0.720866	0.370983	0.793832	0.369015	0.729712	0.470868	0.75268	0.413287	0.82338	0.489543	0.794978	0.421683
386071	cg11544420	2.696e-09	0.00233436	4.24818e-06	37	15	99409957	F	IGF1R	Body		Unclassified_Cell_type_specific	39	2.696e-09	-22.944	0.149221	0.350428	0.425825	-0.201207	-2.34838	Less than 0	0.144767	0.355888	0.128989	0.291954	0.136362	0.358313	0.152403	0.394019	0.113114	0.288988	0.183163	0.378901	0.150665	0.355657	0.160819	0.397936	0.193676	0.389053	0.128251	0.293571
437	cg00010946	2.697e-09	0.00233523	4.24818e-06	37	3	157819282	F	SHOX2	Body	N_Shore	Unclassified_Cell_type_specific		2.697e-09	-22.9431	0.66774	0.901427	0.740758	-0.233687	-1.34997	Less than 0	0.692416	0.908526	0.686027	0.903377	0.633441	0.909492	0.681044	0.893426	0.690308	0.931266	0.694419	0.897021	0.596112	0.900748	0.656367	0.872884	0.678157	0.900244	0.669107	0.897287
189765	cg05541747	2.72178e-09	0.00235669	4.26761e-06	37	18	32617356	F	MAPRE2	5'UTR	N_Shelf		0	2.72178e-09	22.9194	0.815614	0.463727	1.75882	0.351887	1.75882	Greater than 0	0.821073	0.42962	0.80278	0.430817	0.837291	0.45174	0.789595	0.476768	0.830764	0.494976	0.829583	0.429494	0.805895	0.490289	0.803631	0.551866	0.822478	0.472128	0.81305	0.40957
35968	cg01014615	2.72559e-09	0.00235999	4.26761e-06	37	2	177027621	F	HOXD3	TSS1500	Island			2.72559e-09	22.9158	0.643232	0.335478	1.91736	0.307754	1.91736	Greater than 0	0.703265	0.327345	0.602882	0.365004	0.656654	0.38497	0.641823	0.341752	0.63552	0.296368	0.630516	0.313428	0.678924	0.376751	0.626265	0.328534	0.664648	0.391062	0.591826	0.229566
625496	cg19183743	2.77651e-09	0.00240408	4.32388e-06	37	7	27188020	R	HOXA6	TSS1500	S_Shore	Unclassified_Cell_type_specific	45	2.77651e-09	-22.868	0.0866704	0.544654	0.159129	-0.457984	-6.2842	Less than 0	0.0953931	0.492862	0.0986074	0.497784	0.054048	0.512935	0.0896009	0.497083	0.0981118	0.562422	0.111525	0.547045	0.0699274	0.571414	0.0738589	0.649571	0.0928843	0.632945	0.0827461	0.482479
126384	cg03656688	2.78824e-09	0.00241423	4.33434e-06	37	7	133816132	F	LRGUK	Body	S_Shelf		1	2.78824e-09	-22.8571	0.610541	0.856378	0.712935	-0.245836	-1.40265	Less than 0	0.594302	0.846764	0.691707	0.869427	0.60338	0.88208	0.602359	0.8268	0.614591	0.852319	0.639628	0.850066	0.611507	0.863946	0.616578	0.891743	0.575001	0.862047	0.556362	0.818587
75290	cg02164615	2.81184e-09	0.00243466	4.35539e-06	37	16	17727321	R						2.81184e-09	-22.8354	0.166536	0.394812	0.42181	-0.228276	-2.37073	Less than 0	0.178282	0.376957	0.166752	0.359165	0.140552	0.394288	0.182067	0.458687	0.155768	0.369445	0.162737	0.440965	0.174798	0.405791	0.131232	0.35843	0.19934	0.412084	0.173828	0.372306
318088	cg09414920	2.84227e-09	0.00246101	4.38683e-06	37	5	110188399	R					30	2.84227e-09	22.8077	0.670496	0.327013	2.05036	0.343482	2.05036	Greater than 0	0.639877	0.288898	0.652985	0.367862	0.721175	0.345434	0.658577	0.314657	0.609686	0.326047	0.700464	0.388699	0.663463	0.318922	0.730445	0.285098	0.687946	0.319594	0.640338	0.314919
371048	cg11064034	2.88256e-09	0.0024959	4.43642e-06	37	12	114877421	F			N_Shore		12	2.88256e-09	22.7715	0.825261	0.207531	3.97656	0.617729	3.97656	Greater than 0	0.864884	0.290676	0.787439	0.159145	0.773727	0.292994	0.815849	0.251252	0.714073	0.117337	0.893746	0.155898	0.827083	0.195273	0.899801	0.140166	0.839308	0.178788	0.836698	0.293786
820883	cg26231070	2.91027e-09	0.00251989	4.4629e-06	37	1	46330345	F	MAST2	Body				2.91027e-09	-22.7469	0.303013	0.554745	0.546221	-0.251732	-1.83076	Less than 0	0.328586	0.518965	0.253808	0.556594	0.325653	0.578865	0.378114	0.605263	0.296637	0.564426	0.233106	0.520676	0.279644	0.51665	0.353243	0.573587	0.328512	0.615496	0.252827	0.496925
189220	cg05523603	2.91733e-09	0.002526	4.4629e-06	37	22	50973101	R			S_Shelf		18	2.91733e-09	-22.7407	0.404437	0.651431	0.620845	-0.246993	-1.61071	Less than 0	0.419231	0.670974	0.386625	0.623206	0.403351	0.646411	0.366709	0.649558	0.438263	0.653004	0.4217	0.638381	0.426417	0.667108	0.34298	0.670103	0.438269	0.672039	0.40083	0.623521
418728	cg12580892	2.95878e-09	0.00256189	4.51833e-06	37	5	177375028	R			S_Shelf		49	2.95878e-09	-22.7045	0.300077	0.600671	0.49957	-0.300594	-2.00172	Less than 0	0.349141	0.635928	0.329892	0.634502	0.325382	0.630422	0.286151	0.592356	0.386005	0.638888	0.265747	0.607753	0.262984	0.609292	0.244005	0.560112	0.255779	0.466838	0.295686	0.630619
320389	cg09484559	2.98223e-09	0.0025822	4.53813e-06	37	17	12692246	F	RICH2	TSS1500	N_Shore		1	2.98223e-09	-22.6843	0.0806816	0.328639	0.245502	-0.247958	-4.07329	Less than 0	0.0904982	0.3028	0.0947286	0.318252	0.0802335	0.330475	0.0721768	0.346044	0.0603071	0.284752	0.0934689	0.338464	0.0921509	0.357901	0.07445	0.401553	0.0717321	0.287702	0.0770693	0.318451
270509	cg07963665	3.0203e-09	0.00261516	4.57997e-06	37	8	116299895	R					37	3.0203e-09	-22.6518	0.341449	0.787265	0.433715	-0.445816	-2.30566	Less than 0	0.370697	0.727101	0.329741	0.765682	0.328466	0.839741	0.236166	0.775244	0.401501	0.760491	0.395121	0.843437	0.297686	0.79271	0.324674	0.78579	0.368529	0.831964	0.361907	0.750486
783301	cg24878207	3.04571e-09	0.00263716	4.59871e-06	37	3	43249251	R					32	3.04571e-09	22.6304	0.565277	0.330963	1.70797	0.234314	1.70797	Greater than 0	0.565617	0.325631	0.569977	0.343833	0.537037	0.329829	0.540842	0.296224	0.563904	0.332381	0.57123	0.325322	0.538251	0.361471	0.592674	0.286243	0.578812	0.341691	0.594427	0.367009
376914	cg11248896	3.04859e-09	0.00263966	4.59871e-06	37	2	177003747	R			N_Shore		2	3.04859e-09	-22.628	0.214927	0.67545	0.318199	-0.460523	-3.14269	Less than 0	0.170392	0.756239	0.131435	0.615361	0.141847	0.613717	0.235507	0.69273	0.210037	0.69564	0.290392	0.730903	0.149698	0.634936	0.273153	0.641174	0.340692	0.698221	0.206121	0.675579
174708	cg05091238	3.10344e-09	0.00268715	4.6652e-06	37	3	157813609	F			N_Shore	Unclassified	8	3.10344e-09	-22.5825	0.257667	0.89798	0.286941	-0.640312	-3.48503	Less than 0	0.199637	0.949606	0.302451	0.926293	0.233699	0.917153	0.374577	0.938883	0.284948	0.864103	0.304475	0.875174	0.214083	0.913768	0.279357	0.764431	0.143132	0.901115	0.240315	0.929273
115878	cg03348100	3.12871e-09	0.00270904	4.69247e-06	37	3	11890686	R			S_Shelf		41	3.12871e-09	-22.5618	0.466107	0.680111	0.68534	-0.214004	-1.45913	Less than 0	0.459305	0.730608	0.50347	0.692381	0.483834	0.700305	0.461491	0.659017	0.443039	0.684693	0.509841	0.692128	0.467184	0.680739	0.472544	0.665	0.470509	0.659804	0.389852	0.636435
473148	cg14225031	3.13242e-09	0.00271225	4.69247e-06	37	9	129387848	R	LMX1B	Body	Island	Unclassified_Cell_type_specific	4	3.13242e-09	-22.5588	0.233783	0.696674	0.33557	-0.462891	-2.98	Less than 0	0.212109	0.819312	0.198684	0.64784	0.249016	0.72242	0.251645	0.706061	0.241949	0.626867	0.255546	0.724206	0.239267	0.668484	0.231069	0.613183	0.225394	0.742371	0.233153	0.695999
796032	cg25340966	3.15699e-09	0.00273352	4.72111e-06	37	1	119532195	R	TBX15	TSS200	Island		37	3.15699e-09	22.5389	0.588993	0.0449296	13.1092	0.544063	13.1092	Greater than 0	0.640074	0.0526012	0.470967	0.0517271	0.740217	0.0373601	0.599087	0.0527642	0.572627	0.0416434	0.535698	0.0550873	0.652407	0.0487371	0.551551	0.0346484	0.574627	0.0305103	0.552673	0.0442174
646885	cg19943010	3.16958e-09	0.00274442	4.73175e-06	37	7	27189535	R	HOXA-AS3	Body	N_Shore		50	3.16958e-09	-22.5288	0.491319	0.886622	0.554148	-0.395302	-1.80457	Less than 0	0.489421	0.877343	0.526007	0.879784	0.441642	0.882029	0.465743	0.886881	0.448128	0.894084	0.601035	0.873003	0.446885	0.912722	0.481813	0.876239	0.51509	0.913082	0.49743	0.871051
4484	cg00120721	3.19509e-09	0.00276651	4.74049e-06	37	10	19175217	F					40	3.19509e-09	-22.5084	0.258825	0.573172	0.451566	-0.314347	-2.21452	Less than 0	0.284759	0.541318	0.250511	0.560657	0.280096	0.631054	0.269729	0.602239	0.207073	0.50992	0.291952	0.615493	0.231551	0.572379	0.254294	0.650398	0.284354	0.544244	0.233929	0.50402
437427	cg13187990	3.19538e-09	0.00276676	4.74049e-06	37	8	1423775	R					34	3.19538e-09	22.5082	0.381336	0.145944	2.6129	0.235392	2.6129	Greater than 0	0.372591	0.133162	0.408151	0.1375	0.380476	0.149005	0.392701	0.15376	0.358903	0.132088	0.445984	0.15876	0.355064	0.143912	0.423424	0.222172	0.27616	0.0960219	0.399906	0.133055
796828	cg25367431	3.19733e-09	0.00276845	4.74049e-06	37	1	2846836	R			N_Shore		47	3.19733e-09	22.5066	0.486447	0.141979	3.42618	0.344467	3.42618	Greater than 0	0.489671	0.250252	0.422839	0.110158	0.479363	0.125914	0.46336	0.080177	0.489229	0.128761	0.512483	0.137037	0.495507	0.126178	0.572948	0.162361	0.451316	0.136737	0.48775	0.162219
300114	cg08865540	3.22363e-09	0.00279122	4.77131e-06	37	9	32744145	R					39	3.22363e-09	-22.4858	0.223623	0.450244	0.496671	-0.226621	-2.01341	Less than 0	0.239289	0.440967	0.236881	0.472537	0.240521	0.480088	0.270722	0.439815	0.232036	0.439547	0.206305	0.493359	0.205827	0.439769	0.254916	0.478694	0.155283	0.40892	0.194452	0.408746
562861	cg17022667	3.27833e-09	0.00283858	4.83575e-06	37	7	101142153	R	EMID2	Body			8	3.27833e-09	22.4431	0.448245	0.102388	4.37792	0.345857	4.37792	Greater than 0	0.409666	0.137929	0.424543	0.123001	0.499481	0.113246	0.424848	0.0836167	0.45845	0.0480785	0.453163	0.116383	0.486355	0.190374	0.379223	0.0454343	0.453271	0.089357	0.493451	0.076459
179170	cg05224126	3.29843e-09	0.00285599	4.84888e-06	37	14	101528671	R			N_Shelf		39	3.29843e-09	22.4276	0.919738	0.47673	1.92926	0.443008	1.92926	Greater than 0	0.932053	0.518512	0.926033	0.473465	0.886009	0.481253	0.912671	0.380343	0.889477	0.491379	0.964957	0.418978	0.903457	0.468649	0.959839	0.611074	0.966107	0.477387	0.856779	0.446264
431322	cg12989634	3.32712e-09	0.00288083	4.87388e-06	37	3	82344078	R					27	3.32712e-09	22.4057	0.635139	0.35258	1.8014	0.282559	1.8014	Greater than 0	0.657418	0.375483	0.630335	0.378493	0.663185	0.347325	0.638516	0.355404	0.569281	0.281429	0.659749	0.313489	0.661827	0.330216	0.698931	0.474476	0.607156	0.340958	0.564997	0.32853
522631	cg15762862	3.32732e-09	0.002881	4.87388e-06	37	11	57957709	R	OR9Q2	TSS200			27	3.32732e-09	22.4056	0.790486	0.14075	5.61624	0.649736	5.61624	Greater than 0	0.770945	0.19805	0.792417	0.225063	0.778888	0.153952	0.800626	0.136588	0.721013	0.0551834	0.820844	0.156214	0.873852	0.0650677	0.792488	0.0519991	0.815132	0.116068	0.738656	0.249316
111981	cg03232695	3.3428e-09	0.00289441	4.87388e-06	37	5	61507325	F						3.3428e-09	22.3938	0.579352	0.300162	1.93013	0.27919	1.93013	Greater than 0	0.592671	0.26366	0.619382	0.31225	0.624821	0.304599	0.611746	0.299467	0.606902	0.370173	0.552643	0.305766	0.46804	0.252998	0.64869	0.349693	0.531286	0.273785	0.537337	0.269228
52406	cg01492538	3.34921e-09	0.00289996	4.87388e-06	37	7	2774543	R	GNA12	Body	Island		33	3.34921e-09	-22.389	0.561428	0.766061	0.732876	-0.204633	-1.36449	Less than 0	0.632115	0.823514	0.499403	0.723556	0.529909	0.751709	0.509656	0.731115	0.533671	0.75018	0.608897	0.789106	0.547691	0.791258	0.637443	0.778106	0.541954	0.749441	0.573536	0.772624
731102	cg23040569	3.40104e-09	0.00294483	4.90828e-06	37	16	7872443	R					30	3.40104e-09	-22.3502	0.225063	0.613615	0.366783	-0.388552	-2.72641	Less than 0	0.225122	0.684527	0.336955	0.673751	0.241215	0.584494	0.164959	0.564494	0.302367	0.660086	0.215444	0.648599	0.214518	0.64452	0.148261	0.515751	0.248961	0.550408	0.152833	0.609521
31668	cg00892251	3.44995e-09	0.00298718	4.9621e-06	37	9	100862339	R	TRIM14	Body			26	3.44995e-09	-22.3142	0.480803	0.828512	0.580321	-0.347709	-1.72319	Less than 0	0.521691	0.818099	0.558912	0.849637	0.479647	0.841422	0.403118	0.792127	0.55671	0.835256	0.446586	0.853887	0.473839	0.809478	0.404663	0.820338	0.52374	0.852965	0.439122	0.811912
177414	cg05172122	3.48658e-09	0.00301889	5.00646e-06	37	1	119526783	R	TBX15	5'UTR	Island		32	3.48658e-09	22.2876	0.65961	0.0959337	6.87569	0.563677	6.87569	Greater than 0	0.705095	0.106279	0.509987	0.102439	0.772775	0.0829467	0.664042	0.0938976	0.73799	0.105833	0.653388	0.136246	0.675402	0.111922	0.672044	0.0615039	0.641875	0.0751361	0.563504	0.0831337
622565	cg19074170	3.5214e-09	0.00304904	5.02313e-06	37	2	125086435	F	CNTNAP5	Body			0	3.5214e-09	22.2626	0.587344	0.358586	1.63794	0.228758	1.63794	Greater than 0	0.628722	0.397502	0.628389	0.376261	0.626616	0.367671	0.523925	0.325297	0.519158	0.350077	0.60296	0.385293	0.604374	0.380856	0.673052	0.390221	0.532429	0.29003	0.533816	0.322651
397860	cg11909526	3.55588e-09	0.00307891	5.04594e-06	37	17	33519851	F	AMAC1	3'UTR			15	3.55588e-09	22.2381	0.489615	0.283706	1.72578	0.205909	1.72578	Greater than 0	0.463444	0.28777	0.491827	0.253269	0.485333	0.257423	0.474378	0.237443	0.485511	0.259727	0.527222	0.350962	0.47836	0.243136	0.533116	0.350149	0.496446	0.304815	0.460512	0.292362
511255	cg15396830	3.60277e-09	0.0031195	5.08445e-06	37	4	90224479	F	GPRIN3	5'UTR		Unclassified_Cell_type_specific	49	3.60277e-09	-22.2052	0.398928	0.671687	0.59392	-0.272758	-1.68373	Less than 0	0.345181	0.655711	0.375596	0.66729	0.391364	0.686208	0.408972	0.678949	0.392136	0.691582	0.423062	0.699498	0.368272	0.679506	0.405008	0.644578	0.500011	0.687296	0.379681	0.626252
31532	cg00888249	3.60633e-09	0.00312258	5.08445e-06	37	4	172767621	F	GALNTL6	Body				3.60633e-09	-22.2027	0.264681	0.508747	0.520259	-0.244067	-1.92212	Less than 0	0.293948	0.497936	0.268895	0.524768	0.234592	0.466799	0.284258	0.507842	0.287762	0.503502	0.26499	0.526543	0.213514	0.52921	0.288867	0.572293	0.268444	0.492939	0.241536	0.465642
709232	cg22237668	3.61352e-09	0.00312881	5.08445e-06	37	12	114682739	R						3.61352e-09	22.1977	0.563748	0.304003	1.85442	0.259745	1.85442	Greater than 0	0.591382	0.403991	0.588118	0.292678	0.546556	0.283225	0.538099	0.289079	0.539734	0.237067	0.552647	0.277961	0.549573	0.308712	0.582033	0.345633	0.595496	0.287592	0.553841	0.314088
265853	cg07823267	3.62449e-09	0.00313831	5.08445e-06	37	11	33857075	R					18	3.62449e-09	-22.1901	0.0567013	0.351917	0.161121	-0.295216	-6.20651	Less than 0	0.0643534	0.429309	0.0571368	0.323207	0.0572255	0.389124	0.0740623	0.331017	0.0639729	0.380875	0.0263578	0.362757	0.0632735	0.317363	0.0508319	0.346215	0.0528418	0.2885	0.0569572	0.350804
277916	cg08190027	3.64116e-09	0.00315274	5.08445e-06	37	1	195164833	F					0	3.64116e-09	22.1786	0.351191	0.0714699	4.91382	0.279721	4.91382	Greater than 0	0.355822	0.0658655	0.348998	0.0905002	0.41328	0.0990789	0.354054	0.0403229	0.282655	0.0636876	0.437432	0.0845914	0.342834	0.06698	0.355826	0.0818258	0.293098	0.0595348	0.327907	0.0623122
657237	cg20326181	3.64319e-09	0.0031545	5.08445e-06	37	5	154007026	R			N_Shelf		48	3.64319e-09	-22.1772	0.392967	0.631356	0.622417	-0.238389	-1.60664	Less than 0	0.367552	0.617632	0.462854	0.660675	0.365451	0.663927	0.380791	0.590899	0.415714	0.66056	0.434862	0.656353	0.394391	0.647845	0.393377	0.63125	0.314333	0.59179	0.400341	0.592624
585791	cg17761654	3.65374e-09	0.00316364	5.08623e-06	37	4	172560793	R					5	3.65374e-09	22.17	0.565742	0.338318	1.67222	0.227424	1.67222	Greater than 0	0.578767	0.304516	0.563867	0.340847	0.627163	0.347968	0.602272	0.372811	0.483236	0.259782	0.612769	0.381623	0.546982	0.336841	0.585915	0.367168	0.515231	0.352135	0.541216	0.319491
458638	cg13812927	3.72041e-09	0.00322136	5.15418e-06	37	9	89517863	F						3.72041e-09	22.1248	0.671099	0.415939	1.61345	0.25516	1.61345	Greater than 0	0.685766	0.486296	0.611932	0.38046	0.664499	0.359224	0.669323	0.38083	0.703181	0.497505	0.641246	0.406871	0.666754	0.405	0.686454	0.424195	0.704072	0.409767	0.677758	0.409243
674072	cg20948956	3.73568e-09	0.00323458	5.16706e-06	37	2	33317174	R	LTBP1	Body			39	3.73568e-09	22.1145	0.754025	0.482427	1.56298	0.271598	1.56298	Greater than 0	0.785352	0.451735	0.761535	0.501668	0.784113	0.468918	0.743499	0.453595	0.75028	0.48431	0.783216	0.52072	0.738717	0.50961	0.673267	0.467865	0.765341	0.465878	0.754928	0.49997
660535	cg20447970	3.74507e-09	0.00324272	5.1718e-06	37	7	131605357	F	LOC101928782	Body			29	3.74507e-09	22.1083	0.697125	0.325271	2.14322	0.371855	2.14322	Greater than 0	0.716377	0.302702	0.689254	0.271711	0.687467	0.385654	0.651424	0.365149	0.597633	0.240526	0.739051	0.314891	0.699388	0.336732	0.721815	0.390102	0.785172	0.345492	0.683674	0.299747
303698	cg08971667	3.75361e-09	0.00325011	5.17533e-06	37	7	27201728	R			S_Shore	Unclassified	48	3.75361e-09	-22.1026	0.218313	0.598017	0.365062	-0.379703	-2.73926	Less than 0	0.215286	0.48526	0.218539	0.618961	0.197343	0.580443	0.238674	0.605741	0.213782	0.630335	0.250581	0.624275	0.227685	0.549309	0.203904	0.652162	0.193972	0.564509	0.223368	0.669171
138855	cg04032071	3.79837e-09	0.00328887	5.22327e-06	37	12	54376241	R			N_Shelf		40	3.79837e-09	22.073	0.756478	0.187833	4.02739	0.568645	4.02739	Greater than 0	0.799903	0.253346	0.740971	0.223562	0.800954	0.172611	0.766261	0.186042	0.611345	0.16174	0.780042	0.221248	0.767062	0.167116	0.786628	0.0958291	0.762446	0.0989977	0.749166	0.297841
488818	cg14671102	3.82671e-09	0.0033134	5.24272e-06	37	2	241326045	F					49	3.82671e-09	-22.0545	0.318458	0.533153	0.597311	-0.214695	-1.67417	Less than 0	0.327031	0.575391	0.326831	0.565732	0.304235	0.519584	0.278194	0.534528	0.377562	0.548591	0.30759	0.529392	0.304859	0.516859	0.306965	0.526568	0.311168	0.514408	0.340144	0.500474
334908	cg09936824	3.83834e-09	0.00332347	5.25035e-06	37	7	27187670	F	HOXA6	TSS1500	Island	Unclassified_Cell_type_specific	20	3.83834e-09	-22.0469	0.0240906	0.270221	0.0891516	-0.24613	-11.2168	Less than 0	0.0327004	0.337338	0.0303832	0.24538	0.0213363	0.232765	0.01742	0.240565	0.0259335	0.303844	0.0204016	0.260601	0.0236719	0.280899	0.0260851	0.271573	0.0153973	0.302722	0.0275772	0.226522
475215	cg14283944	3.8445e-09	0.0033288	5.25036e-06	37	12	114883316	F			N_Shore			3.8445e-09	22.0429	0.481879	0.0749814	6.42664	0.406897	6.42664	Greater than 0	0.484731	0.116905	0.475211	0.0788953	0.504422	0.0781902	0.44453	0.0619287	0.409367	0.0630692	0.427701	0.0671068	0.533717	0.0791954	0.471011	0.0521779	0.606923	0.063489	0.461177	0.0888573
324846	cg09622616	3.85156e-09	0.00333492	5.25036e-06	37	11	118112121	F	MPZL3	Body			1	3.85156e-09	-22.0383	0.284458	0.744775	0.381938	-0.460317	-2.61823	Less than 0	0.299187	0.640699	0.354248	0.728084	0.270159	0.762543	0.275063	0.775791	0.327802	0.744262	0.316741	0.766994	0.247867	0.776012	0.224077	0.768381	0.290604	0.787367	0.238832	0.697622
404576	cg12121516	3.92081e-09	0.00339488	5.27156e-06	37	19	35213503	R					25	3.92081e-09	-21.994	0.294488	0.56604	0.52026	-0.271552	-1.92211	Less than 0	0.249363	0.530905	0.351443	0.641622	0.222501	0.544775	0.324665	0.56944	0.325123	0.520579	0.333587	0.598748	0.311203	0.612478	0.271022	0.533224	0.335744	0.572478	0.220232	0.536152
58526	cg01673674	3.93751e-09	0.00340934	5.27762e-06	37	8	97166036	R	GDF6	Body	N_Shelf	Unclassified_Cell_type_specific	37	3.93751e-09	21.9834	0.82251	0.522591	1.57391	0.29992	1.57391	Greater than 0	0.845111	0.57012	0.805711	0.544458	0.845554	0.581596	0.819234	0.501514	0.78166	0.503407	0.824289	0.52248	0.787237	0.48983	0.871828	0.466213	0.846274	0.520979	0.798204	0.525309
477716	cg14355581	3.95923e-09	0.00342815	5.29436e-06	37	13	28518682	F	ATP5EP2	TSS1500			24	3.95923e-09	-21.9698	0.226716	0.457311	0.495758	-0.230596	-2.01711	Less than 0	0.234538	0.483469	0.229075	0.530139	0.248694	0.46444	0.20361	0.459281	0.233602	0.440087	0.25703	0.458192	0.232908	0.437217	0.204385	0.460227	0.209226	0.417396	0.214087	0.422664
421395	cg12662260	3.96223e-09	0.00343074	5.29436e-06	37	2	215177317	F	SPAG16	Body			4	3.96223e-09	21.9679	0.419097	0.198399	2.11239	0.220698	2.11239	Greater than 0	0.408516	0.251992	0.416701	0.187196	0.448999	0.268766	0.416928	0.172442	0.38617	0.140419	0.400416	0.197956	0.380763	0.143612	0.499521	0.253622	0.386435	0.137511	0.446527	0.230477
68021	cg01952194	4.05819e-09	0.00351383	5.38469e-06	37	7	151840010	R	KMT2C	Body				4.05819e-09	-21.9086	0.293577	0.607559	0.483207	-0.313982	-2.06951	Less than 0	0.328137	0.640556	0.266194	0.628317	0.299086	0.614233	0.231684	0.616243	0.327542	0.649296	0.311449	0.592574	0.312514	0.645361	0.204004	0.503907	0.39679	0.613364	0.258366	0.571736
178068	cg05192716	4.06674e-09	0.00352124	5.38469e-06	37	17	72595587	R					35	4.06674e-09	-21.9034	0.22705	0.519206	0.437302	-0.292156	-2.28675	Less than 0	0.24201	0.590401	0.234748	0.507083	0.285423	0.555448	0.135585	0.434858	0.309411	0.513994	0.224042	0.505774	0.253297	0.536745	0.223266	0.568383	0.139872	0.429035	0.222844	0.550342
372803	cg11120364	4.06715e-09	0.00352159	5.38469e-06	37	14	101528579	F			N_Shelf		20	4.06715e-09	21.9031	0.637417	0.355222	1.79442	0.282195	1.79442	Greater than 0	0.6436	0.361266	0.577362	0.333455	0.597135	0.355997	0.608108	0.351755	0.628177	0.386727	0.675308	0.337804	0.623142	0.354286	0.70522	0.359817	0.702538	0.373554	0.613579	0.337555
259036	cg07613268	4.07887e-09	0.00353173	5.38687e-06	37	6	31110473	R	CCHCR1	Body			34	4.07887e-09	-21.896	0.36639	0.572662	0.639802	-0.206271	-1.56298	Less than 0	0.427532	0.608736	0.380049	0.537181	0.33033	0.566976	0.376781	0.580817	0.367923	0.549789	0.373409	0.586509	0.289535	0.548357	0.411011	0.630989	0.352657	0.543107	0.354675	0.574157
192475	cg05625559	4.08124e-09	0.00353379	5.38687e-06	37	5	6775922	R					12	4.08124e-09	21.8946	0.727149	0.271541	2.67786	0.455608	2.67786	Greater than 0	0.722881	0.252517	0.75905	0.219679	0.821509	0.332274	0.607428	0.167991	0.70683	0.234202	0.714485	0.228879	0.698175	0.210771	0.736514	0.445552	0.829239	0.371637	0.675377	0.251907
832670	cg26636230	4.10048e-09	0.00355045	5.39582e-06	37	9	71595059	R	PIP5K1B	Body			47	4.10048e-09	-21.8829	0.412544	0.618881	0.666597	-0.206337	-1.50016	Less than 0	0.374402	0.609943	0.405847	0.631046	0.371917	0.613222	0.384048	0.624403	0.448183	0.646672	0.448313	0.634874	0.395856	0.570599	0.431883	0.624732	0.432043	0.586231	0.432951	0.647086
657339	cg20330031	4.11109e-09	0.00355964	5.40158e-06	37	12	10438681	F					1	4.11109e-09	21.8765	0.803012	0.40695	1.97324	0.396061	1.97324	Greater than 0	0.797497	0.47486	0.850232	0.563175	0.790337	0.349732	0.810664	0.375142	0.798922	0.435056	0.77998	0.323737	0.807331	0.418595	0.800519	0.360252	0.841458	0.401642	0.753177	0.367313
207236	cg06069407	4.13047e-09	0.00357642	5.41882e-06	37	13	114187548	R	TMCO3	Body	S_Shore			4.13047e-09	-21.8649	0.301656	0.513489	0.587464	-0.211833	-1.70223	Less than 0	0.331835	0.539762	0.277589	0.467412	0.247787	0.48222	0.335564	0.514259	0.299405	0.542755	0.342645	0.515493	0.328431	0.547613	0.265013	0.535671	0.280729	0.48708	0.307563	0.502623
454406	cg13690461	4.15067e-09	0.00359391	5.43708e-06	37	11	57957575	R	OR9Q2	TSS1500			50	4.15067e-09	21.8529	0.816639	0.276197	2.95672	0.540441	2.95672	Greater than 0	0.826494	0.362144	0.819628	0.405048	0.828274	0.340679	0.829338	0.246351	0.774427	0.222377	0.855927	0.2556	0.810035	0.254448	0.849851	0.161072	0.761483	0.196353	0.81093	0.317901
345661	cg10262032	4.1593e-09	0.00360138	5.44014e-06	37	19	49078119	R	SULT2B1	Body		Unclassified_Cell_type_specific	35	4.1593e-09	-21.8477	0.436379	0.656248	0.664961	-0.219868	-1.50385	Less than 0	0.460201	0.708301	0.408967	0.630668	0.454557	0.605012	0.449211	0.668707	0.450538	0.702768	0.424396	0.655065	0.437863	0.681055	0.448093	0.651993	0.432574	0.619888	0.397391	0.639019
165401	cg04823228	4.17046e-09	0.00361104	5.44652e-06	37	5	176258443	R	UNC5A	Body		Unclassified_Cell_type_specific	44	4.17046e-09	21.8411	0.592233	0.317551	1.865	0.274682	1.865	Greater than 0	0.582868	0.301122	0.615974	0.352238	0.57514	0.321365	0.584357	0.300958	0.574758	0.294702	0.600101	0.298941	0.587603	0.316766	0.597856	0.419041	0.613998	0.290484	0.589678	0.279893
639173	cg19680363	4.21859e-09	0.00365272	5.49154e-06	37	2	83509701	R					20	4.21859e-09	-21.8128	0.49147	0.705924	0.696208	-0.214454	-1.43635	Less than 0	0.480098	0.705311	0.483586	0.717102	0.514187	0.702542	0.507971	0.706461	0.438459	0.675402	0.5188	0.69807	0.488622	0.678029	0.54352	0.818424	0.468439	0.702196	0.471018	0.6557
131799	cg03819089	4.26111e-09	0.00368953	5.50898e-06	37	2	66298217	F					3	4.26111e-09	-21.7881	0.400908	0.767644	0.522258	-0.366736	-1.91476	Less than 0	0.416483	0.792423	0.447992	0.758767	0.376661	0.761753	0.490905	0.820751	0.415255	0.797225	0.419009	0.799167	0.366765	0.768944	0.380931	0.641341	0.37035	0.760597	0.324728	0.775473
318457	cg09425735	4.26749e-09	0.00369506	5.50898e-06	37	22	48348035	F					0	4.26749e-09	21.7844	0.60987	0.386204	1.57914	0.223666	1.57914	Greater than 0	0.41296	0.206784	0.649958	0.415895	0.669623	0.426633	0.403661	0.208049	0.616498	0.371663	0.710088	0.456427	0.63407	0.442218	0.712808	0.521962	0.671689	0.478362	0.617342	0.334048
507217	cg15259931	4.28343e-09	0.00370886	5.50898e-06	37	1	38897345	F						4.28343e-09	-21.7753	0.35366	0.729507	0.484793	-0.375847	-2.06273	Less than 0	0.348804	0.684945	0.353613	0.694688	0.396181	0.716316	0.353328	0.760815	0.354575	0.692224	0.363374	0.747491	0.349614	0.708514	0.303443	0.803025	0.339004	0.761485	0.374665	0.725566
536850	cg16213014	4.29402e-09	0.00371803	5.50898e-06	37	6	30869755	F					8	4.29402e-09	-21.7692	0.535617	0.736529	0.727218	-0.200912	-1.3751	Less than 0	0.499144	0.724846	0.501467	0.698172	0.5015	0.736164	0.490341	0.691681	0.619576	0.780959	0.560671	0.754193	0.575607	0.744585	0.571139	0.741609	0.592354	0.799992	0.444375	0.693094
695216	cg21716443	4.30542e-09	0.0037279	5.50898e-06	37	19	54761822	R	LILRB5	TSS1500			16	4.30542e-09	-21.7626	0.10155	0.354876	0.286156	-0.253326	-3.4946	Less than 0	0.102138	0.381117	0.0834078	0.323193	0.111776	0.304539	0.107654	0.320049	0.0961288	0.390146	0.106877	0.391183	0.0794076	0.327628	0.106729	0.378474	0.105938	0.40032	0.115445	0.332114
364986	cg10868188	4.30878e-09	0.00373081	5.50898e-06	37	1	32378157	R	PTP4A2	Body			19	4.30878e-09	-21.7607	0.481215	0.715271	0.672772	-0.234057	-1.48639	Less than 0	0.49103	0.723198	0.514736	0.713101	0.48883	0.713434	0.472397	0.692656	0.51943	0.718984	0.46168	0.746139	0.472459	0.712362	0.490854	0.691557	0.411867	0.708161	0.488864	0.733121
108616	cg03133686	4.32771e-09	0.0037472	5.50898e-06	37	8	143324673	F	TSNARE1	Body			15	4.32771e-09	-21.75	0.438845	0.838338	0.523469	-0.399494	-1.91033	Less than 0	0.519133	0.829186	0.340885	0.846809	0.45398	0.892494	0.385059	0.787696	0.430778	0.819045	0.411427	0.872869	0.504255	0.845705	0.4434	0.807658	0.48974	0.861039	0.409787	0.820885
568888	cg17213074	4.33059e-09	0.00374969	5.50898e-06	37	8	101585638	R	SNX31	3'UTR			1	4.33059e-09	21.7483	0.658591	0.388568	1.69492	0.270023	1.69492	Greater than 0	0.671498	0.476739	0.677928	0.414223	0.624988	0.388909	0.611822	0.351202	0.673808	0.380866	0.658793	0.339074	0.659196	0.417386	0.632391	0.344528	0.7002	0.378164	0.675284	0.394585
856994	cg27466022	4.3436e-09	0.00376096	5.50898e-06	37	4	152487422	F	FAM160A1	Body			0	4.3436e-09	21.7409	0.755493	0.434031	1.74065	0.321463	1.74065	Greater than 0	0.768669	0.435416	0.763178	0.429816	0.786656	0.423176	0.73565	0.440253	0.66002	0.448744	0.79703	0.447094	0.7332	0.415675	0.780123	0.398218	0.758889	0.455274	0.771519	0.446641
621905	cg19046730	4.34986e-09	0.00376638	5.50898e-06	37	10	81943774	R	ANXA11	5'UTR			47	4.34986e-09	21.7374	0.561636	0.24114	2.32909	0.320497	2.32909	Greater than 0	0.569726	0.267832	0.479829	0.23389	0.63597	0.218809	0.533577	0.238898	0.496059	0.18595	0.574722	0.248935	0.575863	0.2664	0.620845	0.255591	0.574686	0.283504	0.555087	0.211588
441422	cg13316854	4.35189e-09	0.00376814	5.50898e-06	37	2	177027856	F	HOXD3	TSS1500	Island			4.35189e-09	21.7363	0.610581	0.353041	1.72949	0.25754	1.72949	Greater than 0	0.674742	0.355617	0.595991	0.389745	0.625047	0.416539	0.620064	0.339143	0.645706	0.338719	0.580474	0.323915	0.632186	0.387874	0.558985	0.321536	0.624689	0.356191	0.547923	0.301127
449201	cg13544776	4.36708e-09	0.00378129	5.52013e-06	37	2	105716264	F	UTAT33	Body			2	4.36708e-09	-21.7277	0.625125	0.854623	0.731463	-0.229498	-1.36712	Less than 0	0.613129	0.889184	0.619283	0.843624	0.593537	0.834662	0.633306	0.824744	0.637746	0.863042	0.619026	0.849138	0.671161	0.875954	0.675877	0.849065	0.609891	0.878631	0.578295	0.838188
27011	cg00756451	4.42565e-09	0.003832	5.57787e-06	37	12	114842700	R	TBX5	5'UTR	N_Shore		38	4.42565e-09	-21.695	0.0751222	0.374881	0.20039	-0.299759	-4.99028	Less than 0	0.0872222	0.466366	0.0745145	0.37311	0.0670786	0.364992	0.05659	0.376651	0.0973675	0.344359	0.0860469	0.386737	0.077934	0.410092	0.0538141	0.292898	0.0616703	0.390622	0.0889841	0.342981
794702	cg25292638	4.47701e-09	0.00387648	5.60995e-06	37	18	72917450	F	ZADH2	Body	S_Shore	Promoter_Associated_Cell_type_specific	4	4.47701e-09	-21.6667	0.436585	0.816113	0.534957	-0.379528	-1.86931	Less than 0	0.528688	0.904287	0.456888	0.823257	0.398597	0.762302	0.435026	0.814309	0.575944	0.852888	0.403218	0.764388	0.335063	0.814009	0.45061	0.869149	0.418989	0.855273	0.36283	0.701271
527222	cg15906055	4.49908e-09	0.00389558	5.61628e-06	37	8	11195919	F	TDH	TSS1500			37	4.49908e-09	21.6547	0.68162	0.387054	1.76105	0.294566	1.76105	Greater than 0	0.727732	0.420549	0.695749	0.3982	0.684268	0.401531	0.710045	0.389591	0.59888	0.380605	0.710365	0.391275	0.679255	0.365988	0.704424	0.336927	0.64301	0.359039	0.662472	0.426835
800852	cg25507958	4.53888e-09	0.00393005	5.63158e-06	37	1	119532233	F	TBX15	TSS200	S_Shore		0	4.53888e-09	21.6331	0.576627	0.0789289	7.30565	0.497698	7.30565	Greater than 0	0.598004	0.0919727	0.435037	0.0713926	0.715182	0.0670603	0.580647	0.0812144	0.599927	0.07572	0.53366	0.085953	0.610097	0.0926307	0.561001	0.0864565	0.595806	0.0602322	0.536905	0.0766567
632291	cg19434087	4.56572e-09	0.00395328	5.65563e-06	37	7	157696664	F	PTPRN2	Body	S_Shore		27	4.56572e-09	21.6187	0.603274	0.391571	1.54065	0.211703	1.54065	Greater than 0	0.618848	0.39733	0.616685	0.462488	0.626795	0.445724	0.574048	0.322002	0.59516	0.383694	0.642538	0.416072	0.587273	0.37201	0.630874	0.445763	0.548034	0.295159	0.592481	0.375468
400627	cg11997960	4.61959e-09	0.00399993	5.70549e-06	37	5	174119337	F					6	4.61959e-09	21.5901	0.497528	0.270449	1.83963	0.227079	1.83963	Greater than 0	0.500928	0.340028	0.470929	0.258555	0.547715	0.302268	0.433772	0.2146	0.513398	0.300644	0.523679	0.23576	0.47049	0.243599	0.548822	0.289782	0.499897	0.277461	0.46565	0.241799
349885	cg10394859	4.66081e-09	0.00403562	5.73113e-06	37	7	124673583	F	POT1-AS1	Body			0	4.66081e-09	21.5684	0.587425	0.319004	1.84144	0.268421	1.84144	Greater than 0	0.613126	0.316223	0.659337	0.367342	0.646126	0.341414	0.585136	0.325968	0.576546	0.314596	0.545707	0.352267	0.614091	0.294741	0.627334	0.353971	0.485689	0.271003	0.521155	0.25251
546437	cg16508714	4.68107e-09	0.00405316	5.73432e-06	37	10	98425110	F	PIK3AP1	Body			4	4.68107e-09	-21.5578	0.240626	0.507722	0.473932	-0.267096	-2.11001	Less than 0	0.275993	0.543361	0.25677	0.475626	0.259692	0.489044	0.278464	0.560911	0.108599	0.354564	0.288836	0.557072	0.235968	0.573087	0.27574	0.574047	0.163431	0.466583	0.262763	0.482925
728865	cg22962123	4.68886e-09	0.0040599	5.73432e-06	37	7	27153605	F	HOXA3	5'UTR	Island		3	4.68886e-09	-21.5538	0.0627598	0.463563	0.135386	-0.400803	-7.38631	Less than 0	0.0930087	0.588776	0.0459221	0.490397	0.0553575	0.481812	0.0670197	0.445088	0.0442574	0.435213	0.0683719	0.475547	0.0372462	0.416288	0.0646552	0.336282	0.074144	0.452737	0.0776153	0.513492
508748	cg15314957	4.69749e-09	0.00406738	5.73678e-06	37	8	135332875	F					36	4.69749e-09	21.5493	0.634998	0.32377	1.96126	0.311227	1.96126	Greater than 0	0.674547	0.303664	0.659501	0.375922	0.707601	0.394186	0.635789	0.265624	0.511248	0.208638	0.679247	0.310264	0.63597	0.352115	0.648451	0.411157	0.573138	0.29831	0.624487	0.317826
817865	cg26127662	4.71845e-09	0.00408553	5.74678e-06	37	7	27153944	R	HOXA3	5'UTR	N_Shore		30	4.71845e-09	-21.5384	0.0809262	0.484326	0.16709	-0.403399	-5.98478	Less than 0	0.0960621	0.627614	0.0779546	0.464514	0.0755521	0.490579	0.109968	0.454902	0.0604317	0.51052	0.0869574	0.453086	0.0821863	0.460045	0.0731298	0.418129	0.049727	0.500745	0.0972933	0.463125
738945	cg23319601	4.72403e-09	0.00409036	5.74678e-06	37	14	70316638	R			N_Shore		15	4.72403e-09	21.5356	0.862901	0.330878	2.60791	0.532023	2.60791	Greater than 0	0.905406	0.30448	0.880461	0.221531	0.844103	0.333566	0.864455	0.358802	0.75173	0.31358	0.876489	0.376717	0.894306	0.281082	0.899517	0.49404	0.877471	0.324176	0.835071	0.300809
585118	cg17740908	4.73729e-09	0.00410184	5.74678e-06	37	1	38064123	R			S_Shelf		36	4.73729e-09	-21.5287	0.234511	0.512863	0.457258	-0.278352	-2.18695	Less than 0	0.237523	0.583932	0.161683	0.471544	0.246432	0.504821	0.280403	0.507603	0.225106	0.524826	0.273061	0.562807	0.277041	0.563808	0.213912	0.464237	0.192641	0.495457	0.237305	0.449594
25271	cg00707190	4.73886e-09	0.0041032	5.74678e-06	37	19	51146284	F			S_Shelf			4.73886e-09	21.5279	0.636233	0.353264	1.80101	0.282969	1.80101	Greater than 0	0.673033	0.381175	0.655987	0.377391	0.626965	0.398401	0.6464	0.357619	0.569112	0.348856	0.652345	0.37259	0.650664	0.320379	0.60843	0.359859	0.62076	0.275478	0.65863	0.340885
420104	cg12622597	4.76549e-09	0.00412626	5.77099e-06	37	5	134363053	F			N_Shore			4.76549e-09	-26.2502	0.280456	0.557406	0.503145	-0.27695	-1.9875	Less than 0	0.452987	0.696018	0.191736	0.48541	0.328995	0.620275	0.286543	0.534432	0.309493	0.634483	0.307406	?	0.206876	0.475347	0.224202	0.501579	0.256617	0.490029	0.266656	0.579083
598447	cg18201700	4.79467e-09	0.00415152	5.79822e-06	37	17	53219594	R	STXBP4	Body			4	4.79467e-09	-21.4995	0.536576	0.789119	0.679968	-0.252544	-1.47066	Less than 0	0.529309	0.816497	0.51692	0.821908	0.507366	0.773759	0.558638	0.819501	0.562309	0.76721	0.559432	0.778237	0.496019	0.786613	0.571396	0.77317	0.545879	0.772703	0.518491	0.781596
49437	cg01404879	4.83137e-09	0.0041833	5.8148e-06	37	6	56848182	R	BEND6	Body			6	4.83137e-09	-21.4809	0.579848	0.788592	0.735296	-0.208743	-1.36	Less than 0	0.645966	0.900223	0.542207	0.775898	0.622099	0.815015	0.56248	0.764196	0.597829	0.759516	0.609758	0.798542	0.570439	0.801894	0.511066	0.724569	0.5618	0.732443	0.574839	0.81362
145571	cg04227892	4.83478e-09	0.00418625	5.8148e-06	37	5	2169402	F					32	4.83478e-09	-21.4792	0.338394	0.555464	0.609209	-0.21707	-1.64147	Less than 0	0.394827	0.609511	0.311209	0.562528	0.303651	0.518483	0.324516	0.530953	0.318852	0.511805	0.400836	0.603786	0.347441	0.567922	0.324544	0.527097	0.318918	0.60787	0.339144	0.514683
476781	cg14328676	4.83952e-09	0.00419036	5.8148e-06	37	19	49077983	F	SULT2B1	Body		Unclassified_Cell_type_specific	27	4.83952e-09	-21.4768	0.316846	0.643764	0.492177	-0.326918	-2.03179	Less than 0	0.413968	0.773706	0.263543	0.618364	0.311529	0.666697	0.281559	0.582362	0.36995	0.688455	0.40713	0.648494	0.294114	0.687768	0.245536	0.512226	0.320234	0.629925	0.260894	0.62964
754800	cg23884406	4.8676e-09	0.00421467	5.83138e-06	37	20	55497342	R			N_Shelf		44	4.8676e-09	21.4628	0.518337	0.270702	1.91479	0.247635	1.91479	Greater than 0	0.52907	0.349467	0.483036	0.230208	0.535914	0.260928	0.532251	0.254349	0.494454	0.247347	0.508662	0.264374	0.531015	0.260133	0.555559	0.273236	0.48872	0.302341	0.524689	0.26464
555396	cg16778107	4.87597e-09	0.00422192	5.83138e-06	37	16	381873	F	AXIN1	Body			0	4.87597e-09	-21.4586	0.223314	0.449053	0.4973	-0.225739	-2.01086	Less than 0	0.23336	0.42915	0.276242	0.483102	0.194464	0.474614	0.187918	0.405306	0.305737	0.527752	0.233223	0.432578	0.175061	0.396321	0.224179	0.456618	0.210022	0.498159	0.192931	0.386925
706558	cg22136693	4.95484e-09	0.00429021	5.90484e-06	37	14	51705619	F	TMX1	TSS1500	N_Shore		1	4.95484e-09	-21.4197	0.394283	0.644736	0.611541	-0.250454	-1.63521	Less than 0	0.382424	0.679756	0.362095	0.619665	0.374561	0.641002	0.371298	0.661719	0.395406	0.635266	0.416579	0.629669	0.384662	0.616208	0.395522	0.693354	0.431911	0.636283	0.428368	0.634442
188027	cg05488279	4.95785e-09	0.00429282	5.90484e-06	37	17	1819770	R						4.95785e-09	-21.4182	0.285054	0.506393	0.56291	-0.221339	-1.77648	Less than 0	0.261144	0.533367	0.292757	0.54077	0.274841	0.473629	0.268652	0.473428	0.283148	0.510124	0.30584	0.528438	0.275041	0.479961	0.293656	0.557288	0.308893	0.515852	0.286565	0.451075
712041	cg22346261	4.96947e-09	0.00430287	5.91054e-06	37	6	96314875	R					48	4.96947e-09	21.4126	0.444945	0.224716	1.98003	0.220228	1.98003	Greater than 0	0.472754	0.219335	0.424912	0.171891	0.453985	0.239637	0.459543	0.194129	0.437564	0.212772	0.434777	0.27213	0.449043	0.260186	0.442772	0.241463	0.435618	0.199258	0.438478	0.236364
300999	cg08889380	5.02372e-09	0.00434985	5.94242e-06	37	7	150628473	R				Unclassified_Cell_type_specific	7	5.02372e-09	21.3863	0.400172	0.139628	2.86599	0.260544	2.86599	Greater than 0	0.388186	0.129985	0.384396	0.143761	0.454984	0.121473	0.400777	0.117258	0.400106	0.148973	0.401493	0.128273	0.398504	0.142972	0.398348	0.219798	0.40747	0.136604	0.367461	0.107183
16591	cg00466334	5.08722e-09	0.00440483	5.97061e-06	37	1	119532850	F	TBX15	TSS1500	S_Shore		6	5.08722e-09	21.3559	0.806816	0.23583	3.42117	0.570986	3.42117	Greater than 0	0.826848	0.260146	0.702182	0.269233	0.908378	0.209	0.819074	0.201051	0.808277	0.264051	0.785806	0.284483	0.839848	0.265402	0.816894	0.140584	0.789449	0.174642	0.771408	0.289711
675118	cg20984301	5.13994e-09	0.00445048	5.99383e-06	37	5	54282334	F	ESM1	TSS1500				5.13994e-09	-21.331	0.344925	0.682587	0.505321	-0.337662	-1.97894	Less than 0	0.329571	0.674613	0.328355	0.663283	0.380134	0.673151	0.33498	0.69075	0.421239	0.64321	0.300871	0.71217	0.326971	0.684123	0.317993	0.685154	0.369946	0.714595	0.339195	0.684824
367684	cg10955545	5.14178e-09	0.00445207	5.99383e-06	37	2	131502765	F					0	5.14178e-09	-21.3302	0.433951	0.66208	0.655436	-0.228129	-1.5257	Less than 0	0.467674	0.64542	0.46468	0.687869	0.44738	0.686947	0.4264	0.653871	0.439762	0.635676	0.430816	0.679741	0.368756	0.662209	0.449351	0.709276	0.456918	0.666079	0.387771	0.593712
691395	cg21573329	5.14273e-09	0.0044529	5.99383e-06	37	15	56635031	F					12	5.14273e-09	-21.3297	0.159488	0.485143	0.328744	-0.325655	-3.04188	Less than 0	0.150747	0.48186	0.192596	0.431836	0.151851	0.542139	0.155563	0.499567	0.176119	0.44118	0.227173	0.538768	0.122672	0.474316	0.121645	0.510506	0.172661	0.477974	0.123849	0.453283
353649	cg10509777	5.15064e-09	0.00445974	5.99428e-06	37	4	28464665	R						5.15064e-09	21.326	0.386527	0.140997	2.74138	0.245529	2.74138	Greater than 0	0.371043	0.133586	0.436968	0.152809	0.38862	0.12488	0.36082	0.16855	0.322851	0.125075	0.34345	0.0946379	0.377156	0.142344	0.366437	0.117363	0.548104	0.234445	0.349817	0.116283
728417	cg22946507	5.177e-09	0.00448257	6.00601e-06	37	2	211495932	F	CPS1	Body			0	5.177e-09	21.3137	0.760699	0.498725	1.52529	0.261974	1.52529	Greater than 0	0.749433	0.554326	0.759289	0.563083	0.750643	0.495411	0.767	0.502658	0.775444	0.480316	0.758005	0.458565	0.727843	0.436077	0.811645	0.54994	0.755508	0.456675	0.752177	0.490197
348335	cg10345007	5.23486e-09	0.00453267	6.05972e-06	37	5	98806584	R					50	5.23486e-09	21.2869	0.450179	0.188884	2.38336	0.261295	2.38336	Greater than 0	0.472098	0.19148	0.449388	0.178822	0.439321	0.181426	0.510663	0.175624	0.381599	0.109919	0.44356	0.198161	0.445147	0.146639	0.460589	0.242412	0.400187	0.193067	0.499238	0.271291
45883	cg01301319	5.24429e-09	0.00454083	6.0622e-06	37	7	27153580	F	HOXA3	5'UTR	Island		28	5.24429e-09	-21.2826	0.123573	0.430465	0.287069	-0.306892	-3.48348	Less than 0	0.144349	0.508607	0.102723	0.475714	0.12197	0.45718	0.104166	0.420671	0.105189	0.446338	0.153316	0.435471	0.10452	0.38527	0.0870264	0.337745	0.162978	0.408104	0.149495	0.42955
166058	cg04842161	5.25205e-09	0.00454755	6.0622e-06	37	7	26901061	R	SKAP2	Body	N_Shelf		1	5.25205e-09	21.279	0.864323	0.517353	1.67066	0.34697	1.67066	Greater than 0	0.889218	0.566636	0.859741	0.539139	0.885382	0.606478	0.835509	0.508735	0.896109	0.452096	0.864578	0.528637	0.881312	0.471344	0.85363	0.548849	0.85377	0.46077	0.823985	0.49085
319636	cg09460999	5.25887e-09	0.00455346	6.0622e-06	37	7	123633258	F						5.25887e-09	-21.2759	0.405804	0.716185	0.566618	-0.310382	-1.76486	Less than 0	0.430014	0.749423	0.426566	0.711882	0.490044	0.717762	0.431719	0.715949	0.365409	0.639736	0.368704	0.743751	0.362661	0.73487	0.441355	0.763927	0.34642	0.692686	0.395144	0.691867
862224	cg27642784	5.27187e-09	0.00456471	6.0622e-06	37	3	157813670	F			N_Shore	Unclassified	7	5.27187e-09	-21.27	0.438743	0.925736	0.47394	-0.486993	-2.10997	Less than 0	0.408859	0.969774	0.483626	0.958817	0.386691	0.943998	0.517841	0.943825	0.471028	0.932646	0.472184	0.963643	0.411279	0.908697	0.478688	0.804012	0.320093	0.878983	0.437139	0.95296
832654	cg26635748	5.28256e-09	0.00457397	6.0622e-06	37	5	95927458	F	LOC101929710	Body			1	5.28256e-09	-21.2651	0.298272	0.538233	0.55417	-0.239961	-1.8045	Less than 0	0.305939	0.547974	0.299171	0.579569	0.328841	0.570976	0.280525	0.549586	0.317876	0.548111	0.355364	0.582621	0.296383	0.521904	0.279393	0.436489	0.266085	0.511955	0.253148	0.533147
361313	cg10752190	5.29986e-09	0.00458895	6.07004e-06	37	17	9604414	R	USP43	Body			48	5.29986e-09	-21.2572	0.308465	0.573864	0.537523	-0.265399	-1.86039	Less than 0	0.317317	0.562512	0.292042	0.550891	0.31856	0.590505	0.33873	0.545591	0.323652	0.551604	0.292406	0.569284	0.299859	0.610898	0.300867	0.645193	0.33474	0.584517	0.266479	0.527648
605979	cg18470839	5.31039e-09	0.00459806	6.07194e-06	37	12	114878173	F			Island			5.31039e-09	21.2525	0.637087	0.0456171	13.966	0.59147	13.966	Greater than 0	0.678035	0.0777753	0.630961	0.048179	0.570365	0.0412314	0.611178	0.0375977	0.472228	0.0483356	0.593656	0.0276579	0.694835	0.0451537	0.707266	0.0297207	0.763621	0.014123	0.648727	0.0863966
486530	cg14604116	5.32114e-09	0.00460737	6.07194e-06	37	11	28776204	F					8	5.32114e-09	-21.2476	0.529544	0.788345	0.671716	-0.258801	-1.48873	Less than 0	0.525091	0.765881	0.566053	0.781458	0.494435	0.745217	0.473471	0.76818	0.579586	0.848269	0.512497	0.82782	0.599954	0.805048	0.505764	0.818476	0.540162	0.791378	0.498426	0.731726
231683	cg06809074	5.35373e-09	0.00463559	6.09191e-06	37	8	976415	R			Island		28	5.35373e-09	21.2329	0.678394	0.256041	2.64955	0.422353	2.64955	Greater than 0	0.640939	0.261293	0.588675	0.252874	0.698828	0.297165	0.661355	0.187472	0.660499	0.318779	0.67383	0.177497	0.713986	0.326724	0.780898	0.305761	0.740004	0.232719	0.624924	0.200122
382833	cg11434884	5.41079e-09	0.004685	6.14024e-06	37	12	101350521	F	ANO4	Body			11	5.41079e-09	-21.2075	0.378198	0.66511	0.568625	-0.286911	-1.75863	Less than 0	0.353517	0.602519	0.419973	0.657993	0.412576	0.729621	0.347923	0.688817	0.323617	0.686661	0.401988	0.672209	0.368127	0.653533	0.356614	0.655489	0.409347	0.675757	0.388299	0.628496
610386	cg18628449	5.44374e-09	0.00471353	6.14968e-06	37	4	77507411	R	SHROOM3	Body	S_Shore			5.44374e-09	-21.1929	0.334752	0.606014	0.552384	-0.271262	-1.81034	Less than 0	0.308634	0.565457	0.448619	0.700169	0.277603	0.601103	0.347165	0.630526	0.288303	0.579348	0.465597	0.667645	0.306778	0.621746	0.367859	0.606983	0.251387	0.565971	0.285576	0.521191
262835	cg07730538	5.47647e-09	0.00474187	6.15827e-06	37	5	10146039	R				Unclassified_Cell_type_specific		5.47647e-09	21.1786	0.79531	0.580883	1.36914	0.214427	1.36914	Greater than 0	0.788416	0.585026	0.802041	0.552936	0.787362	0.578826	0.785011	0.583035	0.793596	0.617968	0.802211	0.558465	0.794996	0.565029	0.795781	0.64221	0.825609	0.595841	0.778073	0.529492
149079	cg04331756	5.61915e-09	0.00486541	6.26161e-06	37	10	8546532	F					8	5.61915e-09	-21.117	0.272052	0.569691	0.477543	-0.297639	-2.09405	Less than 0	0.304659	0.540229	0.22056	0.516133	0.188313	0.565514	0.261193	0.548124	0.293468	0.595237	0.334255	0.626909	0.382625	0.64664	0.240341	0.592685	0.211444	0.535987	0.283663	0.529448
719387	cg22623776	5.62126e-09	0.00486724	6.26161e-06	37	3	27981578	R					29	5.62126e-09	-21.1161	0.19102	0.394931	0.48368	-0.203911	-2.06748	Less than 0	0.208199	0.469884	0.195215	0.402081	0.211768	0.389477	0.232522	0.390955	0.165155	0.404045	0.219771	0.417931	0.155859	0.349947	0.214965	0.413161	0.132904	0.314213	0.173844	0.397618
614725	cg18781683	5.66736e-09	0.00490715	6.29289e-06	37	1	57398843	F	C8B	Body			33	5.66736e-09	-21.0966	0.368795	0.651875	0.565745	-0.28308	-1.76758	Less than 0	0.375559	0.601969	0.320804	0.61471	0.347917	0.686003	0.35208	0.65274	0.448521	0.685754	0.390205	0.677098	0.325195	0.608413	0.337862	0.695352	0.417353	0.67894	0.372451	0.617769
58021	cg01656588	5.67455e-09	0.00491338	6.29289e-06	37	5	3187100	F			N_Shore			5.67455e-09	-21.0936	0.458793	0.722131	0.635333	-0.263337	-1.57398	Less than 0	0.528434	0.706166	0.499112	0.797542	0.505987	0.778268	0.464822	0.720956	0.452624	0.663504	0.455051	0.745148	0.436822	0.719939	0.431704	0.729537	0.444435	0.711449	0.368944	0.648797
274499	cg08087594	5.73979e-09	0.00496986	6.34577e-06	37	12	114844236	R	TBX5	5'UTR	N_Shore		35	5.73979e-09	-21.0663	0.0580649	0.299775	0.193695	-0.24171	-5.16276	Less than 0	0.104197	0.392036	0.0630566	0.314983	0.0930406	0.309824	0.052129	0.299887	0.0783093	0.307731	0.0620097	0.340523	0.035497	0.308747	0.0185317	0.180837	0.0219567	0.261761	0.0519212	0.281422
766944	cg24314876	5.74913e-09	0.00497795	6.34577e-06	37	12	77464428	R					11	5.74913e-09	21.0625	0.600569	0.385405	1.55828	0.215165	1.55828	Greater than 0	0.586901	0.39054	0.598864	0.362168	0.586786	0.352405	0.610438	0.393242	0.561603	0.417281	0.631748	0.395699	0.620844	0.396111	0.648195	0.388453	0.590631	0.377898	0.569681	0.380249
753712	cg23844997	5.76316e-09	0.0049901	6.34577e-06	37	2	58217414	R	VRK2	5'UTR		Unclassified_Cell_type_specific	25	5.76316e-09	-21.0566	0.221403	0.575728	0.384562	-0.354325	-2.60036	Less than 0	0.240247	0.611804	0.253798	0.566161	0.201682	0.628164	0.208478	0.572504	0.256471	0.533003	0.2205	0.560208	0.193241	0.580282	0.208932	0.642552	0.204399	0.548269	0.226287	0.514335
783472	cg24884142	5.79098e-09	0.00501419	6.36319e-06	37	1	119532056	F	TBX15	1stExon	Island		44	5.79098e-09	21.0452	0.604333	0.025027	24.1472	0.579306	24.1472	Greater than 0	0.635326	0.0269009	0.442881	0.026083	0.783893	0.0235691	0.634214	0.0359881	0.57002	0.0212176	0.552215	0.0286654	0.640555	0.0286779	0.620036	0.0102532	0.592158	0.0139719	0.572027	0.034943
480159	cg14425564	5.79996e-09	0.00502197	6.36498e-06	37	9	126794772	R	LHX2	Body			12	5.79996e-09	-21.0415	0.164629	0.489097	0.336598	-0.324468	-2.9709	Less than 0	0.164467	0.512637	0.193561	0.577065	0.126382	0.474005	0.149576	0.468899	0.195817	0.47019	0.171632	0.470018	0.130639	0.494806	0.162901	0.433076	0.156487	0.543153	0.194828	0.447121
8829	cg00246590	5.81797e-09	0.00503756	6.37666e-06	37	12	126968300	F					23	5.81797e-09	-21.0341	0.373842	0.729471	0.512483	-0.35563	-1.95128	Less than 0	0.375761	0.788614	0.352245	0.763882	0.337117	0.757343	0.416871	0.720476	0.414691	0.733144	0.313573	0.735539	0.397266	0.723722	0.354023	0.673433	0.350424	0.676749	0.426444	0.721809
615084	cg18794321	5.82557e-09	0.00504414	6.37691e-06	37	7	39446233	F	POU6F2-AS1	TSS1500			1	5.82557e-09	21.031	0.621432	0.380772	1.63203	0.240661	1.63203	Greater than 0	0.624607	0.396329	0.607022	0.359817	0.622993	0.38179	0.589188	0.34873	0.648143	0.356491	0.658763	0.388455	0.610016	0.392346	0.612875	0.421618	0.608601	0.41999	0.632116	0.342151
357215	cg10619365	5.85484e-09	0.00506949	6.40087e-06	37	6	29442830	R					46	5.85484e-09	-21.0191	0.280776	0.553834	0.506967	-0.273059	-1.97252	Less than 0	0.287602	0.595477	0.174224	0.369256	0.312576	0.614473	0.261498	0.523699	0.318595	0.543745	0.315978	0.646238	0.262815	0.561307	0.303502	0.594895	0.294193	0.552454	0.276773	0.5368
232579	cg06832898	5.89206e-09	0.00510171	6.40875e-06	37	16	89033785	R	CBFA2T3	Body	Island	Unclassified_Cell_type_specific	31	5.89206e-09	21.004	0.549089	0.243405	2.25587	0.305684	2.25587	Greater than 0	0.543926	0.253814	0.483822	0.246293	0.507464	0.20909	0.552946	0.198131	0.545598	0.274943	0.555994	0.260907	0.523342	0.270273	0.689125	0.358587	0.552695	0.176409	0.535981	0.1856
552260	cg16681425	5.90881e-09	0.00511621	6.40875e-06	37	16	82366380	R					38	5.90881e-09	-20.9973	0.600193	0.835766	0.718136	-0.235573	-1.39249	Less than 0	0.58892	0.82362	0.59877	0.834533	0.667692	0.852979	0.582132	0.820192	0.621396	0.83624	0.603918	0.832072	0.590395	0.847279	0.570315	0.891111	0.610484	0.822636	0.567913	0.796997
481417	cg14461667	5.92672e-09	0.00513172	6.41465e-06	37	7	108300471	F					0	5.92672e-09	20.9901	0.458483	0.238017	1.92626	0.220466	1.92626	Greater than 0	0.494211	0.243535	0.471319	0.235237	0.508655	0.280283	0.463406	0.197369	0.359702	0.195183	0.514473	0.290638	0.466755	0.260587	0.49915	0.248643	0.373943	0.199433	0.433213	0.229263
285714	cg08428858	5.9744e-09	0.005173	6.44516e-06	37	5	54254517	R					6	5.9744e-09	-20.971	0.260753	0.4656	0.560037	-0.204847	-1.7856	Less than 0	0.268267	0.431745	0.290246	0.497728	0.255445	0.477783	0.251975	0.45004	0.308489	0.48197	0.237165	0.459381	0.264779	0.4894	0.225088	0.493115	0.26769	0.45441	0.238388	0.420424
392442	cg11744075	6.00599e-09	0.00520036	6.44516e-06	37	1	45111435	F	RNF220	Body			31	6.00599e-09	-20.9585	0.363558	0.571067	0.63663	-0.207509	-1.57077	Less than 0	0.382121	0.606426	0.331512	0.512457	0.348114	0.566378	0.342256	0.556636	0.371992	0.578687	0.388351	0.537078	0.346589	0.615935	0.346616	0.537503	0.408895	0.612791	0.36914	0.586781
641785	cg19767838	6.00675e-09	0.00520102	6.44516e-06	37	18	67794748	F	RTTN	ExonBnd			0	6.00675e-09	-20.9582	0.597837	0.843712	0.708579	-0.245875	-1.41127	Less than 0	0.59308	0.834262	0.66078	0.82731	0.580736	0.835912	0.605449	0.839153	0.598518	0.845333	0.562061	0.856337	0.591464	0.867652	0.64206	0.871324	0.644712	0.87081	0.49951	0.789033
113482	cg03278730	6.05107e-09	0.0052394	6.47638e-06	37	11	19306482	F					0	6.05107e-09	-20.9408	0.262756	0.464489	0.565689	-0.201733	-1.76776	Less than 0	0.337379	0.491418	0.244285	0.446162	0.283795	0.501219	0.305012	0.458542	0.280302	0.484647	0.245836	0.478982	0.25346	0.481676	0.273319	0.456289	0.179746	0.38157	0.224424	0.464378
780313	cg24777274	6.07332e-09	0.00525865	6.48416e-06	37	11	10639183	R	MRVI1	Body				6.07332e-09	-20.9321	0.435497	0.648955	0.671074	-0.213458	-1.49015	Less than 0	0.45178	0.643094	0.430416	0.645984	0.456949	0.652952	0.437326	0.631716	0.488717	0.692348	0.471136	0.628141	0.418507	0.666281	0.397744	0.643992	0.409661	0.67451	0.392733	0.610531
552905	cg16701183	6.1091e-09	0.00528964	6.50805e-06	37	17	28333082	R	EFCAB5	Body			35	6.1091e-09	-20.9182	0.533909	0.799756	0.667591	-0.265846	-1.49792	Less than 0	0.55965	0.80649	0.538929	0.774533	0.555593	0.791853	0.481379	0.824092	0.569024	0.80679	0.571704	0.787894	0.500954	0.811992	0.510991	0.798626	0.545273	0.83515	0.505599	0.760138
465671	cg14014370	6.18428e-09	0.00535473	6.57829e-06	37	15	34611728	R	SLC12A6	TSS1500			46	6.18428e-09	-20.8892	0.569414	0.821283	0.693322	-0.251869	-1.44233	Less than 0	0.508631	0.844604	0.572559	0.810816	0.550754	0.787355	0.5663	0.836468	0.575651	0.830979	0.616942	0.810529	0.543746	0.822395	0.607657	0.827364	0.582573	0.829827	0.569325	0.812491
728061	cg22933230	6.21192e-09	0.00537866	6.59959e-06	37	7	131327855	R					41	6.21192e-09	-20.8787	0.30615	0.657269	0.465791	-0.351119	-2.14688	Less than 0	0.314809	0.769247	0.315205	0.648629	0.292497	0.629534	0.357545	0.650977	0.317335	0.620397	0.351332	0.658082	0.285058	0.701004	0.323935	0.647052	0.297962	0.689993	0.20582	0.557771
29954	cg00842434	6.23442e-09	0.00539815	6.61537e-06	37	3	13273677	F					21	6.23442e-09	20.8702	0.547283	0.3004	1.82185	0.246883	1.82185	Greater than 0	0.540225	0.3451	0.550333	0.28436	0.555554	0.31949	0.53512	0.26146	0.517559	0.25625	0.57885	0.276155	0.545332	0.355546	0.585671	0.342481	0.536466	0.318308	0.527718	0.244849
841628	cg26938159	6.30316e-09	0.00545767	6.67197e-06	37	13	113313988	R	C13orf35	5'UTR			1	6.30316e-09	-20.8443	0.380383	0.697422	0.545414	-0.317039	-1.83347	Less than 0	0.456114	0.749961	0.426747	0.731521	0.367115	0.711335	0.441961	0.660623	0.453295	0.717112	0.327081	0.708697	0.354354	0.684081	0.366161	0.700029	0.335016	0.677684	0.275991	0.633176
180939	cg05275596	6.37136e-09	0.00551672	6.71963e-06	37	11	16618167	R						6.37136e-09	-20.8189	0.339455	0.577091	0.588217	-0.237636	-1.70005	Less than 0	0.356396	0.625458	0.368478	0.595867	0.344559	0.639764	0.352551	0.569979	0.343596	0.528197	0.40242	0.625053	0.329218	0.532563	0.34778	0.636704	0.281483	0.510968	0.268069	0.506356
664398	cg20592447	6.37831e-09	0.00552273	6.71963e-06	37	10	128211184	F	C10orf90	TSS1500				6.37831e-09	-20.8163	0.20831	0.644922	0.323001	-0.436612	-3.09597	Less than 0	0.233113	0.608974	0.160769	0.7223	0.192541	0.709957	0.212684	0.551418	0.204873	0.627763	0.223068	0.649855	0.201772	0.679076	0.222272	0.657417	0.236465	0.653433	0.195546	0.589029
652401	cg20146489	6.39151e-09	0.00553417	6.72438e-06	37	1	169847977	R	SCYL3	Body			39	6.39151e-09	-20.8115	0.613848	0.908891	0.675381	-0.295043	-1.48065	Less than 0	0.648558	0.912191	0.670542	0.908761	0.57744	0.890963	0.561804	0.89877	0.681018	0.905208	0.583551	0.920663	0.565019	0.912582	0.624109	0.930768	0.64647	0.905638	0.579969	0.903364
409280	cg12274113	6.44492e-09	0.00558041	6.76414e-06	37	1	245753635	F	KIF26B	Body	Island		2	6.44492e-09	20.7919	0.811951	0.603879	1.34456	0.208072	1.34456	Greater than 0	0.802088	0.566036	0.783291	0.588839	0.78785	0.62435	0.822236	0.652307	0.850928	0.636062	0.804848	0.61309	0.830531	0.628138	0.837045	0.623658	0.819545	0.596542	0.781145	0.509768
363136	cg10809166	6.54846e-09	0.00567006	6.82056e-06	37	12	54346462	R			N_Shore	Unclassified_Cell_type_specific	29	6.54846e-09	-20.7544	0.594966	0.850611	0.699457	-0.255645	-1.42968	Less than 0	0.599018	0.878736	0.542487	0.816459	0.599311	0.850903	0.527632	0.840958	0.720559	0.886122	0.571751	0.836757	0.593317	0.828911	0.616994	0.861695	0.641422	0.888345	0.537167	0.817221
699780	cg21884374	6.55314e-09	0.00567411	6.82056e-06	37	7	107807954	R	NRCAM	Body			46	6.55314e-09	-20.7527	0.169429	0.57699	0.293642	-0.407561	-3.4055	Less than 0	0.193327	0.665797	0.118213	0.573603	0.262035	0.597547	0.19763	0.696442	0.143316	0.598062	0.171101	0.536246	0.118236	0.500794	0.180712	0.489568	0.121595	0.512282	0.188121	0.599557
182731	cg05329979	6.63226e-09	0.00574262	6.86095e-06	37	1	119526789	R	TBX15	5'UTR	Island		38	6.63226e-09	20.7245	0.61738	0.0752378	8.20571	0.542142	8.20571	Greater than 0	0.629094	0.0947473	0.46186	0.0734389	0.762868	0.0572722	0.616823	0.079158	0.665324	0.0700262	0.610409	0.104997	0.61786	0.0971236	0.632045	0.0365595	0.616682	0.061177	0.560831	0.0778788
102964	cg02967393	6.68154e-09	0.0057853	6.90369e-06	37	19	35135964	F	SCGB2B3P	TSS1500			0	6.68154e-09	-20.7072	0.516562	0.746151	0.692302	-0.229589	-1.44446	Less than 0	0.54533	0.788919	0.500694	0.766405	0.541091	0.759788	0.473751	0.69868	0.530987	0.753246	0.57437	0.771003	0.465726	0.748593	0.544559	0.702589	0.492868	0.738682	0.496245	0.733608
33371	cg00941271	6.71589e-09	0.00581504	6.91824e-06	37	10	1819739	R					51	6.71589e-09	20.6951	0.395236	0.171232	2.3082	0.224005	2.3082	Greater than 0	0.456795	0.175977	0.421515	0.232581	0.40809	0.188692	0.408315	0.148599	0.375956	0.158792	0.416414	0.150497	0.365029	0.160834	0.413059	0.214355	0.351104	0.125723	0.336086	0.156266
312089	cg09233651	6.71783e-09	0.00581671	6.91824e-06	37	12	114838567	F	TBX5	Body	Island		51	6.71783e-09	-20.6945	0.352414	0.91314	0.385937	-0.560725	-2.5911	Less than 0	0.353903	0.975414	0.364699	0.908481	0.290619	0.87545	0.338202	0.911497	0.516927	0.907273	0.453625	0.900729	0.29957	0.928454	0.384474	0.918434	0.290121	0.953293	0.232004	0.852374
774887	cg24592576	6.76334e-09	0.00585612	6.91824e-06	37	12	114887657	R			S_Shore		42	6.76334e-09	20.6786	0.808193	0.433398	1.86478	0.374795	1.86478	Greater than 0	0.818057	0.539509	0.804788	0.395824	0.828267	0.411757	0.803893	0.479964	0.805453	0.365606	0.82237	0.433788	0.796112	0.436162	0.838326	0.385627	0.767028	0.39929	0.797637	0.486449
596367	cg18130861	6.77596e-09	0.00586705	6.91824e-06	37	14	57535847	R					18	6.77596e-09	-20.6743	0.360885	0.603273	0.598211	-0.242389	-1.67165	Less than 0	0.340667	0.624409	0.401297	0.631573	0.335891	0.621008	0.378579	0.575746	0.332447	0.619804	0.389836	0.607755	0.3107	0.566259	0.408599	0.618482	0.355615	0.549385	0.355215	0.61831
745113	cg23536473	6.77922e-09	0.00586987	6.91824e-06	37	7	19184555	R	FERD3L	1stExon	Island			6.77922e-09	-20.6732	0.163885	0.457132	0.358506	-0.293247	-2.78935	Less than 0	0.147915	0.372086	0.162162	0.426757	0.151089	0.46316	0.137375	0.465766	0.182769	0.437402	0.218327	0.514257	0.131939	0.452835	0.125226	0.499523	0.245484	0.553166	0.13656	0.386366
308210	cg09116580	6.80422e-09	0.00589152	6.92305e-06	37	5	2223732	F						6.80422e-09	20.6645	0.378389	0.127316	2.97204	0.251073	2.97204	Greater than 0	0.390383	0.193822	0.354375	0.138894	0.397379	0.145422	0.391124	0.114385	0.406106	0.129609	0.335884	0.104496	0.36942	0.118968	0.418467	0.100148	0.334585	0.125287	0.386168	0.10213
455651	cg13725340	6.9722e-09	0.00603696	7.06077e-06	37	9	135432492	R	C9orf171	Body			7	6.9722e-09	20.6075	0.726094	0.27959	2.597	0.446504	2.597	Greater than 0	0.722423	0.220447	0.777198	0.226201	0.667191	0.252693	0.691254	0.289196	0.613734	0.242082	0.839581	0.343301	0.689067	0.304823	0.79201	0.325085	0.731581	0.373201	0.736901	0.218871
626071	cg19205618	7.00018e-09	0.00606119	7.07125e-06	37	1	153261587	R					38	7.00018e-09	-20.5982	0.286224	0.507469	0.564022	-0.221245	-1.77298	Less than 0	0.302962	0.532746	0.296997	0.510489	0.26448	0.48357	0.260224	0.528837	0.313274	0.483089	0.316826	0.520012	0.260815	0.512564	0.337124	0.545855	0.243425	0.511743	0.266111	0.445789
353260	cg10499832	7.00423e-09	0.0060647	7.07125e-06	37	17	41450195	F	LOC100130581	Body	S_Shelf			7.00423e-09	-20.5969	0.547328	0.820938	0.666711	-0.27361	-1.4999	Less than 0	0.562063	0.854905	0.475904	0.825301	0.574649	0.82571	0.494762	0.786702	0.542852	0.861351	0.577575	0.831571	0.553151	0.789753	0.540761	0.769147	0.623026	0.8441	0.528537	0.820836
574783	cg17398283	7.01503e-09	0.00607405	7.07125e-06	37	1	100597416	R	SASS6	Body	N_Shore		40	7.01503e-09	20.5933	0.765485	0.54119	1.41445	0.224295	1.41445	Greater than 0	0.779382	0.558029	0.729907	0.464563	0.746618	0.498791	0.760161	0.526596	0.772758	0.557502	0.740518	0.54821	0.748264	0.496744	0.822143	0.670816	0.776733	0.567389	0.778361	0.523259
404209	cg12110087	7.01521e-09	0.0060742	7.07125e-06	37	7	27187691	F	HOXA6	TSS1500	Island	Unclassified_Cell_type_specific		7.01521e-09	-20.5932	0.0873088	0.328367	0.265888	-0.241058	-3.76098	Less than 0	0.085157	0.365583	0.0916471	0.284826	0.0780461	0.297832	0.0926158	0.298761	0.0960798	0.36952	0.0887497	0.31516	0.0867165	0.350088	0.0747502	0.359881	0.0961135	0.365709	0.0832123	0.276306
193730	cg05661694	7.04669e-09	0.00610146	7.0756e-06	37	14	75801091	F				Unclassified_Cell_type_specific	50	7.04669e-09	-20.5828	0.304812	0.510713	0.596836	-0.205901	-1.6755	Less than 0	0.341326	0.587584	0.270769	0.446551	0.26684	0.456512	0.273098	0.479455	0.314277	0.520097	0.36832	0.59856	0.318428	0.565438	0.318228	0.493057	0.35095	0.506795	0.225886	0.453084
829671	cg26531076	7.05759e-09	0.0061109	7.0756e-06	37	13	73743377	R					10	7.05759e-09	-20.5792	0.645772	0.882131	0.732059	-0.236359	-1.36601	Less than 0	0.653647	0.886894	0.614673	0.878023	0.632937	0.877941	0.590302	0.888817	0.610543	0.865123	0.737588	0.896656	0.639074	0.867394	0.639534	0.886133	0.66465	0.880419	0.674774	0.893914
723505	cg22773899	7.06466e-09	0.00611702	7.0756e-06	37	12	114878163	R			Island		51	7.06466e-09	20.5768	0.54598	0.113409	4.81425	0.432571	4.81425	Greater than 0	0.53418	0.1563	0.507174	0.109925	0.510317	0.125154	0.531946	0.125684	0.498413	0.0880259	0.523034	0.101005	0.597647	0.105858	0.607643	0.0628606	0.608171	0.0748228	0.541277	0.184457
302403	cg08932256	7.07673e-09	0.00612747	7.0756e-06	37	12	116008258	R						7.07673e-09	20.5728	0.643325	0.42998	1.49617	0.213345	1.49617	Greater than 0	0.625408	0.443377	0.641061	0.399708	0.577221	0.410028	0.617932	0.404575	0.673101	0.474911	0.659127	0.444489	0.709784	0.430387	0.639487	0.412786	0.702678	0.476389	0.587451	0.403149
136755	cg03970567	7.097e-09	0.00614503	7.08769e-06	37	1	212761056	R	ATF3	5'UTR			18	7.097e-09	-20.5662	0.327044	0.543338	0.601915	-0.216295	-1.66136	Less than 0	0.381778	0.545401	0.363339	0.557371	0.368775	0.58053	0.348659	0.604299	0.34083	0.58232	0.286775	0.510227	0.307853	0.556924	0.343596	0.587881	0.226713	0.392343	0.302116	0.516084
199873	cg05853266	7.18988e-09	0.00622545	7.13965e-06	37	12	8331979	R	FAM66C	TSS1500	N_Shore			7.18988e-09	-20.5359	0.420987	0.649276	0.648394	-0.228289	-1.54227	Less than 0	0.394753	0.634676	0.436224	0.644993	0.400252	0.648288	0.394595	0.620456	0.445389	0.639876	0.455635	0.639032	0.387251	0.657677	0.418271	0.697859	0.463349	0.713849	0.414145	0.59605
838682	cg26840012	7.25006e-09	0.00627755	7.18255e-06	37	8	53045827	R	ST18	Body			42	7.25006e-09	20.5165	0.681533	0.338618	2.01269	0.342915	2.01269	Greater than 0	0.647598	0.376301	0.690978	0.418603	0.684721	0.365942	0.66245	0.339623	0.679079	0.305124	0.697023	0.309347	0.686014	0.323463	0.712345	0.299414	0.699957	0.293768	0.655168	0.354593
343294	cg10190756	7.34531e-09	0.00636002	7.23226e-06	37	18	28777935	R					43	7.34531e-09	-20.4862	0.0481255	0.283919	0.169504	-0.235794	-5.89956	Less than 0	0.0549128	0.259122	0.0541626	0.287276	0.0657056	0.354187	0.0299295	0.282427	0.048799	0.236418	0.0353773	0.339703	0.0552304	0.276391	0.0428651	0.261339	0.0607929	0.279589	0.0334801	0.262743
504573	cg15170139	7.35567e-09	0.00636899	7.23226e-06	37	17	2809662	F	RAP1GAP2	Body			0	7.35567e-09	-20.483	0.63764	0.839631	0.759428	-0.201992	-1.31678	Less than 0	0.658557	0.85806	0.652996	0.842618	0.630014	0.843021	0.651044	0.830916	0.688121	0.837822	0.655078	0.824284	0.612437	0.851161	0.60681	0.809809	0.640724	0.887632	0.580615	0.810991
707916	cg22187952	7.36751e-09	0.00637925	7.23226e-06	37	5	16509635	R	FAM134B	TSS1500			26	7.36751e-09	-20.4792	0.487201	0.783216	0.622052	-0.296015	-1.60758	Less than 0	0.554114	0.777669	0.566161	0.864359	0.412685	0.747815	0.579459	0.866686	0.501776	0.715909	0.441248	0.737306	0.363668	0.707818	0.535283	0.867099	0.521786	0.815264	0.395831	0.732236
5747	cg00156802	7.37096e-09	0.00638223	7.23226e-06	37	X	19358457	R			N_Shelf			7.37096e-09	20.4781	0.865206	0.634682	1.36321	0.230525	1.36321	Greater than 0	0.878035	0.589597	0.901047	0.627661	0.8874	0.639526	0.865752	0.628408	0.821046	0.625929	0.868921	0.62509	0.859999	0.624826	0.874889	0.699415	0.870717	0.668459	0.824256	0.617907
862679	cg27658796	7.37541e-09	0.00638608	7.23226e-06	37	10	119294891	R	EMX2OS	Body	Island			7.37541e-09	20.4767	0.356125	0.019285	18.4664	0.33684	18.4664	Greater than 0	0.358868	0.0229203	0.315074	0.0145003	0.384299	0.0165214	0.360506	0.0166241	0.248009	0.00916443	0.384717	0.0221772	0.411114	0.0196983	0.376153	0.0113074	0.401266	0.00696078	0.321242	0.0529761
267536	cg07875202	7.38743e-09	0.0063965	7.23586e-06	37	16	5400131	F					41	7.38743e-09	-20.473	0.218132	0.440927	0.494713	-0.222795	-2.02137	Less than 0	0.182033	0.472591	0.239015	0.485958	0.214784	0.468808	0.240626	0.433206	0.206863	0.427794	0.244886	0.475803	0.234708	0.42647	0.232015	0.422588	0.182967	0.36683	0.203427	0.429222
265162	cg07803375	7.39749e-09	0.0064052	7.23752e-06	37	7	811206	F	HEATR2	Body	N_Shelf		7	7.39749e-09	-24.8312	0.388294	0.610833	0.635679	-0.22254	-1.57312	Less than 0	0.51479	0.687523	0.331679	0.572007	0.31571	0.583103	0.368926	0.567975	0.437072	0.677646	0.427864	0.650308	0.40776	0.624114	0.387553	0.614932	0.303289	0.519892	0.272498	?
641224	cg19749975	7.45464e-09	0.00645469	7.25246e-06	37	1	71547563	F	ZRANB2	TSS1500	S_Shore		1	7.45464e-09	-20.452	0.602253	0.818244	0.73603	-0.215992	-1.35864	Less than 0	0.589945	0.795756	0.566947	0.766323	0.622679	0.781956	0.612942	0.832481	0.629136	0.858954	0.590086	0.787649	0.625096	0.815958	0.629726	0.861749	0.600756	0.845924	0.555214	0.835693
383251	cg11449341	7.49929e-09	0.00649335	7.28771e-06	37	4	136237751	F						7.49929e-09	20.4381	0.836293	0.511407	1.63528	0.324886	1.63528	Greater than 0	0.820941	0.47432	0.850465	0.506771	0.839912	0.495547	0.795072	0.489558	0.835585	0.529181	0.87274	0.525488	0.850974	0.501747	0.841079	0.645424	0.84862	0.518091	0.807539	0.427937
120811	cg03495949	7.52467e-09	0.00651533	7.30418e-06	37	20	18047601	R					20	7.52467e-09	20.4303	0.686077	0.374593	1.83153	0.311484	1.83153	Greater than 0	0.69993	0.41014	0.66947	0.322778	0.685863	0.328239	0.675276	0.323562	0.637983	0.392521	0.711679	0.339693	0.689686	0.388255	0.70777	0.481701	0.679241	0.362412	0.703869	0.396623
230968	cg06787964	7.56266e-09	0.00654822	7.33283e-06	37	22	36792290	R						7.56266e-09	-20.4187	0.601022	0.803168	0.748314	-0.202146	-1.33634	Less than 0	0.60236	0.78087	0.622392	0.826417	0.59488	0.810792	0.652887	0.819445	0.683889	0.838301	0.614756	0.811939	0.571967	0.819602	0.545878	0.743905	0.596508	0.80482	0.524702	0.775586
32020	cg00903308	7.59884e-09	0.00657955	7.34987e-06	37	7	27177068	F			N_Shore		7	7.59884e-09	-20.4076	0.142575	0.55209	0.258246	-0.409514	-3.87227	Less than 0	0.152192	0.62541	0.117636	0.554577	0.080411	0.448824	0.141488	0.579399	0.146235	0.624606	0.176614	0.57167	0.0852109	0.562159	0.148843	0.455319	0.224574	0.540233	0.152547	0.558697
788702	cg25072046	7.6057e-09	0.00658548	7.34987e-06	37	12	52963000	F	KRT74	Body			0	7.6057e-09	-20.4055	0.396375	0.605871	0.654222	-0.209497	-1.52853	Less than 0	0.436322	0.665027	0.363388	0.599859	0.392225	0.602298	0.417061	0.586506	0.440096	0.627454	0.405676	0.585573	0.399306	0.658567	0.399545	0.628403	0.340356	0.571549	0.369772	0.533476
11828	cg00334063	7.64444e-09	0.00661903	7.35137e-06	37	3	147106010	R	ZIC4	3'UTR	N_Shelf		48	7.64444e-09	-20.3938	0.289825	0.788428	0.367599	-0.498602	-2.72036	Less than 0	0.305695	0.670058	0.362946	0.842177	0.211426	0.8795	0.277491	0.809452	0.316761	0.847909	0.316259	0.811733	0.234984	0.751639	0.192029	0.642991	0.37383	0.829195	0.30683	0.799622
225917	cg06643951	7.65819e-09	0.00663094	7.35137e-06	37	2	25352777	R	EFR3B	Body	N_Shore	Unclassified	26	7.65819e-09	-20.3896	0.209104	0.43804	0.477363	-0.228936	-2.09484	Less than 0	0.222565	0.488383	0.18098	0.400551	0.204777	0.420828	0.191938	0.448237	0.236577	0.412419	0.222813	0.442844	0.208762	0.406761	0.222279	0.513208	0.192339	0.440486	0.208012	0.406687
421750	cg12673103	7.71596e-09	0.00668096	7.38272e-06	37	5	134364717	R	PITX1	Body	Island			7.71596e-09	-20.3723	0.475005	0.755958	0.628349	-0.280952	-1.59147	Less than 0	0.593751	0.809213	0.44518	0.674436	0.566917	0.801636	0.509095	0.791247	0.481235	0.812585	0.470904	0.782348	0.386421	0.6615	0.377638	0.717338	0.463612	0.740682	0.455301	0.768593
775324	cg24606807	7.73053e-09	0.00669357	7.38805e-06	37	21	43782500	R	TFF1	3'UTR			40	7.73053e-09	20.3679	0.530842	0.261572	2.02943	0.269269	2.02943	Greater than 0	0.510544	0.279154	0.481161	0.251032	0.518484	0.226387	0.50919	0.214504	0.469696	0.231723	0.530007	0.256099	0.522919	0.22122	0.59572	0.260746	0.653286	0.451812	0.51741	0.223043
316743	cg09372263	7.78206e-09	0.00673819	7.41308e-06	37	3	185046981	F	MAP3K13	5'UTR			22	7.78206e-09	20.3526	0.471912	0.205178	2.30001	0.266733	2.30001	Greater than 0	0.46955	0.214317	0.520843	0.246786	0.456299	0.221618	0.486892	0.165348	0.42432	0.190218	0.483216	0.222175	0.483909	0.197408	0.527607	0.183854	0.490048	0.241194	0.376432	0.168868
576648	cg17459215	7.7824e-09	0.00673849	7.41308e-06	37	2	66298242	F					2	7.7824e-09	-20.3525	0.239753	0.826474	0.290091	-0.586722	-3.4472	Less than 0	0.316629	0.922583	0.271274	0.766811	0.179833	0.824073	0.419944	0.867826	0.245496	0.846932	0.281262	0.889928	0.163076	0.824455	0.187917	0.652591	0.193035	0.795017	0.139059	0.874525
343600	cg10199606	7.80494e-09	0.006758	7.41308e-06	37	10	119494317	F			N_Shore		45	7.80494e-09	-20.3458	0.326753	0.573991	0.569266	-0.247238	-1.75665	Less than 0	0.319473	0.569552	0.347864	0.555506	0.319302	0.571671	0.332599	0.581635	0.404035	0.582656	0.314394	0.560064	0.282196	0.587216	0.283235	0.572418	0.334119	0.61212	0.330315	0.547071
589255	cg17881200	7.81594e-09	0.00676753	7.41308e-06	37	7	27138850	F			S_Shelf			7.81594e-09	-20.3426	0.119737	0.461299	0.259566	-0.341562	-3.85259	Less than 0	0.144433	0.508313	0.169694	0.470212	0.0809105	0.414744	0.109255	0.463776	0.0944092	0.428388	0.161524	0.482461	0.0954625	0.491386	0.0954317	0.517546	0.135824	0.496701	0.110431	0.339465
809466	cg25819859	7.83449e-09	0.00678359	7.42187e-06	37	11	56387286	F					7	7.83449e-09	-20.3371	0.404908	0.73135	0.553644	-0.326443	-1.80622	Less than 0	0.401628	0.687473	0.480816	0.747843	0.45815	0.805261	0.468448	0.765582	0.451577	0.701836	0.370739	0.761594	0.287059	0.671206	0.383074	0.712008	0.400804	0.728887	0.346784	0.731814
367715	cg10956362	7.89353e-09	0.00683471	7.45262e-06	37	20	36219563	F					1	7.89353e-09	20.3198	0.600941	0.367713	1.63427	0.233228	1.63427	Greater than 0	0.6014	0.38644	0.572123	0.420938	0.60756	0.36825	0.612393	0.339651	0.580618	0.372784	0.592557	0.337138	0.603911	0.374234	0.609014	0.36938	0.632179	0.387018	0.597657	0.321298
783572	cg24887023	7.89924e-09	0.00683966	7.45262e-06	37	5	50616414	F					0	7.89924e-09	20.3182	0.503989	0.292934	1.72049	0.211056	1.72049	Greater than 0	0.538052	0.300967	0.531622	0.290909	0.483205	0.28158	0.519559	0.277273	0.484079	0.233722	0.521525	0.315081	0.485381	0.295303	0.522225	0.374278	0.482534	0.266727	0.471713	0.293499
359016	cg10676501	7.90138e-09	0.0068415	7.45262e-06	37	9	4760014	F				Unclassified	15	7.90138e-09	-20.3176	0.538214	0.769025	0.699866	-0.230811	-1.42885	Less than 0	0.576305	0.802928	0.55935	0.77815	0.599873	0.75917	0.450995	0.713533	0.598057	0.791929	0.53355	0.812946	0.456909	0.718862	0.57519	0.794025	0.498951	0.751756	0.532961	0.766949
180024	cg05248081	7.99404e-09	0.00692173	7.5073e-06	37	6	89078205	R					45	7.99404e-09	-20.2907	0.495163	0.701677	0.705686	-0.206513	-1.41706	Less than 0	0.490079	0.722039	0.51383	0.734898	0.50168	0.713385	0.469802	0.679152	0.44468	0.684443	0.54775	0.718752	0.518621	0.682464	0.462997	0.714173	0.485424	0.69157	0.516768	0.675888
492170	cg14779327	8.03803e-09	0.00695982	7.53228e-06	37	7	137931748	R					20	8.03803e-09	-20.2781	0.437087	0.694282	0.629553	-0.257195	-1.58843	Less than 0	0.425291	0.717171	0.469367	0.725702	0.453035	0.73948	0.420597	0.668533	0.492316	0.678039	0.508865	0.749599	0.365678	0.696437	0.494385	0.713591	0.35007	0.613532	0.391265	0.640732
848604	cg27175332	8.12197e-09	0.00703251	7.58631e-06	37	11	71900176	R	FOLR1	TSS1500			2	8.12197e-09	-20.2543	0.482579	0.706557	0.683001	-0.223978	-1.46413	Less than 0	0.519859	0.73248	0.455142	0.721734	0.491853	0.725355	0.480244	0.650744	0.506666	0.689927	0.447138	0.716116	0.462244	0.723673	0.51172	0.716902	0.503087	0.704352	0.447838	0.684291
210044	cg06155620	8.18077e-09	0.00708342	7.59916e-06	37	1	209527581	R				Unclassified		8.18077e-09	-20.2377	0.192334	0.445734	0.4315	-0.2534	-2.3175	Less than 0	0.27835	0.51362	0.19429	0.389	0.191295	0.474711	0.179005	0.418918	0.167071	0.443192	0.199249	0.417549	0.163915	0.490885	0.161397	0.44696	0.21893	0.471801	0.169839	0.390705
136183	cg03953768	8.21645e-09	0.00711431	7.61704e-06	37	9	135867696	R			S_Shelf		35	8.21645e-09	-20.2277	0.304687	0.58212	0.523409	-0.277433	-1.91055	Less than 0	0.355709	0.573066	0.334223	0.57793	0.315317	0.58275	0.296864	0.591231	0.370293	0.590784	0.268548	0.58199	0.300488	0.571013	0.239745	0.593923	0.299764	0.578858	0.265917	0.57965
110319	cg03184487	8.23545e-09	0.00713077	7.62463e-06	37	2	3064102	R			S_Shore			8.23545e-09	-20.2224	0.549185	0.81425	0.674468	-0.265065	-1.48265	Less than 0	0.552708	0.808697	0.457633	0.756176	0.533314	0.807168	0.550453	0.8579	0.556092	0.786198	0.618017	0.798329	0.584088	0.828875	0.548253	0.852344	0.539946	0.847065	0.551348	0.799746
201651	cg05903222	8.24225e-09	0.00713666	7.62463e-06	37	7	156450970	R	RNF32	Body			18	8.24225e-09	-24.4939	0.612071	0.861899	0.710142	-0.249828	-1.40817	Less than 0	0.618318	0.866179	0.601022	0.845787	0.543628	0.862255	0.588876	0.852582	0.604555	0.868922	0.636404	0.858587	0.546189	?	0.642024	0.866864	0.657419	0.899193	0.616391	0.836721
487588	cg14635269	8.26114e-09	0.00715301	7.63394e-06	37	9	129439339	F	LMX1B	Body		Unclassified_Cell_type_specific	35	8.26114e-09	-20.2153	0.297124	0.829272	0.358295	-0.532148	-2.791	Less than 0	0.337495	0.88365	0.22874	0.839381	0.27593	0.847244	0.433737	0.829756	0.339541	0.837072	0.30486	0.845738	0.261879	0.802942	0.421721	0.810003	0.173497	0.777581	0.193841	0.819355
818870	cg26161368	8.31912e-09	0.00720321	7.67932e-06	37	5	91018691	F					27	8.31912e-09	-20.1993	0.281455	0.618229	0.45526	-0.336774	-2.19654	Less than 0	0.279063	0.616183	0.207324	0.530615	0.244435	0.641522	0.331394	0.657902	0.273758	0.617111	0.342828	0.672863	0.288975	0.60396	0.317737	0.724424	0.234067	0.605988	0.294968	0.511718
210932	cg06183207	8.33446e-09	0.00721649	7.6853e-06	37	2	86561935	R	REEP1	Body	N_Shelf		43	8.33446e-09	-20.1951	0.201697	0.483932	0.416788	-0.282235	-2.3993	Less than 0	0.212164	0.572621	0.216874	0.502989	0.212166	0.488651	0.199735	0.480851	0.232632	0.563355	0.191355	0.478245	0.1651	0.465252	0.207932	0.420273	0.186127	0.408796	0.192885	0.45829
461020	cg13884229	8.3671e-09	0.00724476	7.68563e-06	37	1	44825148	R					29	8.3671e-09	-20.1861	0.462932	0.704225	0.657364	-0.241292	-1.52123	Less than 0	0.517842	0.729341	0.480841	0.681064	0.452721	0.747757	0.422992	0.66688	0.475503	0.715361	0.489799	0.682408	0.434275	0.731409	0.4609	0.676249	0.431794	0.708106	0.462654	0.703672
109404	cg03157395	8.37425e-09	0.00725094	7.68563e-06	37	2	44065964	F	ABCG8	TSS200			32	8.37425e-09	-20.1842	0.413002	0.70342	0.587135	-0.290418	-1.70319	Less than 0	0.440745	0.705927	0.485812	0.698149	0.403649	0.714592	0.38904	0.699259	0.440752	0.689716	0.389625	0.723229	0.397023	0.721442	0.379788	0.725178	0.388221	0.703121	0.415371	0.65359
396854	cg11877467	8.38547e-09	0.00726066	7.68563e-06	37	13	113314033	F	C13orf35	5'UTR			0	8.38547e-09	-20.1811	0.289313	0.495423	0.583971	-0.20611	-1.71241	Less than 0	0.295392	0.556865	0.33892	0.556238	0.308401	0.507826	0.311064	0.459041	0.324759	0.490842	0.292931	0.480897	0.272164	0.493413	0.229372	0.44415	0.274201	0.495002	0.245921	0.469954
762098	cg24134182	8.40205e-09	0.00727502	7.68563e-06	37	5	179982651	F	CNOT6	Body			46	8.40205e-09	-20.1766	0.287174	0.628435	0.456967	-0.341261	-2.18834	Less than 0	0.326315	0.767811	0.326168	0.678129	0.331181	0.64136	0.272884	0.548327	0.31186	0.638593	0.276379	0.6566	0.214929	0.595333	0.31175	0.658071	0.256112	0.51371	0.244164	0.586417
203683	cg05960555	8.4208e-09	0.00729125	7.68563e-06	37	6	88081167	R						8.4208e-09	-20.1715	0.556823	0.776879	0.716744	-0.220056	-1.3952	Less than 0	0.513634	0.779469	0.637352	0.801747	0.547746	0.806099	0.561457	0.7919	0.563241	0.764685	0.550079	0.774849	0.558267	0.780013	0.554642	0.775281	0.563721	0.73018	0.518091	0.76457
499834	cg15022051	8.43526e-09	0.00730377	7.68563e-06	37	6	170396116	R					13	8.43526e-09	20.1676	0.729621	0.377728	1.9316	0.351893	1.9316	Greater than 0	0.719556	0.331861	0.660082	0.263197	0.68083	0.433692	0.754861	0.399853	0.6836	0.353744	0.769087	0.391492	0.725	0.367398	0.805776	0.533099	0.791907	0.422469	0.705512	0.280481
664670	cg20602131	8.45214e-09	0.00731839	7.68738e-06	37	15	98236237	F					0	8.45214e-09	20.163	0.617602	0.357896	1.72565	0.259706	1.72565	Greater than 0	0.604926	0.394659	0.613767	0.360894	0.641464	0.324132	0.640647	0.36399	0.556431	0.361573	0.655819	0.341472	0.600284	0.318464	0.672651	0.442694	0.607562	0.359646	0.582469	0.311438
479196	cg14398735	8.50038e-09	0.00736015	7.71187e-06	37	2	27741511	R	GCKR	Body			20	8.50038e-09	-20.15	0.488564	0.723587	0.675197	-0.235024	-1.48105	Less than 0	0.485225	0.747591	0.524934	0.705684	0.475338	0.698457	0.501327	0.719137	0.548905	0.724005	0.479365	0.735713	0.468873	0.743206	0.431569	0.711254	0.496619	0.752316	0.47348	0.698512
499850	cg15022624	8.50578e-09	0.00736483	7.71187e-06	37	1	164534953	R	PBX1	Body			40	8.50578e-09	-20.1485	0.42079	0.764803	0.550193	-0.344013	-1.81754	Less than 0	0.419182	0.821783	0.38465	0.797388	0.378428	0.689552	0.533924	0.81112	0.414121	0.797019	0.444319	0.810408	0.273837	0.673666	0.504529	0.791255	0.447117	0.734443	0.407787	0.721392
187544	cg05473599	8.61946e-09	0.00746326	7.79046e-06	37	5	177613806	R	GMCL1P1	Body	N_Shore		34	8.61946e-09	-20.1182	0.405423	0.642041	0.631459	-0.236618	-1.58363	Less than 0	0.415443	0.706967	0.380922	0.638662	0.39391	0.645406	0.357228	0.587345	0.508157	0.665727	0.450519	0.654449	0.360939	0.624388	0.39305	0.61046	0.403955	0.642516	0.390105	0.644493
555801	cg16790844	8.68498e-09	0.00751999	7.82741e-06	37	2	3063898	R			S_Shore		25	8.68498e-09	-20.101	0.369054	0.759288	0.486053	-0.390233	-2.05739	Less than 0	0.378046	0.729016	0.293024	0.763836	0.333199	0.730501	0.47221	0.756473	0.396408	0.773433	0.402956	0.738358	0.296636	0.753895	0.364044	0.78403	0.324804	0.782524	0.429214	0.780809
362119	cg10777631	8.68746e-09	0.00752214	7.82741e-06	37	5	134717946	R	H2AFY	Body			31	8.68746e-09	-20.1003	0.502201	0.80813	0.621436	-0.305928	-1.60918	Less than 0	0.517452	0.809259	0.54022	0.806449	0.501928	0.804824	0.494785	0.8222	0.58575	0.797057	0.485237	0.805139	0.474462	0.788824	0.424874	0.819505	0.513018	0.802538	0.484286	0.825501
32691	cg00921759	8.8022e-09	0.00762149	7.90611e-06	37	16	23347573	F	SCNN1B	5'UTR				8.8022e-09	20.0705	0.540199	0.318811	1.69442	0.221388	1.69442	Greater than 0	0.54087	0.297766	0.536687	0.283319	0.542646	0.295678	0.528058	0.321222	0.520132	0.302513	0.569475	0.334887	0.533174	0.283928	0.546869	0.41194	0.543387	0.333618	0.540694	0.323238
467523	cg14066207	8.82787e-09	0.00764372	7.91879e-06	37	14	73030666	R	RGS6	3'UTR			2	8.82787e-09	-20.0638	0.56514	0.848672	0.665912	-0.283531	-1.5017	Less than 0	0.603774	0.891566	0.618942	0.867342	0.583358	0.877172	0.568954	0.85094	0.686971	0.878412	0.596154	0.845963	0.493961	0.809057	0.462877	0.813956	0.524726	0.821648	0.511688	0.830663
676958	cg21049170	8.83461e-09	0.00764955	7.91879e-06	37	6	38877081	F	LOC100131047	Body			0	8.83461e-09	20.0621	0.522777	0.21167	2.46978	0.311108	2.46978	Greater than 0	0.52034	0.273766	0.535687	0.186894	0.63788	0.263858	0.540876	0.165151	0.511232	0.235822	0.526774	0.183868	0.505134	0.23427	0.520668	0.193873	0.4753	0.176173	0.453884	0.203022
268505	cg07904568	8.85127e-09	0.00766398	7.92552e-06	37	7	98199464	R					37	8.85127e-09	20.0578	0.544216	0.248169	2.19293	0.296047	2.19293	Greater than 0	0.528927	0.25714	0.537443	0.260164	0.607442	0.229887	0.546498	0.236112	0.56026	0.277851	0.502513	0.275604	0.587542	0.227401	0.604395	0.316358	0.455819	0.207015	0.511322	0.194153
725075	cg22827250	8.93434e-09	0.00773591	7.97516e-06	37	5	134363823	R	PITX1	3'UTR	Island	Unclassified_Cell_type_specific	46	8.93434e-09	-20.0366	0.584091	0.857041	0.68152	-0.272951	-1.46731	Less than 0	0.683043	0.930269	0.539887	0.753618	0.661731	0.884939	0.59726	0.865666	0.582365	0.913009	0.574045	0.843396	0.522034	0.771186	0.50468	0.851755	0.600612	0.887106	0.575252	0.869471
823169	cg26308818	8.9587e-09	0.00775699	7.98045e-06	37	1	166962376	R	MAEL	Body	S_Shelf		37	8.9587e-09	20.0304	0.742262	0.451292	1.64475	0.29097	1.64475	Greater than 0	0.791421	0.439589	0.758715	0.547029	0.774149	0.52158	0.723656	0.400078	0.733168	0.401818	0.790468	0.519824	0.731154	0.422144	0.749883	0.459913	0.682488	0.442737	0.687518	0.358205
608628	cg18565285	8.97605e-09	0.00777202	7.98769e-06	37	10	114093586	R	GUCY2GP	Body			46	8.97605e-09	20.026	0.551663	0.288787	1.91027	0.262876	1.91027	Greater than 0	0.535151	0.287118	0.466177	0.261483	0.55226	0.235803	0.526509	0.246652	0.516738	0.293393	0.592463	0.297719	0.606276	0.312322	0.656475	0.447188	0.57258	0.26343	0.492001	0.242768
302921	cg08947191	9.09637e-09	0.0078762	8.06987e-06	37	4	55962911	R	KDR	Body			44	9.09637e-09	19.9958	0.52358	0.28984	1.80644	0.233739	1.80644	Greater than 0	0.561196	0.349236	0.540639	0.315347	0.597905	0.292248	0.530391	0.275083	0.490564	0.232574	0.506668	0.298583	0.475794	0.278749	0.577642	0.307977	0.508592	0.318915	0.446406	0.229691
752355	cg23796731	9.12016e-09	0.0078968	8.07444e-06	37	15	34102829	R	RYR3	Body			2	9.12016e-09	-19.9899	0.410781	0.699601	0.587165	-0.28882	-1.7031	Less than 0	0.454766	0.729446	0.512549	0.740354	0.457354	0.72915	0.424985	0.667917	0.487788	0.717117	0.322825	0.675644	0.402113	0.734118	0.342187	0.673728	0.347413	0.657926	0.355832	0.670614
293222	cg08657654	9.22425e-09	0.00798693	8.14993e-06	37	7	27138974	F			S_Shelf		21	9.22425e-09	-19.9642	0.228999	0.658179	0.347928	-0.429181	-2.87416	Less than 0	0.282191	0.73936	0.275528	0.644489	0.124288	0.664905	0.204083	0.63571	0.210001	0.577029	0.27874	0.698924	0.147513	0.663033	0.179463	0.658912	0.353046	0.706146	0.235136	0.593285
330108	cg09789768	9.2345e-09	0.0079958	8.15066e-06	37	1	119524323	R	TBX15	5'UTR	S_Shore	Unclassified_Cell_type_specific	21	9.2345e-09	19.9617	0.490961	0.0832327	5.89865	0.407728	5.89865	Greater than 0	0.461582	0.0695352	0.381142	0.096495	0.552871	0.0885213	0.526516	0.0880422	0.587056	0.0823609	0.445505	0.0974884	0.439475	0.0540147	0.495447	0.0598979	0.566499	0.111307	0.453515	0.0846649
687557	cg21437028	9.3446e-09	0.00809113	8.21925e-06	37	3	157816403	R	SHOX2	Body	S_Shore			9.3446e-09	-19.9348	0.299969	0.852818	0.351738	-0.552849	-2.84302	Less than 0	0.264477	0.907722	0.303631	0.925773	0.204661	0.876788	0.375372	0.831345	0.337422	0.873253	0.362417	0.862643	0.283807	0.869566	0.343944	0.734632	0.237104	0.766296	0.286851	0.880157
296210	cg08747841	9.3798e-09	0.00812161	8.23693e-06	37	5	54254581	R					14	9.3798e-09	-19.9263	0.42918	0.698854	0.61412	-0.269674	-1.62835	Less than 0	0.435297	0.696788	0.454248	0.689788	0.496937	0.723003	0.404901	0.654611	0.500235	0.706014	0.381896	0.712371	0.425089	0.683787	0.401204	0.722734	0.408676	0.717084	0.383317	0.682361
711521	cg22327646	9.40928e-09	0.00814714	8.24609e-06	37	12	114878570	F			Island		27	9.40928e-09	19.9193	0.58353	0.156192	3.73599	0.427338	3.73599	Greater than 0	0.585775	0.249909	0.581561	0.148337	0.558515	0.168024	0.54885	0.160546	0.531328	0.162508	0.551041	0.129189	0.609345	0.160322	0.579841	0.0728584	0.686752	0.119349	0.602288	0.190873
474680	cg14268714	9.42483e-09	0.0081606	8.25137e-06	37	9	5186162	F	INSL6	TSS1500	S_Shore	Unclassified		9.42483e-09	19.9155	0.674506	0.469796	1.43574	0.20471	1.43574	Greater than 0	0.664489	0.492266	0.631448	0.50069	0.700386	0.472987	0.669232	0.472227	0.677951	0.450585	0.648954	0.452317	0.662809	0.444759	0.71698	0.477993	0.695865	0.481591	0.676951	0.452546
175913	cg05128922	9.45609e-09	0.00818767	8.26575e-06	37	12	114882879	R			S_Shore		49	9.45609e-09	19.9081	0.547215	0.142893	3.82955	0.404323	3.82955	Greater than 0	0.561287	0.193795	0.539336	0.148832	0.531419	0.15431	0.529052	0.13724	0.464679	0.136685	0.498083	0.128007	0.55598	0.138509	0.601152	0.108283	0.645127	0.105329	0.546036	0.177938
86235	cg02485491	9.52184e-09	0.0082446	8.30271e-06	37	16	5266295	R					46	9.52184e-09	-19.8924	0.166363	0.500995	0.332066	-0.334632	-3.01145	Less than 0	0.208944	0.576783	0.171562	0.559805	0.110494	0.338462	0.162403	0.4938	0.224247	0.49222	0.194516	0.599711	0.161295	0.487154	0.130432	0.472217	0.109125	0.467138	0.190616	0.522665
310813	cg09193751	9.56301e-09	0.00828025	8.32668e-06	37	7	157691591	R	PTPRN2	Body	S_Shore		25	9.56301e-09	19.8827	0.611115	0.250711	2.43753	0.360404	2.43753	Greater than 0	0.622052	0.322122	0.604127	0.320406	0.607424	0.291805	0.590197	0.191086	0.530495	0.222334	0.652031	0.253836	0.636248	0.242639	0.700851	0.242699	0.565592	0.165765	0.602134	0.254421
110817	cg03199508	9.57817e-09	0.00829338	8.32668e-06	37	3	111286400	R	CD96	Body			44	9.57817e-09	-19.8791	0.329547	0.573441	0.574684	-0.243894	-1.74009	Less than 0	0.332116	0.540326	0.34915	0.567158	0.345814	0.573842	0.257441	0.555594	0.325749	0.628517	0.414554	0.608698	0.298151	0.555094	0.34595	0.62864	0.317001	0.535793	0.309547	0.540746
132333	cg03835061	9.65339e-09	0.0083585	8.36986e-06	37	5	134364583	R	PITX1	Body	Island		29	9.65339e-09	-19.8615	0.409461	0.636947	0.64285	-0.227486	-1.55557	Less than 0	0.510422	0.722953	0.352475	0.548387	0.500703	0.682485	0.44997	0.66934	0.439203	0.699939	0.381362	0.584496	0.343623	0.558776	0.308347	0.614637	0.409373	0.654768	0.399131	0.633686
321911	cg09531953	9.65588e-09	0.00836066	8.36986e-06	37	3	111412223	F	PLCXD2	Body			17	9.65588e-09	-19.8609	0.474745	0.76817	0.61802	-0.293425	-1.61807	Less than 0	0.524799	0.784546	0.490166	0.773851	0.437182	0.781536	0.468579	0.746897	0.568781	0.801207	0.476291	0.72152	0.505453	0.770891	0.415088	0.7226	0.460125	0.822627	0.400987	0.756026
799563	cg25463440	9.68584e-09	0.0083866	8.36986e-06	37	10	119494516	R			Island		4	9.68584e-09	-19.8539	0.512119	0.721709	0.709591	-0.209591	-1.40926	Less than 0	0.492812	0.714014	0.536346	0.706635	0.494385	0.708095	0.499427	0.723216	0.599816	0.765288	0.509354	0.674922	0.462653	0.729272	0.499793	0.714093	0.538179	0.77856	0.488422	0.702997
436746	cg13166942	9.71756e-09	0.00841407	8.37882e-06	37	14	101528524	R			N_Shelf		42	9.71756e-09	19.8466	0.717399	0.476463	1.50568	0.240937	1.50568	Greater than 0	0.727121	0.450334	0.685729	0.479312	0.716589	0.462587	0.720371	0.467919	0.692577	0.473562	0.757629	0.491246	0.710287	0.457348	0.727939	0.51871	0.786041	0.486097	0.649711	0.477511
314595	cg09307788	9.74213e-09	0.00843534	8.38503e-06	37	10	119311459	R			Island		41	9.74213e-09	19.8409	0.908795	0.533593	1.70316	0.375202	1.70316	Greater than 0	0.938708	0.540485	0.926898	0.556718	0.924799	0.573919	0.889821	0.511169	0.891999	0.591618	0.889297	0.610183	0.93303	0.49427	0.890436	0.496882	0.91284	0.430064	0.890124	0.530625
750559	cg23724444	9.82553e-09	0.00850755	8.44003e-06	37	5	23286715	F					9	9.82553e-09	19.8217	0.822556	0.384023	2.14194	0.438533	2.14194	Greater than 0	0.856782	0.382735	0.829165	0.528192	0.826078	0.396486	0.821802	0.390277	0.769682	0.275187	0.85564	0.353516	0.880153	0.390924	0.834072	0.385186	0.733508	0.403499	0.818685	0.334233
697933	cg21818470	9.85689e-09	0.00853471	8.4577e-06	37	2	177004975	R			N_Shore		11	9.85689e-09	-19.8145	0.367617	0.748182	0.491347	-0.380565	-2.03522	Less than 0	0.4057	0.773283	0.421976	0.728783	0.358987	0.686568	0.328203	0.760222	0.396367	0.77167	0.368031	0.778784	0.30294	0.77288	0.356519	0.799569	0.47083	0.755237	0.266615	0.654821
111620	cg03221998	9.98811e-09	0.00864833	8.52184e-06	37	1	44567103	R			N_Shore		45	9.98811e-09	-19.7848	0.31385	0.579275	0.541798	-0.265425	-1.84571	Less than 0	0.531067	0.771977	0.425562	0.671687	0.336893	0.673817	0.301656	0.563135	0.198463	0.490858	0.421278	0.661919	0.207515	0.518266	0.194977	0.387925	0.117878	0.357015	0.403211	0.696148
116307	cg03361379	1.0008e-08	0.00866558	8.52184e-06	37	7	157367159	F	PTPRN2	Body	N_Shore			1.0008e-08	19.7804	0.570144	0.201877	2.82422	0.368267	2.82422	Greater than 0	0.624609	0.29656	0.469061	0.209741	0.600666	0.196238	0.597989	0.146265	0.631112	0.215629	0.580889	0.254108	0.593864	0.174994	0.601315	0.199675	0.449172	0.110012	0.552759	0.215546
662868	cg20536431	1.00093e-08	0.00866671	8.52184e-06	37	1	46329930	F	MAST2	Body			50	1.00093e-08	-19.7801	0.181579	0.428972	0.423289	-0.247393	-2.36245	Less than 0	0.191466	0.432735	0.151591	0.392137	0.17339	0.444844	0.20762	0.49464	0.170655	0.436401	0.157423	0.421412	0.191318	0.415563	0.269192	0.422937	0.148666	0.438479	0.154469	0.390573
180074	cg05249640	1.01268e-08	0.00876845	8.54625e-06	37	7	133968785	F						1.01268e-08	19.7539	0.717015	0.486102	1.47503	0.230913	1.47503	Greater than 0	0.748314	0.534859	0.631216	0.459796	0.714735	0.476799	0.792172	0.501036	0.73607	0.491992	0.645704	0.435136	0.751962	0.493922	0.737107	0.525685	0.697078	0.500475	0.715791	0.441319
790681	cg25142898	1.01742e-08	0.00880946	8.56182e-06	37	18	73074603	F					1	1.01742e-08	-19.7435	0.422013	0.726153	0.581163	-0.30414	-1.72069	Less than 0	0.420716	0.706739	0.463498	0.677975	0.493331	0.772734	0.412354	0.705439	0.452154	0.746873	0.4025	0.734392	0.424091	0.736858	0.358009	0.761355	0.401572	0.74019	0.391905	0.678972
182652	cg05327476	1.03051e-08	0.00892276	8.65447e-06	37	19	45610984	R	PPP1R37	Body			1	1.03051e-08	-19.7149	0.640299	0.875674	0.731207	-0.235375	-1.3676	Less than 0	0.638077	0.915519	0.675391	0.848973	0.62408	0.877369	0.638383	0.849899	0.679339	0.890766	0.673483	0.892917	0.593914	0.889406	0.628349	0.831023	0.652489	0.899461	0.59949	0.86141
31968	cg00902114	1.03623e-08	0.00897234	8.67962e-06	37	5	2223639	R					33	1.03623e-08	19.7025	0.354056	0.102539	3.45291	0.251518	3.45291	Greater than 0	0.392702	0.149321	0.378053	0.101201	0.395228	0.109497	0.397766	0.101428	0.373489	0.115943	0.310213	0.0908757	0.33582	0.105128	0.378888	0.0686693	0.273139	0.0762602	0.305265	0.107063
615655	cg18813365	1.03651e-08	0.00897473	8.67962e-06	37	17	13319354	F					44	1.03651e-08	-19.7019	0.197941	0.418634	0.472827	-0.220693	-2.11494	Less than 0	0.205191	0.454067	0.193234	0.395998	0.23019	0.412061	0.187009	0.437125	0.151769	0.356612	0.220043	0.409697	0.183127	0.425403	0.213145	0.492266	0.174127	0.410484	0.221581	0.39263
815387	cg26040514	1.0401e-08	0.00900585	8.69291e-06	37	7	1181745	R			S_Shelf		29	1.0401e-08	-19.6941	0.366924	0.569481	0.644314	-0.202557	-1.55204	Less than 0	0.356644	0.609737	0.37519	0.536263	0.312715	0.554282	0.320621	0.533134	0.463038	0.63374	0.42211	0.593961	0.339082	0.575388	0.36467	0.560862	0.34929	0.551074	0.365883	0.546369
545483	cg16477744	1.04673e-08	0.00906319	8.723e-06	37	7	157367142	R	PTPRN2	Body	N_Shore		40	1.04673e-08	19.68	0.685935	0.262039	2.61769	0.423896	2.61769	Greater than 0	0.652464	0.330771	0.649738	0.305591	0.705345	0.254706	0.744493	0.200281	0.711092	0.300914	0.628713	0.251851	0.701105	0.222513	0.775075	0.287377	0.612184	0.195529	0.679146	0.270855
77394	cg02229074	1.05386e-08	0.00912494	8.77398e-06	37	5	88056677	R	MEF2C	Body			37	1.05386e-08	-19.6648	0.443544	0.674384	0.657702	-0.23084	-1.52045	Less than 0	0.50257	0.721148	0.3761	0.663255	0.444397	0.673658	0.378645	0.679493	0.479809	0.715263	0.474569	0.688816	0.464282	0.686105	0.440225	0.663698	0.44095	0.639889	0.433889	0.612512
544128	cg16434732	1.05756e-08	0.00915702	8.79637e-06	37	6	64381314	F	PHF3	Body			1	1.05756e-08	19.657	0.769462	0.530957	1.4492	0.238505	1.4492	Greater than 0	0.776078	0.498221	0.740902	0.515978	0.79821	0.511332	0.76295	0.571867	0.772022	0.554379	0.754413	0.521386	0.765716	0.530765	0.785842	0.609185	0.769535	0.514501	0.768952	0.481954
56471	cg01610468	1.05874e-08	0.0091672	8.7977e-06	37	11	13181946	F					0	1.05874e-08	19.6545	0.588417	0.359293	1.63771	0.229124	1.63771	Greater than 0	0.634842	0.399973	0.570174	0.416576	0.626743	0.366249	0.59849	0.360366	0.562124	0.322028	0.553675	0.369615	0.553252	0.331035	0.61448	0.352276	0.597155	0.322545	0.573235	0.352266
326344	cg09667987	1.06073e-08	0.00918446	8.80581e-06	37	10	26936179	F	LINC00202-2	Body			0	1.06073e-08	19.6503	0.742858	0.479176	1.55028	0.263682	1.55028	Greater than 0	0.745206	0.542689	0.727674	0.502223	0.821231	0.507698	0.70696	0.445074	0.687724	0.483898	0.749314	0.46835	0.758889	0.511385	0.792995	0.481601	0.728113	0.424607	0.710471	0.42423
639572	cg19694453	1.06306e-08	0.00920461	8.80824e-06	37	13	70747673	R						1.06306e-08	-19.6454	0.181246	0.442877	0.409248	-0.261631	-2.44351	Less than 0	0.160847	0.342451	0.207259	0.497221	0.19534	0.507678	0.19248	0.452975	0.181698	0.394413	0.198368	0.479252	0.151236	0.464629	0.185011	0.422683	0.160701	0.415426	0.179525	0.452045
335701	cg09962277	1.07167e-08	0.00927914	8.85241e-06	37	10	55216712	R					3	1.07167e-08	-19.6275	0.282287	0.493315	0.572225	-0.211027	-1.74756	Less than 0	0.275138	0.51788	0.315878	0.529	0.313345	0.555274	0.258499	0.512078	0.322057	0.467449	0.343415	0.55054	0.271373	0.484059	0.249868	0.455135	0.189603	0.413005	0.283695	0.448725
608947	cg18576301	1.07239e-08	0.00928543	8.85241e-06	37	8	100716071	F	VPS13B	Body			13	1.07239e-08	-19.6259	0.5034	0.797548	0.631185	-0.294148	-1.58432	Less than 0	0.486028	0.8264	0.514472	0.798222	0.523762	0.806257	0.476099	0.807131	0.503339	0.732916	0.515302	0.824519	0.564527	0.80155	0.399729	0.745388	0.560238	0.795982	0.490506	0.837112
617594	cg18882786	1.08305e-08	0.00937769	8.91415e-06	37	2	211495594	F	CPS1	Body			38	1.08305e-08	19.6039	0.617849	0.290999	2.1232	0.32685	2.1232	Greater than 0	0.580842	0.315706	0.701621	0.37737	0.611394	0.297675	0.692366	0.372512	0.518394	0.273329	0.612731	0.27008	0.51806	0.191798	0.723272	0.28786	0.521129	0.147017	0.698685	0.376642
479239	cg14399831	1.09141e-08	0.00945014	8.95193e-06	37	10	126213886	R	LHPP	Body			3	1.09141e-08	-19.5868	0.402936	0.624805	0.644898	-0.22187	-1.55063	Less than 0	0.451304	0.682416	0.442605	0.690808	0.378647	0.636399	0.363422	0.578095	0.409227	0.654453	0.448983	0.603725	0.441493	0.678889	0.340249	0.500431	0.378418	0.614202	0.375007	0.608635
525448	cg15849077	1.09242e-08	0.00945884	8.95193e-06	37	6	47762236	R	OPN5	Body				1.09242e-08	19.5848	0.722566	0.423327	1.70687	0.299239	1.70687	Greater than 0	0.713624	0.450305	0.734589	0.452529	0.723437	0.410451	0.69955	0.349874	0.725084	0.441661	0.77324	0.393901	0.709853	0.419777	0.751737	0.53333	0.699773	0.433854	0.694772	0.347591
333761	cg09900521	1.09384e-08	0.00947114	8.95193e-06	37	12	122677357	F	LRRC43	Body			0	1.09384e-08	-19.5819	0.320295	0.550322	0.582014	-0.230027	-1.71817	Less than 0	0.325402	0.604545	0.326574	0.566987	0.344306	0.558718	0.269738	0.518123	0.376369	0.59859	0.311281	0.547279	0.338664	0.537718	0.323244	0.500587	0.323229	0.51381	0.264146	0.556868
311309	cg09210964	1.0965e-08	0.00949421	8.96526e-06	37	12	54351994	R			N_Shelf		20	1.0965e-08	-19.5765	0.355682	0.685752	0.518674	-0.33007	-1.92799	Less than 0	0.372226	0.716248	0.370723	0.665299	0.310374	0.677573	0.316091	0.675723	0.454242	0.694732	0.365628	0.668467	0.353917	0.694743	0.32283	0.753681	0.343067	0.685178	0.347719	0.62588
830798	cg26567163	1.10207e-08	0.00954242	9.00228e-06	37	10	66268067	R					38	1.10207e-08	-19.5652	0.298583	0.603168	0.495023	-0.304586	-2.02011	Less than 0	0.346763	0.603546	0.328054	0.618278	0.302202	0.584587	0.333752	0.660036	0.304777	0.556305	0.307382	0.62588	0.284339	0.590193	0.27206	0.692135	0.273508	0.601422	0.232989	0.499303
535457	cg16170270	1.1203e-08	0.00970029	9.10808e-06	37	10	27602589	R					4	1.1203e-08	19.5288	0.627164	0.350042	1.79168	0.277122	1.79168	Greater than 0	0.60016	0.346108	0.59279	0.286967	0.656794	0.416227	0.640076	0.299703	0.622037	0.333872	0.617619	0.340666	0.683076	0.383475	0.687444	0.388956	0.631806	0.340947	0.539837	0.3635
77412	cg02229605	1.12438e-08	0.0097356	9.11249e-06	37	14	61119122	F			S_Shelf		5	1.12438e-08	-19.5208	0.567985	0.790275	0.718719	-0.222289	-1.39136	Less than 0	0.597099	0.849952	0.522525	0.801748	0.579753	0.76611	0.590259	0.817849	0.537991	0.785993	0.555887	0.785428	0.553118	0.736835	0.591059	0.803494	0.703974	0.866703	0.448189	0.688634
776150	cg24636795	1.12504e-08	0.00974126	9.11249e-06	37	14	73330288	F	DPF3	Body			1	1.12504e-08	19.5195	0.649961	0.40793	1.59332	0.242032	1.59332	Greater than 0	0.654518	0.454221	0.630843	0.451472	0.646299	0.404124	0.645036	0.386144	0.647863	0.433582	0.65314	0.412957	0.646544	0.387959	0.680206	0.374731	0.664728	0.371581	0.630436	0.402524
40544	cg01144137	1.13052e-08	0.00978875	9.1313e-06	37	2	860809	F			N_Shelf		20	1.13052e-08	19.5087	0.596233	0.358348	1.66384	0.237885	1.66384	Greater than 0	0.643616	0.335355	0.565018	0.342918	0.568964	0.326171	0.585424	0.335708	0.56153	0.377286	0.616277	0.38745	0.60928	0.351208	0.619953	0.384147	0.618457	0.440239	0.573814	0.302996
815148	cg26032417	1.14551e-08	0.0099185	9.2351e-06	37	2	241185226	R			Island		39	1.14551e-08	19.4796	0.752241	0.411748	1.82695	0.340493	1.82695	Greater than 0	0.769143	0.500614	0.658763	0.277554	0.706858	0.264992	0.749204	0.395396	0.742906	0.424373	0.778174	0.429224	0.714146	0.380601	0.827376	0.55437	0.817332	0.524791	0.758512	0.365566
521508	cg15726154	1.16671e-08	0.0101021	9.34288e-06	37	3	157817678	R	SHOX2	Body	S_Shore		2	1.16671e-08	-19.4391	0.385464	0.822873	0.468436	-0.43741	-2.13476	Less than 0	0.360337	0.837712	0.430401	0.845377	0.281561	0.838441	0.478309	0.843419	0.409343	0.826657	0.419707	0.834998	0.355668	0.832058	0.442706	0.766079	0.288852	0.812418	0.387751	0.79157
102957	cg02967176	1.17506e-08	0.0101744	9.37731e-06	37	2	178788808	F	PDE11A	TSS1500			22	1.17506e-08	19.4234	0.616678	0.180231	3.4216	0.436447	3.4216	Greater than 0	0.725612	0.185317	0.63168	0.287899	0.622804	0.191618	0.646377	0.145902	0.569648	0.19079	0.607984	0.186128	0.643143	0.120282	0.625061	0.146447	0.499195	0.150285	0.595281	0.197642
829110	cg26511321	1.18617e-08	0.0102706	9.43989e-06	37	7	27196790	F	HOXA7	TSS1500	N_Shore			1.18617e-08	-19.4026	0.243518	0.676413	0.360014	-0.432895	-2.77767	Less than 0	0.284207	0.661288	0.214143	0.588398	0.237093	0.643118	0.22615	0.639748	0.20579	0.733684	0.295152	0.674338	0.256292	0.756162	0.230869	0.736353	0.230126	0.740325	0.255357	0.590721
308896	cg09136950	1.18911e-08	0.0102961	9.44592e-06	37	14	80276613	R	NRXN3	Body			41	1.18911e-08	-19.3972	0.165755	0.43011	0.385379	-0.264355	-2.59485	Less than 0	0.197478	0.472711	0.14607	0.474308	0.141113	0.472452	0.159657	0.417413	0.196543	0.435731	0.227917	0.442408	0.172816	0.448336	0.15863	0.35561	0.109458	0.381732	0.147873	0.400402
737472	cg23263937	1.21129e-08	0.0104881	9.55273e-06	37	7	27192656	F			N_Shore	Unclassified_Cell_type_specific	20	1.21129e-08	-19.3565	0.041109	0.350791	0.11719	-0.309682	-8.53319	Less than 0	0.0572642	0.270644	0.0352903	0.355961	0.0216083	0.322295	0.0235419	0.402281	0.0307262	0.342185	0.0501779	0.353213	0.0297561	0.363404	0.0337934	0.377363	0.073792	0.427214	0.0551395	0.293346
377587	cg11270792	1.2213e-08	0.0105748	9.6047e-06	37	1	156586531	F					19	1.2213e-08	-19.3384	0.159443	0.363508	0.438624	-0.204065	-2.27986	Less than 0	0.140827	0.397453	0.175824	0.329751	0.110675	0.314934	0.157816	0.34249	0.19109	0.38379	0.168069	0.346057	0.144895	0.397532	0.144816	0.369157	0.183962	0.399181	0.176457	0.354734
816990	cg26098824	1.22761e-08	0.0106294	9.62195e-06	37	9	120550326	F				Unclassified_Cell_type_specific	0	1.22761e-08	-19.3271	0.568307	0.807419	0.703856	-0.239112	-1.42074	Less than 0	0.625808	0.864343	0.544531	0.815446	0.545631	0.842035	0.532698	0.766253	0.618309	0.822538	0.646352	0.854536	0.548945	0.809398	0.539301	0.818774	0.582155	0.749561	0.499336	0.731302
659314	cg20403938	1.22794e-08	0.0106323	9.62195e-06	37	12	54377457	F	HOXC10	TSS1500	N_Shore	Unclassified_Cell_type_specific	7	1.22794e-08	19.3265	0.806159	0.132026	6.10604	0.674132	6.10604	Greater than 0	0.85379	0.226536	0.771535	0.181778	0.810587	0.0826005	0.809169	0.0884071	0.581698	0.0835824	0.842248	0.182948	0.851643	0.0906187	0.897508	0.0626239	0.842088	0.0581287	0.801321	0.263041
639985	cg19707677	1.23171e-08	0.0106649	9.63496e-06	37	1	207271346	R	C4BPB	Body		Unclassified_Cell_type_specific		1.23171e-08	19.3198	0.724273	0.296924	2.43925	0.427349	2.43925	Greater than 0	0.746873	0.259388	0.722717	0.284726	0.735557	0.288204	0.695476	0.235414	0.62554	0.281159	0.793885	0.275899	0.729381	0.278693	0.779582	0.476878	0.711555	0.359177	0.702163	0.229702
555101	cg16768018	1.23507e-08	0.010694	9.6429e-06	37	3	147108843	R	ZIC4	Body	Island		48	1.23507e-08	-19.3138	0.122171	0.628845	0.194278	-0.506675	-5.14727	Less than 0	0.138759	0.562933	0.155521	0.726842	0.0248673	0.693572	0.10206	0.613291	0.161454	0.696202	0.166704	0.665317	0.0839888	0.601652	0.0491933	0.476375	0.23785	0.615786	0.101308	0.636482
202976	cg05940231	1.23786e-08	0.0107182	9.65603e-06	37	1	119532189	R	TBX15	TSS200	Island		31	1.23786e-08	19.3089	0.596273	0.256245	2.32697	0.340029	2.32697	Greater than 0	0.619295	0.279126	0.541885	0.274785	0.722924	0.262658	0.61868	0.251135	0.593219	0.253514	0.551396	0.269792	0.60683	0.272808	0.600034	0.226245	0.550893	0.202676	0.557575	0.269708
363276	cg10813470	1.24237e-08	0.0107572	9.67372e-06	37	8	114697701	F					34	1.24237e-08	19.3009	0.297479	0.0916097	3.24724	0.205869	3.24724	Greater than 0	0.303532	0.0773699	0.24461	0.0738693	0.308781	0.0915016	0.330408	0.124125	0.244703	0.0753261	0.298825	0.0820145	0.307587	0.111325	0.328096	0.0785097	0.281894	0.128764	0.326349	0.0732916
673814	cg20939662	1.2436e-08	0.0107679	9.67462e-06	37	9	126777160	R	LHX2	Body	Island		1	1.2436e-08	-19.2987	0.405604	0.787039	0.515355	-0.381435	-1.94041	Less than 0	0.442405	0.79795	0.361038	0.856138	0.367165	0.808798	0.408561	0.766954	0.433466	0.768479	0.383275	0.810617	0.406516	0.814009	0.436103	0.718013	0.45609	0.786861	0.361423	0.742571
608154	cg18548381	1.25186e-08	0.0108394	9.71274e-06	37	1	215571083	F					35	1.25186e-08	-19.2842	0.202115	0.491704	0.411051	-0.289588	-2.43279	Less than 0	0.227967	0.547435	0.211991	0.490716	0.207654	0.505902	0.208499	0.44846	0.196289	0.489122	0.209711	0.57363	0.19949	0.526032	0.162074	0.359991	0.209927	0.472216	0.187549	0.503533
416382	cg12503835	1.25658e-08	0.0108802	9.72377e-06	37	8	143324660	F	TSNARE1	Body			28	1.25658e-08	-19.276	0.325013	0.77131	0.421379	-0.446297	-2.37316	Less than 0	0.394839	0.815086	0.208431	0.826278	0.3387	0.822541	0.278506	0.747743	0.327692	0.72655	0.30566	0.78828	0.397574	0.7611	0.304586	0.73781	0.394259	0.772247	0.299888	0.715463
213138	cg06252140	1.25665e-08	0.0108809	9.72377e-06	37	9	4020719	F	GLIS3	Body			29	1.25665e-08	-19.2759	0.407946	0.677527	0.60211	-0.269581	-1.66083	Less than 0	0.455015	0.72235	0.426981	0.690358	0.416643	0.712191	0.400708	0.683637	0.540029	0.722227	0.415813	0.670835	0.347272	0.588345	0.327109	0.678372	0.400882	0.65477	0.349006	0.652186
330502	cg09801837	1.25863e-08	0.010898	9.73036e-06	37	1	44567128	R			N_Shore		41	1.25863e-08	-19.2724	0.407536	0.768027	0.530627	-0.360491	-1.88456	Less than 0	0.392484	0.871953	0.456551	0.781272	0.453101	0.818019	0.401045	0.775071	0.373425	0.712206	0.411425	0.789496	0.372119	0.745577	0.463387	0.705206	0.32608	0.671133	0.425746	0.810342
53113	cg01513441	1.2668e-08	0.0109688	9.76738e-06	37	21	43809277	R	TMPRSS3	TSS200			42	1.2668e-08	19.2583	0.492353	0.253174	1.94472	0.239179	1.94472	Greater than 0	0.468432	0.250056	0.459987	0.182354	0.467714	0.179709	0.535941	0.300882	0.483175	0.267554	0.474	0.252983	0.485223	0.24484	0.548867	0.357853	0.490859	0.293365	0.509336	0.202142
614678	cg18780167	1.27736e-08	0.0110602	9.80511e-06	37	20	1916222	F	SIRPA	Body	N_Shore		24	1.27736e-08	-19.2401	0.358409	0.6536	0.548361	-0.295191	-1.82362	Less than 0	0.479606	0.75351	0.234048	0.563069	0.401932	0.705951	0.36666	0.664716	0.418119	0.633651	0.423091	0.672775	0.284291	0.675307	0.356809	0.63284	0.293592	0.625829	0.325942	0.608356
240822	cg07071478	1.28005e-08	0.0110835	9.81245e-06	37	12	48884922	R	C12orf54	Body			31	1.28005e-08	-19.2355	0.345673	0.607694	0.568827	-0.262021	-1.758	Less than 0	0.353645	0.625876	0.390285	0.627073	0.358627	0.576607	0.33056	0.614987	0.371654	0.588377	0.388067	0.636714	0.321116	0.614935	0.341539	0.675271	0.293705	0.602134	0.30753	0.51497
572449	cg17326555	1.29195e-08	0.0111865	9.85598e-06	37	1	119535693	R			Island		7	1.29195e-08	19.2153	0.973907	0.589853	1.6511	0.384054	1.6511	Greater than 0	0.981101	0.592089	0.980614	0.701141	0.961807	0.645713	0.95149	0.573034	0.971193	0.60552	0.97432	0.611931	0.972763	0.517994	0.977044	0.475313	0.989029	0.606281	0.979711	0.569516
427994	cg12881520	1.29921e-08	0.0112494	9.88418e-06	37	10	130844399	R				Unclassified_Cell_type_specific	42	1.29921e-08	19.2031	0.539129	0.119266	4.52041	0.419864	4.52041	Greater than 0	0.576898	0.0757148	0.513963	0.114764	0.6502	0.129562	0.579789	0.123909	0.545115	0.0879273	0.480035	0.0749167	0.57254	0.1617	0.445036	0.168479	0.532702	0.149122	0.495016	0.106563
45296	cg01284527	1.30173e-08	0.0112712	9.88418e-06	37	22	22599064	R	VPREB1	TSS200			19	1.30173e-08	19.1989	0.604556	0.276617	2.18554	0.327939	2.18554	Greater than 0	0.613093	0.303162	0.569357	0.256252	0.627676	0.255891	0.577887	0.23012	0.58605	0.279152	0.575638	0.248685	0.589791	0.268683	0.643761	0.437831	0.655099	0.287365	0.60721	0.199028
313116	cg09262995	1.30721e-08	0.0113186	9.90254e-06	37	19	30851680	F					8	1.30721e-08	19.1897	0.504434	0.300643	1.67785	0.20379	1.67785	Greater than 0	0.538293	0.321091	0.501274	0.32191	0.52478	0.332489	0.526217	0.301971	0.469236	0.302191	0.520778	0.273051	0.467937	0.285492	0.586976	0.327144	0.439323	0.279457	0.469523	0.261638
525340	cg15845673	1.31825e-08	0.0114142	9.96007e-06	37	12	25099560	R	BCAT1	Body	N_Shelf		8	1.31825e-08	-19.1714	0.157742	0.404049	0.390402	-0.246307	-2.56146	Less than 0	0.21289	0.429645	0.0942242	0.292124	0.19215	0.471982	0.249502	0.430396	0.123228	0.37606	0.162746	0.43165	0.131944	0.424478	0.173533	0.475297	0.109587	0.356621	0.12761	0.352233
556178	cg16802159	1.32185e-08	0.0114454	9.97856e-06	37	16	86457719	F					0	1.32185e-08	19.1655	0.728961	0.491761	1.48235	0.2372	1.48235	Greater than 0	0.776752	0.558496	0.707821	0.553797	0.751771	0.51354	0.743866	0.475199	0.677902	0.404308	0.730661	0.502351	0.746359	0.48532	0.722845	0.526866	0.73607	0.462949	0.695564	0.434783
722581	cg22736602	1.32497e-08	0.0114724	9.99335e-06	37	11	127813284	R					50	1.32497e-08	-19.1603	0.443932	0.704989	0.6297	-0.261057	-1.58806	Less than 0	0.472105	0.67587	0.419052	0.719712	0.405051	0.716156	0.39942	0.710948	0.45884	0.745318	0.493356	0.699158	0.423332	0.694886	0.492186	0.720066	0.447971	0.720656	0.428004	0.64712
555818	cg16791250	1.32617e-08	0.0114828	9.99377e-06	37	12	54377869	R	HOXC10	TSS1500	N_Shore		49	1.32617e-08	19.1584	0.613072	0.0829602	7.38996	0.530112	7.38996	Greater than 0	0.711824	0.139729	0.599924	0.110464	0.628707	0.0606107	0.650257	0.071293	0.405074	0.0677292	0.653062	0.094617	0.647297	0.0600039	0.645084	0.0421865	0.625082	0.0390807	0.564415	0.143889
200232	cg05864401	1.32964e-08	0.0115129	1.00112e-05	37	8	135850231	F	NCRNA00250	TSS200			46	1.32964e-08	-19.1527	0.260857	0.505219	0.516325	-0.244362	-1.93676	Less than 0	0.260534	0.550263	0.260155	0.529725	0.275484	0.542504	0.251592	0.429273	0.289541	0.544938	0.305275	0.503328	0.224411	0.506792	0.25631	0.496874	0.222568	0.492556	0.262702	0.455935
557087	cg16834198	1.33947e-08	0.0115979	1.00589e-05	37	9	138854357	F	UBAC1	TSS1500	S_Shore		6	1.33947e-08	19.1367	0.697856	0.366444	1.9044	0.331411	1.9044	Greater than 0	0.737183	0.454233	0.654215	0.398873	0.686783	0.365853	0.672662	0.300927	0.755293	0.360442	0.712307	0.329112	0.666569	0.295393	0.709391	0.433683	0.717641	0.335045	0.666512	0.390882
249115	cg07316227	1.34132e-08	0.0116139	1.00641e-05	37	4	164479924	R	2019-03-01	Body			38	1.34132e-08	-19.1337	0.260597	0.561252	0.464313	-0.300655	-2.15372	Less than 0	0.287448	0.618041	0.320195	0.544577	0.266484	0.538955	0.276263	0.56143	0.277354	0.536044	0.267403	0.541742	0.239692	0.632007	0.202763	0.536028	0.24618	0.595283	0.222186	0.508414
12284	cg00347228	1.34267e-08	0.0116257	1.00655e-05	37	1	91360840	R			S_Shore		48	1.34267e-08	-23.0266	0.465522	0.829038	0.56152	-0.363517	-1.78088	Less than 0	0.481929	0.860559	0.518534	0.791003	0.489612	0.848107	0.414886	0.847742	0.527836	0.851433	0.439702	0.83026	0.432469	?	0.428095	0.815496	0.458743	0.793432	0.430357	0.823312
243044	cg07136646	1.34732e-08	0.0116659	1.00742e-05	37	12	114875637	R			N_Shelf		35	1.34732e-08	19.124	0.831297	0.390532	2.12863	0.440765	2.12863	Greater than 0	0.841645	0.471187	0.861804	0.359249	0.863372	0.47369	0.808172	0.453839	0.791984	0.324314	0.83279	0.317659	0.860459	0.388622	0.827147	0.320467	0.820576	0.316373	0.80502	0.479919
160931	cg04688486	1.35395e-08	0.0117234	1.01064e-05	37	17	56437930	R	RNF43	Body			51	1.35395e-08	19.1133	0.491181	0.216828	2.2653	0.274353	2.2653	Greater than 0	0.486682	0.19368	0.496239	0.186914	0.514705	0.173712	0.488964	0.226366	0.478409	0.2092	0.492243	0.209934	0.484592	0.203416	0.542427	0.360658	0.446459	0.225863	0.481093	0.178537
126242	cg03652686	1.36582e-08	0.0118261	1.01861e-05	37	15	61619490	F				Unclassified_Cell_type_specific	21	1.36582e-08	-19.0944	0.309879	0.570876	0.542812	-0.260997	-1.84226	Less than 0	0.408343	0.637766	0.337461	0.591717	0.380505	0.644477	0.344138	0.614268	0.2806	0.477621	0.334943	0.628408	0.271159	0.595677	0.176476	0.377889	0.252694	0.567988	0.312466	0.572947
326263	cg09665406	1.37281e-08	0.0118866	1.02294e-05	37	1	244262921	R					34	1.37281e-08	-19.0833	0.272656	0.585058	0.466032	-0.312402	-2.14578	Less than 0	0.267471	0.499211	0.276265	0.570893	0.242402	0.60735	0.267615	0.596045	0.345473	0.599037	0.261499	0.615908	0.229335	0.548534	0.252306	0.652979	0.325775	0.618711	0.258418	0.541914
736876	cg23244761	1.38239e-08	0.0119696	1.02832e-05	37	6	161796850	F	PARK2	Body			0	1.38239e-08	19.0682	0.585985	0.0447919	13.0824	0.541193	13.0824	Greater than 0	0.80704	0.0655996	0.495957	0.0174722	0.685459	0.0949308	0.535639	0.016142	0.531191	0.0198165	0.713078	0.107418	0.474373	0.00736678	0.575196	0.0820522	0.601909	0.0298855	0.440012	0.00723511
351904	cg10457689	1.38764e-08	0.0120151	1.02947e-05	37	8	66621696	F	MTFR1	3'UTR			1	1.38764e-08	-19.06	0.512138	0.75497	0.678356	-0.242832	-1.47415	Less than 0	0.527087	0.805345	0.449019	0.734001	0.478661	0.740169	0.514668	0.74654	0.54733	0.731518	0.526242	0.763569	0.454448	0.759165	0.570055	0.753479	0.544373	0.774975	0.509499	0.740939
820855	cg26230303	1.39527e-08	0.0120811	1.03258e-05	37	14	70279511	F					32	1.39527e-08	19.0481	0.501896	0.284806	1.76224	0.21709	1.76224	Greater than 0	0.487086	0.292658	0.440286	0.24978	0.522321	0.313242	0.504717	0.234215	0.540829	0.315231	0.488784	0.294744	0.477522	0.266731	0.56114	0.399159	0.455639	0.217206	0.540637	0.265093
430487	cg12961579	1.40033e-08	0.0121249	1.03442e-05	37	7	20998402	F	LINC01162	Body				1.40033e-08	-19.0403	0.180555	0.60283	0.299512	-0.422275	-3.33877	Less than 0	0.185079	0.669697	0.180683	0.698045	0.171242	0.642203	0.193181	0.612873	0.186122	0.608281	0.211722	0.62338	0.172268	0.574443	0.177343	0.45915	0.15132	0.493469	0.176587	0.646761
338219	cg10040162	1.4045e-08	0.0121611	1.03442e-05	37	8	11519182	F					0	1.4045e-08	-22.8956	0.270243	0.961921	0.280941	-0.691678	-3.55947	Less than 0	0.318886	0.975192	0.349263	0.97038	0.32318	0.959182	0.309358	0.971407	0.42756	0.978467	0.0849416	?	0.138349	0.906101	0.109173	0.955645	0.222099	0.984635	0.234315	0.956276
744210	cg23507211	1.40493e-08	0.0121648	1.03442e-05	37	5	115800190	F	SEMA6A	Body			4	1.40493e-08	-19.0332	0.596927	0.818193	0.729567	-0.221266	-1.37068	Less than 0	0.595592	0.840775	0.609578	0.82516	0.624921	0.812388	0.594022	0.815281	0.607222	0.822506	0.598211	0.816696	0.593971	0.815087	0.414919	0.722545	0.721091	0.88905	0.609739	0.82244
297010	cg08772949	1.42382e-08	0.0123283	1.04389e-05	37	13	112874879	R					50	1.42382e-08	19.0044	0.45817	0.256615	1.78543	0.201555	1.78543	Greater than 0	0.470109	0.254413	0.440631	0.284485	0.456414	0.238302	0.465108	0.286533	0.505275	0.273081	0.432802	0.262339	0.455671	0.221722	0.491957	0.315729	0.420278	0.241787	0.443457	0.187763
395903	cg11848967	1.45126e-08	0.0125659	1.05512e-05	37	5	77231604	R	LOC101929154	Body			29	1.45126e-08	-22.8008	0.475441	0.814738	0.583551	-0.339296	-1.71365	Less than 0	0.468156	0.842528	0.480574	0.829205	0.450639	?	0.486759	0.819496	0.478768	0.879197	0.49373	0.816563	0.483105	0.746362	0.447248	0.776303	0.493957	0.786755	0.446673	0.836229
549427	cg16596367	1.45163e-08	0.0125691	1.05512e-05	37	16	89070757	F			Island			1.45163e-08	-18.9626	0.12994	0.336663	0.385964	-0.206723	-2.59091	Less than 0	0.186057	0.368686	0.13044	0.315697	0.116771	0.321772	0.100322	0.323966	0.21413	0.349952	0.125697	0.348095	0.0968378	0.364904	0.141443	0.355711	0.0887028	0.311945	0.0989995	0.305903
677161	cg21056295	1.45353e-08	0.0125856	1.05512e-05	37	1	46329999	F	MAST2	Body			7	1.45353e-08	-18.9598	0.154236	0.388837	0.396661	-0.234601	-2.52105	Less than 0	0.145632	0.388941	0.102558	0.345666	0.194614	0.377109	0.206045	0.439777	0.173722	0.410338	0.138379	0.365444	0.126586	0.414783	0.203313	0.377618	0.124396	0.422958	0.127119	0.345736
247571	cg07268734	1.45981e-08	0.01264	1.05738e-05	37	10	28527847	F	MPP7	5'UTR			4	1.45981e-08	-18.9505	0.331703	0.558489	0.59393	-0.226786	-1.6837	Less than 0	0.36423	0.559463	0.407064	0.586472	0.310253	0.54866	0.350002	0.578292	0.38435	0.570849	0.368841	0.581478	0.306929	0.581261	0.259781	0.549019	0.279852	0.538918	0.285729	0.490476
426084	cg12818596	1.47475e-08	0.0127693	1.06499e-05	37	14	61119419	R			S_Shelf	Unclassified_Cell_type_specific	8	1.47475e-08	-18.9286	0.313319	0.575767	0.544177	-0.262448	-1.83764	Less than 0	0.339119	0.649684	0.261422	0.584579	0.333075	0.570337	0.307684	0.602164	0.331017	0.615439	0.304105	0.589477	0.321734	0.506437	0.317274	0.549632	0.438968	0.662966	0.178795	0.426951
781478	cg24817544	1.4783e-08	0.0128	1.06638e-05	37	15	33736069	R	RYR3	Body			35	1.4783e-08	-18.9234	0.117306	0.356091	0.329427	-0.238785	-3.03558	Less than 0	0.173047	0.397056	0.165451	0.402265	0.117793	0.386906	0.12006	0.351766	0.153859	0.309131	0.117148	0.382329	0.107463	0.320019	0.0694831	0.370766	0.073572	0.299908	0.0751848	0.340768
418450	cg12571459	1.47913e-08	0.0128072	1.06638e-05	37	5	177374926	R			S_Shelf		46	1.47913e-08	-18.9222	0.46438	0.784202	0.592169	-0.319822	-1.68871	Less than 0	0.533823	0.801433	0.499867	0.792211	0.508145	0.793149	0.480011	0.786349	0.570659	0.842046	0.38138	0.753561	0.348891	0.788544	0.486247	0.780556	0.418638	0.765485	0.416134	0.738682
612114	cg18692678	1.48166e-08	0.0128291	1.06731e-05	37	12	114838772	F	TBX5	Body	Island	Unclassified_Cell_type_specific	27	1.48166e-08	-18.9186	0.134485	0.510478	0.26345	-0.375993	-3.79579	Less than 0	0.136265	0.5731	0.136002	0.537104	0.130518	0.515591	0.101351	0.551636	0.215017	0.454537	0.177551	0.54401	0.114534	0.543703	0.114917	0.43232	0.112356	0.494864	0.106342	0.457918
587862	cg17833868	1.48416e-08	0.0128508	1.06823e-05	37	1	114867132	F					3	1.48416e-08	18.9149	0.614316	0.385025	1.59552	0.229291	1.59552	Greater than 0	0.644523	0.400062	0.52746	0.303652	0.633085	0.375156	0.640906	0.435959	0.641483	0.489236	0.643041	0.420606	0.557924	0.291178	0.603994	0.314571	0.67366	0.449034	0.577079	0.370792
707787	cg22182451	1.50518e-08	0.0130328	1.07887e-05	37	15	72486158	F	GRAMD2	Body	N_Shelf		9	1.50518e-08	18.8847	0.795712	0.385979	2.06154	0.409733	2.06154	Greater than 0	0.776683	0.445669	0.758327	0.436097	0.805504	0.450668	0.79052	0.292038	0.807822	0.368165	0.777757	0.365038	0.787565	0.43389	0.849819	0.378715	0.809364	0.300704	0.793755	0.388809
807791	cg25756452	1.51108e-08	0.0130839	1.0822e-05	37	11	122793856	F	C11orf63	Body			1	1.51108e-08	-18.8763	0.523846	0.772333	0.678264	-0.248487	-1.47435	Less than 0	0.544812	0.82259	0.556501	0.753929	0.496399	0.758655	0.520978	0.745962	0.523255	0.796654	0.582225	0.763664	0.439773	0.756373	0.539777	0.779161	0.557942	0.786874	0.476798	0.759466
275808	cg08125287	1.51802e-08	0.013144	1.08449e-05	37	22	50227466	F					38	1.51802e-08	18.8665	0.828833	0.591211	1.40192	0.237622	1.40192	Greater than 0	0.809511	0.627565	0.845576	0.621068	0.839258	0.581209	0.804561	0.547079	0.818105	0.602343	0.841607	0.55284	0.818855	0.559189	0.876603	0.711459	0.820395	0.565955	0.813854	0.543401
706914	cg22150088	1.52054e-08	0.0131658	1.08512e-05	37	2	105716151	R	UTAT33	Body				1.52054e-08	-18.8629	0.47099	0.689886	0.682707	-0.218896	-1.46476	Less than 0	0.524118	0.683693	0.482144	0.668482	0.445973	0.671426	0.444507	0.66125	0.484968	0.748783	0.464549	0.729168	0.519981	0.702123	0.441404	0.645178	0.471909	0.697565	0.43035	0.691196
284240	cg08381274	1.52166e-08	0.0131755	1.08512e-05	37	8	97169621	R	GDF6	Body	N_Shore	Unclassified_Cell_type_specific	20	1.52166e-08	18.8614	0.751317	0.4483	1.67592	0.303017	1.67592	Greater than 0	0.777435	0.559478	0.764246	0.506062	0.766747	0.471854	0.737548	0.418093	0.686534	0.422134	0.758592	0.403133	0.719929	0.417056	0.795295	0.421748	0.794189	0.429283	0.712654	0.43416
798510	cg25425140	1.52667e-08	0.0132189	1.08708e-05	37	3	147098450	F					6	1.52667e-08	-18.8543	0.241197	0.678863	0.355296	-0.437665	-2.81455	Less than 0	0.227631	0.619223	0.27275	0.737401	0.173325	0.753122	0.222017	0.675571	0.315414	0.722433	0.269231	0.717998	0.242354	0.655797	0.203986	0.511019	0.270058	0.671383	0.215209	0.724683
773519	cg24541426	1.52853e-08	0.0132349	1.0875e-05	37	2	177029459	R	HOXD3	5'UTR	Island		47	1.52853e-08	18.8517	0.978261	0.596906	1.63889	0.381356	1.63889	Greater than 0	0.988796	0.585106	0.970949	0.710432	0.983209	0.700426	0.978235	0.62026	0.968501	0.581969	0.974398	0.569311	0.972814	0.558526	0.980256	0.550132	0.984645	0.57463	0.980809	0.518264
195351	cg05712300	1.54311e-08	0.0133612	1.09518e-05	37	1	3140709	R	PRDM16	Body			21	1.54311e-08	-18.8314	0.436375	0.643574	0.67805	-0.207199	-1.47482	Less than 0	0.479448	0.680847	0.38349	0.660879	0.429428	0.664925	0.434273	0.610476	0.433661	0.657209	0.432575	0.650337	0.428547	0.59194	0.537803	0.715804	0.418502	0.596669	0.386022	0.606654
509273	cg15331693	1.55472e-08	0.0134617	1.10252e-05	37	6	151373267	R	MTHFD1L	Body			2	1.55472e-08	-18.8153	0.572717	0.80272	0.71347	-0.230004	-1.4016	Less than 0	0.58761	0.727945	0.561661	0.765863	0.579831	0.833014	0.576252	0.812266	0.564699	0.801279	0.586923	0.806142	0.533469	0.777881	0.559362	0.840781	0.617109	0.880116	0.56025	0.781916
812837	cg25948180	1.57672e-08	0.0136522	1.11211e-05	37	11	34936781	R	PDHX	TSS1500	N_Shore		34	1.57672e-08	-18.7853	0.374281	0.612248	0.611322	-0.237967	-1.6358	Less than 0	0.348192	0.644861	0.346335	0.657155	0.43247	0.646533	0.351446	0.581852	0.411456	0.637064	0.378473	0.620943	0.297627	0.549779	0.414275	0.598626	0.392852	0.58997	0.369681	0.595695
845555	cg27072153	1.58104e-08	0.0136896	1.11388e-05	37	12	114833837	F	TBX5	Body	N_Shore		0	1.58104e-08	18.7795	0.878776	0.415038	2.11734	0.463737	2.11734	Greater than 0	0.883138	0.530677	0.876798	0.406545	0.883111	0.365593	0.888809	0.489984	0.871576	0.338037	0.860969	0.414778	0.888336	0.393681	0.863769	0.321598	0.910966	0.365163	0.860283	0.524325
590590	cg17931641	1.58569e-08	0.0137299	1.11625e-05	37	7	25897232	F			N_Shore	Unclassified		1.58569e-08	-18.7732	0.1409	0.382482	0.368383	-0.241582	-2.71456	Less than 0	0.128178	0.435676	0.157699	0.379385	0.145771	0.362626	0.143995	0.366681	0.138398	0.432175	0.144941	0.393585	0.117855	0.378098	0.135454	0.299132	0.142565	0.383257	0.154146	0.394208
50522	cg01435951	1.58939e-08	0.013762	1.11795e-05	37	7	135735345	F					0	1.58939e-08	-18.7682	0.463497	0.732748	0.632547	-0.269251	-1.58091	Less than 0	0.511447	0.703225	0.475189	0.764189	0.520819	0.745687	0.446847	0.737781	0.473312	0.688156	0.452252	0.729882	0.465582	0.744727	0.445159	0.787977	0.438453	0.718556	0.405911	0.707298
232092	cg06819923	1.59357e-08	0.0137981	1.11998e-05	37	16	21214508	R	ZP2	Body			2	1.59357e-08	-18.7626	0.432232	0.738698	0.585127	-0.306466	-1.70903	Less than 0	0.444499	0.747172	0.477987	0.734442	0.406137	0.747539	0.444721	0.725959	0.480886	0.756891	0.446723	0.733343	0.405584	0.71711	0.49467	0.734624	0.390375	0.745416	0.330737	0.74448
340454	cg10107050	1.60531e-08	0.0138998	1.12549e-05	37	3	147126244	F	ZIC1	TSS1500	N_Shore		0	1.60531e-08	-18.747	0.300055	0.504961	0.594215	-0.204906	-1.68289	Less than 0	0.304937	0.471047	0.326808	0.527804	0.287624	0.530074	0.305478	0.537985	0.324872	0.568224	0.316504	0.538065	0.284802	0.493761	0.251242	0.384076	0.3027	0.507773	0.295589	0.490804
37172	cg01048272	1.6087e-08	0.0139292	1.12695e-05	37	17	80169878	R	CCDC57	5'UTR	N_Shore	Unclassified_Cell_type_specific		1.6087e-08	-18.7425	0.220725	0.581328	0.379691	-0.360603	-2.63372	Less than 0	0.179921	0.631705	0.31447	0.581637	0.181347	0.559963	0.235953	0.596988	0.303053	0.575857	0.238193	0.600778	0.217368	0.620712	0.17451	0.519492	0.214753	0.545328	0.147678	0.580816
141191	cg04103157	1.61021e-08	0.0139422	1.1271e-05	37	8	9305666	F					1	1.61021e-08	-18.7405	0.0717243	0.601736	0.119196	-0.530012	-8.38957	Less than 0	0.0911231	0.7832	0.0930211	0.674993	0.107723	0.61672	0.0458157	0.55289	0.0559299	0.595265	0.050241	0.586829	0.0675213	0.598188	0.0578755	0.4354	0.0689944	0.486837	0.0789983	0.687042
794416	cg25282513	1.61475e-08	0.0139815	1.12936e-05	37	8	1267224	R			S_Shore		31	1.61475e-08	18.7345	0.56194	0.342674	1.63987	0.219266	1.63987	Greater than 0	0.54969	0.302344	0.600881	0.38551	0.532643	0.304935	0.563921	0.328795	0.566005	0.422212	0.545857	0.334323	0.559387	0.316959	0.572206	0.396486	0.604499	0.330342	0.52431	0.30483
442584	cg13353588	1.61799e-08	0.0140096	1.12994e-05	37	10	61984199	F	ANK3	Body			19	1.61799e-08	-18.7302	0.501551	0.747151	0.671285	-0.245599	-1.48968	Less than 0	0.496904	0.662602	0.45443	0.67057	0.448787	0.718028	0.550522	0.779669	0.591362	0.824772	0.451464	0.687593	0.523695	0.769696	0.520635	0.842792	0.540587	0.819491	0.437125	0.696291
636083	cg19569074	1.62718e-08	0.0140892	1.13439e-05	37	7	4347499	R			N_Shore		42	1.62718e-08	18.7181	0.336668	0.12033	2.79788	0.216338	2.79788	Greater than 0	0.355015	0.145298	0.312815	0.135998	0.324317	0.14263	0.294995	0.107771	0.326708	0.130026	0.373901	0.137129	0.320909	0.115112	0.388879	0.0904247	0.318697	0.0820603	0.350446	0.116847
271024	cg07979385	1.6339e-08	0.0141473	1.13669e-05	37	19	1451772	R	APC2	5'UTR	S_Shore	Unclassified_Cell_type_specific	32	1.6339e-08	18.7094	0.348304	0.0690432	5.04473	0.279261	5.04473	Greater than 0	0.361258	0.0919303	0.281657	0.0746858	0.340217	0.0720946	0.416812	0.0631635	0.359811	0.0828509	0.34439	0.0580829	0.341741	0.0469942	0.406762	0.0692459	0.267338	0.0603187	0.363054	0.071065
131049	cg03795219	1.63442e-08	0.0141518	1.13669e-05	37	13	47732605	R					8	1.63442e-08	-18.7087	0.486268	0.744757	0.652921	-0.258489	-1.53158	Less than 0	0.498332	0.748284	0.518541	0.814032	0.503589	0.779862	0.488978	0.70039	0.548871	0.76553	0.499944	0.760241	0.460467	0.731091	0.476869	0.703302	0.461814	0.815619	0.405272	0.629221
522053	cg15741354	1.63988e-08	0.0141991	1.13958e-05	37	8	8146129	R					48	1.63988e-08	-18.7016	0.332269	0.615107	0.540181	-0.282838	-1.85123	Less than 0	0.410195	0.588786	0.392556	0.686188	0.379188	0.653455	0.364646	0.633571	0.277249	0.524999	0.294164	0.621052	0.297449	0.642161	0.291098	0.556077	0.256416	0.566646	0.359728	0.678137
209719	cg06145336	1.64387e-08	0.0142336	1.14143e-05	37	2	177027931	R	HOXD3	TSS1500	Island		2	1.64387e-08	18.6964	0.855437	0.560024	1.5275	0.295413	1.5275	Greater than 0	0.887183	0.582079	0.839169	0.636482	0.866882	0.644936	0.853236	0.570187	0.857268	0.557771	0.852278	0.534421	0.861051	0.509742	0.857205	0.547858	0.856859	0.55485	0.823241	0.461917
837776	cg26809635	1.66088e-08	0.014381	1.14956e-05	37	12	54355087	F			Island	Unclassified_Cell_type_specific	6	1.66088e-08	-18.6746	0.0307747	0.474114	0.0649099	-0.44334	-15.406	Less than 0	0.0129029	0.465629	0.0219771	0.328926	0.00735946	0.466439	0.0069271	0.462167	0.113841	0.504805	0.035654	0.493953	0.0267609	0.506592	0.0221671	0.512264	0.0104316	0.589456	0.0497263	0.410913
742996	cg23464232	1.67033e-08	0.0144628	1.15385e-05	37	10	27258063	F					1	1.67033e-08	-18.6625	0.532504	0.784698	0.678611	-0.252194	-1.4736	Less than 0	0.536017	0.737058	0.581942	0.791877	0.530588	0.816734	0.468427	0.795837	0.538502	0.791667	0.620853	0.817355	0.53374	0.804397	0.486374	0.768619	0.503042	0.770833	0.525559	0.752603
718710	cg22598885	1.68046e-08	0.0145505	1.15848e-05	37	8	38175609	R	WHSC1L1	Body				1.68046e-08	-18.6497	0.472413	0.719891	0.656229	-0.247478	-1.52386	Less than 0	0.54197	0.76511	0.525917	0.70225	0.490663	0.705691	0.481258	0.712061	0.513624	0.731497	0.404283	0.690702	0.477272	0.747042	0.433895	0.68706	0.471002	0.781746	0.384248	0.675752
781895	cg24832715	1.69414e-08	0.0146689	1.16513e-05	37	2	3005808	R	LINC01250	Body			28	1.69414e-08	-18.6325	0.154958	0.501919	0.308732	-0.34696	-3.23906	Less than 0	0.168072	0.59562	0.128856	0.545695	0.139091	0.539791	0.152409	0.524339	0.169948	0.506143	0.173522	0.509016	0.154388	0.453478	0.129066	0.409183	0.168495	0.419049	0.165736	0.516872
440688	cg13293488	1.7021e-08	0.0147378	1.16967e-05	37	2	879510	R					31	1.7021e-08	18.6226	0.308191	0.0661937	4.6559	0.241998	4.6559	Greater than 0	0.27063	0.0410246	0.339261	0.107599	0.265911	0.0999171	0.335817	0.049763	0.287984	0.0627422	0.374982	0.093844	0.316299	0.0697178	0.357545	0.0651974	0.295131	0.0284367	0.238352	0.0436949
229648	cg06750897	1.71464e-08	0.0148464	1.17651e-05	37	1	164545553	F	PBX1	Body	Island		35	1.71464e-08	-18.607	0.336727	0.591668	0.569115	-0.254941	-1.75711	Less than 0	0.327718	0.600108	0.310732	0.54221	0.245117	0.574611	0.376834	0.635416	0.3414	0.577253	0.420155	0.628726	0.283156	0.567704	0.356832	0.571826	0.45267	0.657097	0.252658	0.561732
310234	cg09176256	1.71477e-08	0.0148476	1.17651e-05	37	10	119293967	F	EMX2OS	Body	Island		35	1.71477e-08	18.6069	0.341485	0.0543723	6.28051	0.287113	6.28051	Greater than 0	0.370484	0.0985769	0.292724	0.0605762	0.359404	0.0536957	0.286148	0.0431805	0.294434	0.0278823	0.378073	0.0902187	0.406692	0.0426352	0.393075	0.0401132	0.341491	0.018856	0.292329	0.0679879
616528	cg18844900	1.71963e-08	0.0148896	1.17798e-05	37	5	165184866	F						1.71963e-08	-18.6009	0.228803	0.561707	0.407335	-0.332904	-2.45498	Less than 0	0.249946	0.546488	0.269258	0.591772	0.302214	0.643408	0.268616	0.563858	0.287667	0.510328	0.190655	0.583521	0.165166	0.527951	0.201216	0.621117	0.15317	0.519602	0.200119	0.509023
141183	cg04102894	1.72429e-08	0.01493	1.17824e-05	37	7	1000210	F					17	1.72429e-08	-18.5952	0.100308	0.356103	0.281683	-0.255794	-3.55009	Less than 0	0.0936177	0.394854	0.0777841	0.37194	0.0931665	0.352535	0.130862	0.34306	0.112251	0.451239	0.113064	0.352858	0.137609	0.388342	0.0704317	0.270559	0.0723831	0.305949	0.101913	0.329691
738431	cg23300467	1.72787e-08	0.014961	1.17824e-05	37	14	34180602	F	NPAS3	Body			1	1.72787e-08	-18.5908	0.440898	0.748555	0.588998	-0.307657	-1.6978	Less than 0	0.50925	0.793196	0.500826	0.754507	0.407262	0.783916	0.441413	0.764037	0.441666	0.738545	0.441586	0.747916	0.465246	0.78058	0.488415	0.692172	0.349205	0.705826	0.364107	0.724851
25381	cg00711366	1.74485e-08	0.015108	1.18838e-05	37	8	68644324	R	CPA6	Body			23	1.74485e-08	18.5701	0.517856	0.31201	1.65974	0.205846	1.65974	Greater than 0	0.569715	0.38508	0.496515	0.273467	0.499971	0.281262	0.554768	0.288159	0.506434	0.310364	0.528394	0.297315	0.505301	0.346335	0.539748	0.311625	0.495542	0.344431	0.482166	0.28206
456886	cg13763047	1.77681e-08	0.0153848	1.20287e-05	37	8	59507393	R	NSMAF	Body			40	1.77681e-08	-18.5318	0.328142	0.553281	0.593084	-0.225139	-1.6861	Less than 0	0.300436	0.470165	0.281376	0.460512	0.380199	0.625063	0.343878	0.595926	0.372742	0.6516	0.288426	0.544115	0.312056	0.553709	0.366902	0.587663	0.285415	0.521415	0.349993	0.522645
671643	cg20857207	1.78153e-08	0.0154256	1.20512e-05	37	3	168005755	R	EGFEM1P	Body			25	1.78153e-08	-18.5262	0.286596	0.562121	0.509847	-0.275525	-1.96137	Less than 0	0.307889	0.569762	0.245598	0.574997	0.402493	0.610076	0.268639	0.51926	0.222643	0.461379	0.288698	0.578889	0.294199	0.609168	0.366699	0.659973	0.172228	0.519728	0.296875	0.51798
682540	cg21240684	1.79199e-08	0.0155162	1.20874e-05	37	2	3526841	R			S_Shelf		27	1.79199e-08	-18.5139	0.161964	0.566105	0.286103	-0.404141	-3.49524	Less than 0	0.15946	0.602969	0.252741	0.664182	0.182201	0.601151	0.118888	0.450921	0.249164	0.55017	0.136629	0.532298	0.107982	0.481057	0.124429	0.475483	0.158816	0.672203	0.129333	0.630619
168326	cg04905636	1.79546e-08	0.0155462	1.20874e-05	37	11	73289224	F	FAM168A	5'UTR			1	1.79546e-08	-18.5098	0.329651	0.562503	0.586043	-0.232852	-1.70636	Less than 0	0.359015	0.584195	0.356645	0.572101	0.29011	0.557724	0.301256	0.585881	0.390264	0.584704	0.374633	0.53316	0.323371	0.587013	0.295344	0.52063	0.338525	0.557166	0.267349	0.542457
313142	cg09263768	1.81027e-08	0.0156744	1.21272e-05	37	7	133968958	F					0	1.81027e-08	18.4925	0.721853	0.433167	1.66646	0.288687	1.66646	Greater than 0	0.741366	0.394735	0.641593	0.390106	0.746111	0.458587	0.771422	0.450202	0.779333	0.427112	0.638584	0.368835	0.725513	0.456937	0.789815	0.513663	0.672721	0.483607	0.712073	0.387881
18755	cg00525288	1.8156e-08	0.0157206	1.21272e-05	37	10	1236072	F	ADARB2	Body			24	1.8156e-08	-18.4863	0.326638	0.575354	0.567716	-0.248716	-1.76144	Less than 0	0.343323	0.633052	0.334716	0.591161	0.377048	0.58344	0.334036	0.553251	0.410915	0.59108	0.264189	0.550644	0.327901	0.574011	0.284897	0.605328	0.325652	0.550974	0.263704	0.520604
182642	cg05327223	1.81759e-08	0.0157378	1.21272e-05	37	7	21428938	R					23	1.81759e-08	-18.484	0.265632	0.566567	0.468844	-0.300935	-2.1329	Less than 0	0.274403	0.571825	0.233513	0.632707	0.232507	0.611543	0.297273	0.568132	0.225788	0.488896	0.337933	0.609706	0.23082	0.56215	0.304642	0.559061	0.271407	0.546749	0.24803	0.514899
396577	cg11868330	1.81999e-08	0.0157586	1.21272e-05	37	2	159177888	F	CCDC148	Body			0	1.81999e-08	-18.4813	0.30648	0.531186	0.576974	-0.224706	-1.73318	Less than 0	0.358034	0.591586	0.309112	0.513612	0.335742	0.48567	0.359019	0.558858	0.219315	0.483705	0.314232	0.533886	0.303268	0.576109	0.31654	0.521223	0.256712	0.529269	0.292831	0.517942
796669	cg25362462	1.82177e-08	0.015774	1.21272e-05	37	7	38377401	F					1	1.82177e-08	18.4792	0.423533	0.194682	2.17551	0.228851	2.17551	Greater than 0	0.395887	0.204089	0.397269	0.245964	0.398102	0.165503	0.436518	0.148787	0.409645	0.189112	0.439223	0.176784	0.465055	0.212451	0.470395	0.251825	0.415665	0.158049	0.407572	0.194259
590800	cg17938433	1.82688e-08	0.0158183	1.21272e-05	37	12	92772941	R					34	1.82688e-08	-18.4733	0.441133	0.712983	0.618716	-0.271849	-1.61625	Less than 0	0.477772	0.77691	0.480223	0.682544	0.413756	0.733823	0.442501	0.689058	0.473221	0.68907	0.417604	0.737673	0.38544	0.685954	0.551703	0.767991	0.385869	0.677001	0.383245	0.689802
52445	cg01493520	1.83058e-08	0.0158503	1.21272e-05	37	7	103125005	R	LOC101927870	Body			51	1.83058e-08	-18.4691	0.314876	0.534043	0.589607	-0.219168	-1.69605	Less than 0	0.34034	0.590632	0.311933	0.555527	0.306487	0.579467	0.306493	0.525819	0.259591	0.447899	0.437171	0.587198	0.306737	0.48639	0.3037	0.521765	0.297411	0.517405	0.278893	0.528334
404857	cg12130407	1.83291e-08	0.0158705	1.21334e-05	37	22	30942894	F	SEC14L6	TSS1500				1.83291e-08	18.4664	0.652109	0.30118	2.16518	0.350929	2.16518	Greater than 0	0.653399	0.39606	0.6413	0.339087	0.660164	0.321076	0.64168	0.242175	0.676698	0.321408	0.632593	0.261066	0.625369	0.322321	0.701415	0.226368	0.675122	0.303038	0.613351	0.2792
451211	cg13599779	1.83447e-08	0.015884	1.21341e-05	37	22	49546541	F					2	1.83447e-08	18.4646	0.519643	0.24272	2.14091	0.276923	2.14091	Greater than 0	0.536521	0.235636	0.558823	0.235447	0.525516	0.263369	0.497884	0.235431	0.485386	0.250985	0.589663	0.271219	0.521047	0.252342	0.459803	0.261469	0.499072	0.254595	0.52272	0.16671
533784	cg16115647	1.83786e-08	0.0159133	1.21383e-05	37	12	54378258	R	HOXC10	TSS1500	N_Shore			1.83786e-08	18.4607	0.331071	0.107969	3.06636	0.223102	3.06636	Greater than 0	0.343787	0.140347	0.32285	0.1099	0.28586	0.0871204	0.395402	0.113261	0.265383	0.108517	0.361738	0.111093	0.32171	0.11243	0.356063	0.0945193	0.352837	0.0958138	0.305077	0.106686
4975	cg00134934	1.84612e-08	0.0159848	1.21698e-05	37	16	20271668	R					41	1.84612e-08	18.4513	0.833658	0.569377	1.46416	0.264281	1.46416	Greater than 0	0.832364	0.62261	0.837397	0.663824	0.843285	0.555293	0.792436	0.485424	0.785651	0.488537	0.843347	0.556826	0.833394	0.58356	0.888791	0.626923	0.857138	0.538921	0.822778	0.57185
101417	cg02923815	1.84685e-08	0.0159912	1.21698e-05	37	8	128232015	R	CCAT1	TSS1500			46	1.84685e-08	-18.4505	0.624169	0.859828	0.725923	-0.235659	-1.37756	Less than 0	0.593843	0.83498	0.584513	0.878763	0.5794	0.84709	0.597989	0.867001	0.616254	0.840441	0.62981	0.852652	0.607688	0.861243	0.679829	0.842779	0.694151	0.873726	0.658212	0.8996
193164	cg05646015	1.86353e-08	0.0161356	1.22379e-05	37	2	3697458	F			N_Shore			1.86353e-08	-18.4316	0.491599	0.725528	0.677574	-0.233929	-1.47585	Less than 0	0.525746	0.775898	0.496819	0.732612	0.512782	0.69681	0.403841	0.686591	0.590554	0.75837	0.479592	0.729909	0.471344	0.657777	0.465726	0.737312	0.504869	0.751773	0.46472	0.728231
665207	cg20625138	1.86424e-08	0.0161417	1.22379e-05	37	1	7913667	R	UTS2	TSS1500			12	1.86424e-08	-18.4308	0.399878	0.642088	0.622778	-0.24221	-1.60571	Less than 0	0.40535	0.677577	0.442728	0.652589	0.432095	0.659888	0.4539	0.647339	0.471525	0.640545	0.35418	0.638798	0.360885	0.626441	0.383727	0.619045	0.379006	0.655068	0.315385	0.60359
778431	cg24713255	1.86677e-08	0.0161637	1.22445e-05	37	13	103618332	R					31	1.86677e-08	18.428	0.740861	0.487285	1.52039	0.253577	1.52039	Greater than 0	0.738807	0.521533	0.805499	0.545133	0.741796	0.497706	0.716973	0.405417	0.651957	0.405076	0.789376	0.510563	0.772247	0.542898	0.804101	0.479117	0.700537	0.523008	0.687316	0.442394
693059	cg21631904	1.86949e-08	0.0161872	1.22445e-05	37	7	1694569	R					41	1.86949e-08	-18.4249	0.489715	0.712303	0.687509	-0.222588	-1.45453	Less than 0	0.528282	0.713132	0.448868	0.720719	0.492136	0.705854	0.476734	0.683161	0.577054	0.75231	0.47535	0.6904	0.482637	0.736437	0.51908	0.706461	0.436537	0.725432	0.460471	0.689122
13766	cg00387945	1.87781e-08	0.0162593	1.22721e-05	37	3	14864349	R	FGD5	Body			44	1.87781e-08	-18.4156	0.315354	0.574482	0.548936	-0.259128	-1.82171	Less than 0	0.340202	0.598754	0.294764	0.527802	0.277864	0.58076	0.315099	0.556056	0.29434	0.586184	0.329925	0.573113	0.296977	0.600326	0.414228	0.578333	0.283819	0.59186	0.306322	0.551635
342281	cg10161372	1.88008e-08	0.0162789	1.22767e-05	37	9	95736706	F	FGD3	TSS200			3	1.88008e-08	-18.4131	0.48228	0.747561	0.645138	-0.265281	-1.55006	Less than 0	0.549139	0.730493	0.519919	0.746132	0.537862	0.773024	0.452132	0.715	0.526873	0.756074	0.446555	0.756275	0.421251	0.734282	0.448018	0.750892	0.493149	0.801929	0.427905	0.711515
464548	cg13983122	1.89038e-08	0.0163681	1.23254e-05	37	19	58411825	R					33	1.89038e-08	-18.4016	0.160465	0.396878	0.404319	-0.236413	-2.47329	Less than 0	0.137176	0.401566	0.128033	0.387551	0.165265	0.353975	0.127566	0.352771	0.161226	0.382737	0.195705	0.350618	0.154745	0.408873	0.169597	0.443853	0.201614	0.488271	0.163728	0.398566
728765	cg22958715	1.92559e-08	0.0166729	1.24147e-05	37	14	23855309	F	MYH6	Body			4	1.92559e-08	18.363	0.731347	0.458321	1.59571	0.273026	1.59571	Greater than 0	0.722637	0.444953	0.740104	0.364	0.714017	0.421014	0.701277	0.479739	0.704144	0.403998	0.763943	0.47882	0.716097	0.437528	0.812133	0.571493	0.731797	0.51558	0.707321	0.466081
674253	cg20955788	1.93136e-08	0.0167229	1.24328e-05	37	9	126784410	R	LHX2	Body	N_Shore		2	1.93136e-08	-18.3568	0.189618	0.420296	0.451154	-0.230678	-2.21654	Less than 0	0.222708	0.456886	0.203584	0.493742	0.166452	0.413434	0.18375	0.409262	0.219138	0.394534	0.203189	0.448112	0.161056	0.450071	0.191931	0.374532	0.175942	0.400063	0.168433	0.362329
329929	cg09784461	1.93386e-08	0.0167446	1.24328e-05	37	15	70962357	F	UACA	Body			6	1.93386e-08	-18.3541	0.550644	0.814484	0.676065	-0.26384	-1.47915	Less than 0	0.557634	0.847295	0.576413	0.758044	0.552367	0.807666	0.572538	0.851543	0.536121	0.801233	0.612121	0.876617	0.449332	0.807297	0.533778	0.804384	0.57636	0.797014	0.539774	0.793749
390078	cg11671621	1.93517e-08	0.0167559	1.24328e-05	37	18	60258745	F					0	1.93517e-08	-21.9838	0.615891	0.835197	0.73742	-0.219306	-1.35608	Less than 0	0.634436	?	0.615331	0.812261	0.575604	0.82992	0.670909	0.842459	0.649616	0.862198	0.641408	0.860054	0.583619	0.850235	0.577379	0.811364	0.614691	0.808942	0.614458	0.839338
720574	cg22668384	1.93558e-08	0.0167594	1.24328e-05	37	2	141215321	R	LRP1B	Body			25	1.93558e-08	-18.3522	0.122722	0.325102	0.377487	-0.20238	-2.6491	Less than 0	0.128225	0.348716	0.111764	0.288905	0.113822	0.357771	0.120688	0.354394	0.101804	0.334097	0.147822	0.345895	0.0819597	0.300915	0.112134	0.260814	0.18178	0.327648	0.127218	0.331865
768323	cg24361761	1.94951e-08	0.0168801	1.24978e-05	37	10	25782377	F	GPR158	Body			51	1.94951e-08	-18.3373	0.176824	0.592682	0.298346	-0.415858	-3.35182	Less than 0	0.167491	0.576684	0.228928	0.616452	0.156896	0.571367	0.153127	0.715556	0.180737	0.483505	0.187911	0.646237	0.174582	0.607157	0.15876	0.612496	0.175004	0.583881	0.184806	0.513489
854467	cg27378972	1.97432e-08	0.0170949	1.26011e-05	37	8	77690582	F	ZFHX4	Body			33	1.97432e-08	-18.3109	0.258854	0.459117	0.563808	-0.200263	-1.77365	Less than 0	0.377899	0.572346	0.17303	0.365651	0.194184	0.426128	0.309017	0.490938	0.232004	0.389882	0.317533	0.474303	0.255403	0.496157	0.328193	0.572222	0.141514	0.374963	0.25976	0.428582
351038	cg10432277	1.97918e-08	0.017137	1.26193e-05	37	21	18948894	R	CXADR	Body			44	1.97918e-08	-18.3058	0.290692	0.63267	0.459468	-0.341979	-2.17643	Less than 0	0.285261	0.61887	0.290643	0.543999	0.316524	0.581214	0.224443	0.646914	0.299789	0.584643	0.347257	0.693358	0.246136	0.598405	0.321323	0.737481	0.281394	0.644472	0.294147	0.677347
134427	cg03898692	1.98823e-08	0.0172153	1.26561e-05	37	9	129413047	R	LMX1B	Body			36	1.98823e-08	-18.2963	0.605452	0.863859	0.700869	-0.258407	-1.4268	Less than 0	0.649175	0.893187	0.594046	0.847193	0.614264	0.853304	0.625323	0.868066	0.677437	0.86803	0.558259	0.852556	0.602616	0.882263	0.64629	0.850492	0.541016	0.840876	0.546098	0.882625
477247	cg14341410	1.98889e-08	0.017221	1.26561e-05	37	4	6152462	F	JAKMIP1	5'UTR				1.98889e-08	-18.2956	0.118768	0.408429	0.290792	-0.289661	-3.43888	Less than 0	0.128962	0.36725	0.140507	0.417654	0.135234	0.530741	0.131824	0.414948	0.101241	0.41259	0.125476	0.449078	0.0956878	0.379947	0.120897	0.409512	0.0857897	0.373683	0.122061	0.328886
489147	cg14682329	1.99724e-08	0.0172933	1.26784e-05	37	5	143578179	F	KCTD16	5'UTR			46	1.99724e-08	-18.2868	0.407126	0.668143	0.609339	-0.261018	-1.64112	Less than 0	0.391586	0.633814	0.404188	0.654952	0.439326	0.734923	0.348329	0.683001	0.413265	0.644906	0.387112	0.667289	0.426651	0.66622	0.407005	0.714595	0.41664	0.669151	0.437153	0.61258
348907	cg10364137	2.00449e-08	0.0173561	1.27046e-05	37	16	82769978	F	CDH13	5'UTR			2	2.00449e-08	-18.2793	0.191643	0.450863	0.425058	-0.25922	-2.35262	Less than 0	0.24589	0.437142	0.20583	0.459389	0.227424	0.490957	0.147447	0.444355	0.192491	0.396607	0.202113	0.445691	0.198599	0.482397	0.154696	0.492319	0.199598	0.489947	0.142344	0.369826
848377	cg27167937	2.00734e-08	0.0173808	1.27046e-05	37	10	67565861	R					43	2.00734e-08	-18.2763	0.38004	0.58905	0.645175	-0.20901	-1.54997	Less than 0	0.410217	0.617521	0.419531	0.582791	0.373273	0.620232	0.383718	0.565432	0.308172	0.517583	0.396183	0.546688	0.353029	0.622209	0.412089	0.627284	0.392056	0.614969	0.352132	0.575791
633495	cg19478260	2.00852e-08	0.017391	1.27046e-05	37	17	26651787	F	TMEM97	Body			0	2.00852e-08	18.2751	0.782089	0.379149	2.06275	0.40294	2.06275	Greater than 0	0.781868	0.452963	0.745315	0.432443	0.795553	0.446818	0.804429	0.299485	0.796795	0.380831	0.803163	0.395508	0.762806	0.363621	0.809588	0.290732	0.772386	0.33699	0.748988	0.392096
766647	cg24305579	2.01673e-08	0.0174621	1.27368e-05	37	1	5356578	R					42	2.01673e-08	-18.2666	0.164193	0.380456	0.43157	-0.216263	-2.31712	Less than 0	0.120782	0.409098	0.203326	0.43359	0.119295	0.379368	0.108297	0.330027	0.17245	0.346682	0.213475	0.415632	0.148343	0.378097	0.201095	0.379385	0.187891	0.367003	0.166981	0.365681
780090	cg24769444	2.03631e-08	0.0176316	1.28192e-05	37	9	95122027	R	CENPP	Body			20	2.03631e-08	-18.2466	0.533893	0.781409	0.683243	-0.247517	-1.46361	Less than 0	0.571853	0.798552	0.558084	0.771352	0.504678	0.822665	0.513839	0.747659	0.574983	0.809023	0.50665	0.841331	0.547674	0.788319	0.474001	0.715156	0.580721	0.796198	0.506441	0.723834
490681	cg14731718	2.04866e-08	0.0177385	1.28192e-05	37	4	153186554	F					12	2.04866e-08	-18.234	0.259093	0.739002	0.350599	-0.479908	-2.85226	Less than 0	0.266326	0.723964	0.370685	0.732565	0.293315	0.704443	0.282761	0.73125	0.379917	0.756552	0.180408	0.756611	0.155033	0.725344	0.174543	0.767344	0.248888	0.76445	0.239056	0.727491
343896	cg10207692	2.05218e-08	0.0177691	1.28192e-05	37	6	105630001	R			S_Shelf		38	2.05218e-08	18.2304	0.831277	0.623239	1.3338	0.208038	1.3338	Greater than 0	0.847384	0.691346	0.819298	0.620051	0.821526	0.62999	0.814967	0.592101	0.851676	0.668401	0.834671	0.576016	0.818864	0.626016	0.857894	0.585917	0.86085	0.637921	0.785641	0.604634
186228	cg05429781	2.05222e-08	0.0177694	1.28192e-05	37	21	39243643	F	KCNJ6	5'UTR			33	2.05222e-08	-18.2304	0.339746	0.544859	0.623548	-0.205113	-1.60373	Less than 0	0.350922	0.555487	0.301291	0.543323	0.347618	0.581081	0.302173	0.534771	0.291242	0.530905	0.3761	0.5298	0.338601	0.556202	0.362119	0.572962	0.363965	0.528145	0.363427	0.515916
848026	cg27156041	2.06194e-08	0.0178535	1.28443e-05	37	7	98199360	F						2.06194e-08	18.2206	0.575705	0.37033	1.55457	0.205375	1.55457	Greater than 0	0.590199	0.418667	0.551948	0.391147	0.604847	0.330938	0.586929	0.348252	0.601195	0.40846	0.57189	0.368214	0.59523	0.353738	0.620601	0.441865	0.513902	0.326386	0.520312	0.315631
419724	cg12610207	2.12201e-08	0.0183737	1.30794e-05	37	12	114833950	R	TBX5	Body	Island		32	2.12201e-08	18.1611	0.944531	0.440529	2.14408	0.504002	2.14408	Greater than 0	0.940183	0.569576	0.937757	0.45925	0.943414	0.393257	0.954919	0.501058	0.920367	0.350094	0.921888	0.429177	0.957106	0.389872	0.961117	0.35409	0.978325	0.390833	0.930232	0.568086
174604	cg05088052	2.12569e-08	0.0184056	1.30794e-05	37	9	129413261	F	LMX1B	Body			0	2.12569e-08	-18.1575	0.220112	0.468844	0.469477	-0.248733	-2.13003	Less than 0	0.252421	0.510273	0.159025	0.445644	0.266412	0.539031	0.272256	0.477847	0.248693	0.495365	0.204614	0.451023	0.229031	0.497862	0.257347	0.403073	0.150308	0.420384	0.161009	0.447938
221846	cg06524692	2.12892e-08	0.0184335	1.30794e-05	37	1	28864471	F	RCC1	Body			31	2.12892e-08	-18.1544	0.484694	0.714446	0.678419	-0.229752	-1.47401	Less than 0	0.50962	0.738694	0.529241	0.705557	0.511307	0.721617	0.505271	0.70227	0.53453	0.710548	0.440293	0.690337	0.447238	0.726849	0.472993	0.713198	0.445508	0.73798	0.450938	0.697409
749543	cg23690393	2.14728e-08	0.0185925	1.31118e-05	37	11	5249381	R	HBB	TSS1500			13	2.14728e-08	18.1367	0.733747	0.475065	1.54452	0.258683	1.54452	Greater than 0	0.679372	0.519767	0.72685	0.479009	0.718827	0.429848	0.744748	0.422184	0.716938	0.47732	0.747517	0.472457	0.718145	0.44759	0.801094	0.501537	0.767273	0.512634	0.716711	0.488303
503322	cg15130211	2.15161e-08	0.0186299	1.31289e-05	37	3	128276056	R			S_Shore		46	2.15161e-08	18.1325	0.593826	0.387204	1.53362	0.206622	1.53362	Greater than 0	0.590277	0.43885	0.551539	0.37134	0.53503	0.344676	0.575626	0.350461	0.602641	0.440373	0.621529	0.404953	0.60432	0.39615	0.618403	0.354144	0.631268	0.382298	0.607625	0.388795
39791	cg01121969	2.16813e-08	0.018773	1.31741e-05	37	1	164533042	F	PBX1	Body			49	2.16813e-08	-18.1167	0.351987	0.827152	0.425541	-0.475165	-2.34995	Less than 0	0.306221	0.902573	0.349038	0.883452	0.248293	0.78473	0.473126	0.819048	0.27509	0.794107	0.369295	0.863493	0.279236	0.756861	0.472115	0.879062	0.416096	0.764678	0.331363	0.823512
388029	cg11607648	2.17128e-08	0.0188003	1.3184e-05	37	3	116936427	R					47	2.17128e-08	-18.1137	0.430971	0.770347	0.559451	-0.339376	-1.78747	Less than 0	0.450395	0.735931	0.548751	0.792608	0.429656	0.787503	0.484424	0.777019	0.440583	0.746777	0.38499	0.79754	0.372512	0.773102	0.440787	0.77932	0.386187	0.808084	0.371427	0.705582
324019	cg09597070	2.18393e-08	0.0189099	1.32084e-05	37	12	54088972	F			N_Shore	Unclassified	18	2.18393e-08	-18.1017	0.397004	0.670492	0.59211	-0.273487	-1.68888	Less than 0	0.491328	0.796876	0.389924	0.668871	0.381113	0.680563	0.336229	0.552825	0.490936	0.756971	0.468559	0.67382	0.383468	0.724862	0.260228	0.494923	0.493797	0.74283	0.274463	0.612376
402322	cg12052613	2.18528e-08	0.0189215	1.32084e-05	37	1	210266869	F	SYT14	Body			1	2.18528e-08	-18.1005	0.447719	0.766475	0.584128	-0.318756	-1.71195	Less than 0	0.436625	0.759314	0.44656	0.827934	0.473371	0.799632	0.410138	0.763558	0.398953	0.696486	0.52049	0.776828	0.389007	0.779985	0.443614	0.811255	0.507224	0.746592	0.451213	0.703169
386753	cg11566307	2.18712e-08	0.0189374	1.32084e-05	37	1	216939897	R	ESRRG	5'UTR			46	2.18712e-08	18.0987	0.616935	0.322527	1.91282	0.294408	1.91282	Greater than 0	0.609612	0.268254	0.628967	0.358231	0.601526	0.43381	0.635244	0.341742	0.617446	0.260387	0.613982	0.320798	0.64963	0.350874	0.590032	0.264936	0.617221	0.312538	0.60569	0.313698
335065	cg09941393	2.19006e-08	0.0189629	1.32084e-05	37	2	219220095	F	CATIP	TSS1500			10	2.19006e-08	-18.096	0.41907	0.67247	0.623179	-0.253401	-1.60467	Less than 0	0.427438	0.657722	0.381677	0.620408	0.428826	0.695426	0.412446	0.676074	0.432505	0.701749	0.448367	0.6337	0.41938	0.658486	0.36731	0.726217	0.488627	0.736642	0.38412	0.618281
156030	cg04541670	2.19168e-08	0.0189769	1.32084e-05	37	5	174150286	F	MSX2	TSS1500	N_Shore		37	2.19168e-08	18.0944	0.634971	0.350621	1.81099	0.284351	1.81099	Greater than 0	0.638889	0.414582	0.59975	0.35821	0.629011	0.349054	0.628185	0.301008	0.596098	0.360469	0.694571	0.33095	0.635535	0.374659	0.67712	0.426732	0.64514	0.300928	0.605413	0.289615
219591	cg06454901	2.19209e-08	0.0189805	1.32084e-05	37	17	59521422	F					26	2.19209e-08	18.094	0.510121	0.251302	2.02991	0.258819	2.02991	Greater than 0	0.545712	0.278065	0.515228	0.284948	0.537179	0.275623	0.59071	0.256411	0.445464	0.259443	0.589555	0.296089	0.54272	0.258159	0.474655	0.179929	0.417584	0.200983	0.442402	0.223373
189969	cg05548393	2.1941e-08	0.0189979	1.32113e-05	37	8	118186764	R	SLC30A8	3'UTR			41	2.1941e-08	18.0922	0.591797	0.379762	1.55834	0.212035	1.55834	Greater than 0	0.634729	0.400809	0.614888	0.401809	0.585838	0.417596	0.543422	0.351323	0.525884	0.375351	0.634185	0.415678	0.612864	0.419758	0.598677	0.348002	0.61362	0.341237	0.553863	0.326055
36186	cg01020752	2.19808e-08	0.0190323	1.32261e-05	37	6	20303425	R					43	2.19808e-08	-18.0884	0.326062	0.528938	0.616446	-0.202876	-1.6222	Less than 0	0.346238	0.608964	0.367319	0.53143	0.326028	0.534516	0.348458	0.518608	0.307518	0.523876	0.309526	0.56378	0.318279	0.504971	0.349124	0.509029	0.305359	0.498291	0.28277	0.495914
698725	cg21847036	2.20811e-08	0.0191192	1.32302e-05	37	3	157817483	F	SHOX2	Body	S_Shore		34	2.20811e-08	-18.0791	0.341851	0.768398	0.444889	-0.426546	-2.24775	Less than 0	0.319904	0.783409	0.325639	0.749663	0.307654	0.814753	0.396721	0.751998	0.366078	0.776027	0.39985	0.811245	0.304158	0.816589	0.401744	0.684265	0.252021	0.762757	0.344745	0.733269
519516	cg15664442	2.21843e-08	0.0192085	1.32574e-05	37	5	34998412	R	AGXT2	3'UTR			51	2.21843e-08	-18.0695	0.204389	0.468263	0.436483	-0.263874	-2.29104	Less than 0	0.230817	0.43269	0.140202	0.458021	0.208267	0.528069	0.214885	0.483779	0.237919	0.476301	0.180411	0.495264	0.193081	0.448932	0.188453	0.421596	0.240323	0.438325	0.209531	0.499652
587825	cg17832871	2.2198e-08	0.0192204	1.32574e-05	37	17	79996924	R	DCXR	TSS1500	S_Shore		11	2.2198e-08	-18.0682	0.524318	0.794835	0.659656	-0.270517	-1.51594	Less than 0	0.473063	0.801141	0.475872	0.796253	0.504431	0.771012	0.470509	0.779607	0.576477	0.862119	0.55928	0.782481	0.591211	0.767127	0.495234	0.790419	0.56113	0.806804	0.535974	0.791386
558447	cg16880946	2.22295e-08	0.0192476	1.32651e-05	37	7	27188465	R	HOXA6	TSS1500	N_Shore			2.22295e-08	-18.0653	0.0883399	0.515004	0.171533	-0.426664	-5.82979	Less than 0	0.0835945	0.468922	0.119915	0.436142	0.0769941	0.475128	0.080587	0.519927	0.0807259	0.514909	0.120405	0.532251	0.0856322	0.552193	0.0993623	0.647327	0.0630601	0.593145	0.0731234	0.410093
469238	cg14115325	2.23354e-08	0.0193393	1.33168e-05	37	10	128275008	F					43	2.23354e-08	21.5874	0.897861	0.650152	1.381	0.24771	1.381	Greater than 0	0.877897	0.707757	0.888941	0.627014	0.88482	0.623214	0.901118	0.622273	0.927614	0.694064	?	0.663521	0.87094	0.583182	0.929005	0.676951	0.950325	0.698464	0.850092	0.618446
200228	cg05864326	2.2571e-08	0.0195433	1.34134e-05	37	2	177030150	R	HOXD3	5'UTR	S_Shore		9	2.2571e-08	18.0339	0.954413	0.652455	1.4628	0.301959	1.4628	Greater than 0	0.969167	0.688247	0.970267	0.730501	0.96308	0.738924	0.950684	0.667387	0.932913	0.624878	0.957068	0.587961	0.945084	0.629486	0.961158	0.577704	0.979368	0.711001	0.915346	0.568458
229999	cg06759819	2.26592e-08	0.0196197	1.34548e-05	37	3	157816674	F	SHOX2	Body	S_Shore	Unclassified_Cell_type_specific		2.26592e-08	-18.0259	0.350514	0.674487	0.519675	-0.323973	-1.92428	Less than 0	0.344556	0.711618	0.335379	0.674056	0.303868	0.704506	0.393111	0.667436	0.401617	0.690426	0.367653	0.636306	0.336275	0.656528	0.403221	0.637186	0.28219	0.681393	0.337267	0.685411
605491	cg18454189	2.27539e-08	0.0197017	1.34841e-05	37	12	122677348	R	LRRC43	Body			48	2.27539e-08	-18.0174	0.260761	0.598983	0.435339	-0.338222	-2.29706	Less than 0	0.255372	0.685555	0.237257	0.667773	0.308968	0.603779	0.247406	0.561743	0.339699	0.650505	0.236852	0.572184	0.269877	0.599537	0.259004	0.521884	0.250488	0.533616	0.202685	0.593254
818655	cg26154851	2.27833e-08	0.0197272	1.34841e-05	37	12	101961257	F					0	2.27833e-08	-18.0147	0.197918	0.617157	0.320694	-0.419238	-3.11824	Less than 0	0.234784	0.737049	0.348465	0.632575	0.209533	0.716771	0.160033	0.574269	0.199281	0.569841	0.214451	0.657408	0.139897	0.577957	0.12557	0.459319	0.203323	0.694048	0.143847	0.55233
835789	cg26739952	2.29331e-08	0.0198569	1.35604e-05	37	10	6663817	R	LOC101928150	ExonBnd			21	2.29331e-08	-18.0013	0.257904	0.594745	0.433639	-0.33684	-2.30607	Less than 0	0.204168	0.646192	0.237236	0.607846	0.225593	0.539601	0.222432	0.530427	0.214824	0.565326	0.262438	0.597687	0.325522	0.56838	0.323705	0.706237	0.255245	0.513915	0.307878	0.671834
681952	cg21222426	2.30644e-08	0.0199706	1.35947e-05	37	9	20339790	R					48	2.30644e-08	17.9896	0.434486	0.17405	2.49633	0.260436	2.49633	Greater than 0	0.478236	0.152453	0.417073	0.158951	0.436157	0.156684	0.379903	0.151174	0.327154	0.164835	0.48501	0.183845	0.387008	0.14837	0.543817	0.301345	0.451199	0.162812	0.439297	0.160031
542821	cg16396948	2.31676e-08	0.0200599	1.36277e-05	37	3	111603394	R	PHLDB2	Body			45	2.31676e-08	-17.9804	0.552373	0.788875	0.700203	-0.236502	-1.42816	Less than 0	0.56274	0.765842	0.54169	0.804277	0.553197	0.80908	0.581844	0.799619	0.62645	0.803131	0.502238	0.773667	0.569246	0.754605	0.548796	0.776785	0.529612	0.785246	0.50792	0.816504
835038	cg26713735	2.34374e-08	0.0202936	1.36988e-05	37	7	81475350	R					30	2.34374e-08	17.9567	0.585627	0.244283	2.39733	0.341344	2.39733	Greater than 0	0.611291	0.375419	0.622638	0.290644	0.547809	0.211666	0.583219	0.184173	0.512551	0.247395	0.560116	0.235365	0.595261	0.265842	0.543627	0.125295	0.686187	0.270237	0.59357	0.236797
336291	cg09980776	2.34626e-08	0.0203154	1.36988e-05	37	20	45636800	R	EYA2	Body			37	2.34626e-08	17.9545	0.541629	0.333122	1.62592	0.208507	1.62592	Greater than 0	0.545433	0.341143	0.524354	0.31581	0.564514	0.319018	0.534416	0.364258	0.44784	0.291247	0.597694	0.332433	0.545286	0.332175	0.538423	0.377508	0.566222	0.34376	0.552112	0.313871
418392	cg12569592	2.37296e-08	0.0205466	1.37896e-05	37	6	16753450	F	ATXN1	5'UTR				2.37296e-08	-17.9314	0.481369	0.827705	0.581571	-0.346336	-1.71948	Less than 0	0.457348	0.894993	0.491189	0.871531	0.457833	0.844903	0.573209	0.81937	0.499463	0.8293	0.464842	0.806609	0.453022	0.817215	0.511154	0.775629	0.457715	0.764208	0.447918	0.853295
617501	cg18879389	2.39735e-08	0.0207577	1.38941e-05	37	21	43771120	R	TFF2	5'UTR			49	2.39735e-08	-17.9105	0.175469	0.401676	0.436842	-0.226207	-2.28916	Less than 0	0.185504	0.389834	0.174262	0.352862	0.173194	0.372519	0.163419	0.395501	0.206672	0.419258	0.1875	0.42004	0.179081	0.405311	0.167777	0.491782	0.165086	0.414338	0.152192	0.355316
245718	cg07213181	2.4047e-08	0.0208214	1.39181e-05	37	2	238794837	R	RAMP1	Body			14	2.4047e-08	-17.9043	0.333811	0.574176	0.581374	-0.240365	-1.72006	Less than 0	0.299158	0.527238	0.318974	0.555158	0.378743	0.628093	0.30282	0.545053	0.314152	0.505022	0.418805	0.587413	0.284724	0.594612	0.321714	0.621489	0.416734	0.657509	0.282283	0.52017
580939	cg17596409	2.42994e-08	0.0210399	1.40431e-05	37	4	153186305	F					0	2.42994e-08	-17.883	0.381122	0.837882	0.454864	-0.45676	-2.19846	Less than 0	0.368425	0.835225	0.507647	0.833618	0.478388	0.86726	0.387373	0.816525	0.48112	0.845971	0.269986	0.837672	0.305277	0.801513	0.34257	0.871554	0.284747	0.834029	0.385688	0.835451
576545	cg17456064	2.43548e-08	0.0210879	1.40492e-05	37	12	69207054	F	MDM2	Body			0	2.43548e-08	-17.8783	0.511283	0.71977	0.710342	-0.208487	-1.40777	Less than 0	0.548366	0.69697	0.534316	0.693519	0.504861	0.696032	0.466745	0.721685	0.523481	0.762363	0.502564	0.713763	0.497764	0.706831	0.489546	0.734662	0.541325	0.78156	0.503864	0.690322
141123	cg04101060	2.44483e-08	0.0211689	1.40799e-05	37	5	134364968	R	PITX1	Body	Island	Unclassified_Cell_type_specific		2.44483e-08	-17.8705	0.682737	0.914691	0.746413	-0.231954	-1.33974	Less than 0	0.750786	0.937232	0.658663	0.892046	0.743447	0.900133	0.689755	0.952701	0.707915	0.936385	0.660155	0.920969	0.642068	0.852698	0.618115	0.91699	0.696272	0.920566	0.660193	0.917187
714329	cg22435595	2.44568e-08	0.0211762	1.40799e-05	37	3	186072255	F	DGKG	5'UTR			3	2.44568e-08	-17.8698	0.0866234	0.32537	0.266231	-0.238746	-3.75614	Less than 0	0.0951815	0.322758	0.0947326	0.254242	0.0740478	0.325814	0.0789265	0.315836	0.100007	0.321875	0.0971281	0.326111	0.0955255	0.360009	0.0722962	0.402454	0.108718	0.338197	0.049671	0.2864
625831	cg19196555	2.47076e-08	0.0213934	1.41584e-05	37	4	57524758	R	HOPX	5'UTR	S_Shelf			2.47076e-08	-17.8491	0.390742	0.649224	0.601859	-0.258483	-1.66152	Less than 0	0.358358	0.646408	0.373367	0.676054	0.350354	0.608995	0.405398	0.631189	0.401872	0.714638	0.438329	0.680941	0.389304	0.643253	0.438129	0.62236	0.337171	0.651098	0.415135	0.617306
758864	cg24021412	2.4785e-08	0.0214604	1.41934e-05	37	10	55216608	F					25	2.4785e-08	-17.8427	0.262993	0.588711	0.446727	-0.325717	-2.2385	Less than 0	0.237782	0.609017	0.26583	0.633844	0.221236	0.640759	0.247857	0.606439	0.277085	0.589093	0.283154	0.605954	0.283725	0.591718	0.245262	0.54308	0.263465	0.554142	0.304535	0.513058
307540	cg09094797	2.51061e-08	0.0217384	1.43306e-05	37	9	77230369	R	RORB	Body			25	2.51061e-08	17.8165	0.559815	0.331758	1.68742	0.228057	1.68742	Greater than 0	0.60149	0.353321	0.54477	0.370786	0.606739	0.340027	0.58841	0.402845	0.514116	0.248827	0.599583	0.324881	0.529894	0.314827	0.648947	0.423127	0.455496	0.287061	0.508708	0.251881
622493	cg19070894	2.52424e-08	0.0218564	1.43982e-05	37	5	134823888	F			N_Shore	Unclassified	0	2.52424e-08	-17.8055	0.36636	0.583586	0.627773	-0.217227	-1.59293	Less than 0	0.507459	0.75321	0.295785	0.461993	0.313727	0.521953	0.31382	0.514942	0.486372	0.70341	0.447781	0.613559	0.289781	0.587767	0.354561	0.564794	0.326138	0.563035	0.328175	0.551202
368042	cg10967023	2.54786e-08	0.0220609	1.44487e-05	37	12	115134886	F			N_Shore		4	2.54786e-08	17.7867	0.494526	0.149084	3.3171	0.345442	3.3171	Greater than 0	0.554765	0.181656	0.394244	0.0995919	0.453084	0.114457	0.489145	0.122732	0.537051	0.163124	0.380919	0.146083	0.591515	0.129835	0.571154	0.243311	0.510522	0.128718	0.462865	0.161331
701678	cg21952155	2.54811e-08	0.0220631	1.44487e-05	37	15	53826918	F	WDR72	Body			0	2.54811e-08	-17.7865	0.265504	0.662757	0.400605	-0.397253	-2.49623	Less than 0	0.4049	0.657772	0.271468	0.69302	0.226086	0.708381	0.215569	0.61244	0.215828	0.541775	0.275617	0.710533	0.263839	0.638317	0.296973	0.770532	0.231764	0.67717	0.252991	0.617628
643221	cg19816811	2.57254e-08	0.0222747	1.45409e-05	37	7	27188364	F	HOXA6	TSS1500	N_Shore	Unclassified_Cell_type_specific	13	2.57254e-08	-17.7671	0.110543	0.647863	0.170627	-0.53732	-5.86074	Less than 0	0.135474	0.609731	0.124461	0.55744	0.0881716	0.598287	0.110561	0.652828	0.103077	0.664789	0.147588	0.631321	0.0777962	0.696859	0.09955	0.771987	0.0995228	0.776187	0.119228	0.519203
620451	cg18995328	2.57277e-08	0.0222767	1.45409e-05	37	4	100556803	R					34	2.57277e-08	17.7669	0.416062	0.187171	2.2229	0.228891	2.2229	Greater than 0	0.378426	0.142503	0.444304	0.21336	0.415364	0.200812	0.418191	0.152057	0.400478	0.117433	0.442335	0.18723	0.409787	0.154489	0.482672	0.331982	0.397555	0.221581	0.371509	0.150263
825593	cg26389938	2.64096e-08	0.0228671	1.48487e-05	37	8	123695455	F	LINC01151	Body			4	2.64096e-08	-17.714	0.345752	0.644637	0.536352	-0.298885	-1.86445	Less than 0	0.315198	0.661183	0.297115	0.663523	0.321599	0.641517	0.359175	0.642466	0.372525	0.692025	0.337242	0.669329	0.340681	0.590414	0.43005	0.642889	0.331722	0.556204	0.352217	0.686819
534539	cg16140548	2.66358e-08	0.0230629	1.49157e-05	37	6	161174486	F	PLG	3'UTR			1	2.66358e-08	17.6968	0.35569	0.141609	2.51177	0.214081	2.51177	Greater than 0	0.400624	0.147214	0.356361	0.139576	0.331921	0.113245	0.357638	0.149833	0.314949	0.107119	0.394359	0.115562	0.347218	0.213514	0.413712	0.184276	0.338142	0.146498	0.301971	0.0992537
811065	cg25882473	2.66402e-08	0.0230667	1.49157e-05	37	15	64093478	F	HERC1	5'UTR			6	2.66402e-08	-17.6965	0.401198	0.689097	0.582208	-0.287899	-1.7176	Less than 0	0.425213	0.722639	0.486418	0.697039	0.434656	0.660313	0.426508	0.685108	0.469405	0.717139	0.366892	0.678138	0.350321	0.654647	0.342605	0.719196	0.355263	0.688924	0.354696	0.667826
350220	cg10406264	2.66774e-08	0.0230989	1.49157e-05	37	13	60453389	F	DIAPH3	Body			16	2.66774e-08	-17.6937	0.649134	0.854331	0.759816	-0.205197	-1.31611	Less than 0	0.665586	0.874542	0.683273	0.838992	0.644817	0.857775	0.649953	0.852486	0.709357	0.866645	0.646279	0.83296	0.654492	0.867878	0.646657	0.871962	0.645633	0.84919	0.54529	0.830878
524852	cg15831998	2.69443e-08	0.02333	1.50129e-05	37	6	119470324	R	FAM184A	1stExon			13	2.69443e-08	-17.6736	0.227177	0.434614	0.522711	-0.207436	-1.9131	Less than 0	0.279985	0.444659	0.166627	0.427001	0.22655	0.455227	0.226037	0.433033	0.220027	0.481295	0.288415	0.487471	0.222176	0.450183	0.201031	0.362567	0.218485	0.416374	0.222442	0.388325
285544	cg08423078	2.70064e-08	0.0233838	1.50354e-05	37	4	164510025	R	2019-03-01	Body			51	2.70064e-08	-17.669	0.125833	0.382263	0.329178	-0.25643	-3.03787	Less than 0	0.146236	0.388276	0.179585	0.421084	0.149981	0.433711	0.10333	0.381786	0.139194	0.321246	0.121849	0.457267	0.101609	0.344879	0.110698	0.422419	0.111411	0.328675	0.0944336	0.323285
354148	cg10523672	2.71224e-08	0.0234842	1.50733e-05	37	7	137839494	R					33	2.71224e-08	-17.6603	0.2995	0.517712	0.578506	-0.218212	-1.72859	Less than 0	0.324235	0.527771	0.353419	0.54665	0.319922	0.58528	0.299235	0.51147	0.355999	0.496902	0.284369	0.514569	0.280053	0.507723	0.292298	0.570315	0.219761	0.455758	0.265704	0.460681
462735	cg13931531	2.71836e-08	0.0235372	1.5088e-05	37	9	19791354	F			S_Shelf			2.71836e-08	-17.6558	0.218309	0.531041	0.411096	-0.312732	-2.43252	Less than 0	0.214254	0.609199	0.306203	0.663606	0.300899	0.604078	0.206517	0.48025	0.252698	0.489101	0.220365	0.568042	0.183369	0.528889	0.19493	0.436021	0.154374	0.420031	0.149482	0.511195
512725	cg15446011	2.74314e-08	0.0237518	1.51694e-05	37	12	73184496	F					1	2.74314e-08	-17.6375	0.463581	0.721504	0.642521	-0.257922	-1.55637	Less than 0	0.429027	0.716705	0.479873	0.736242	0.483936	0.776126	0.433577	0.729677	0.434332	0.648695	0.470117	0.684634	0.477017	0.685182	0.46103	0.80801	0.477249	0.700482	0.489653	0.729283
347187	cg10310310	2.76474e-08	0.0239388	1.52671e-05	37	7	157367150	R	PTPRN2	Body	N_Shore		48	2.76474e-08	17.6218	0.557486	0.186455	2.98993	0.371031	2.98993	Greater than 0	0.521664	0.233946	0.524777	0.24727	0.558875	0.164551	0.611815	0.158949	0.571374	0.201071	0.52455	0.182606	0.588496	0.147951	0.65829	0.195672	0.492704	0.127684	0.522317	0.204846
621947	cg19048251	2.77035e-08	0.0239874	1.52883e-05	37	10	119311636	R			Island			2.77035e-08	17.6177	0.451064	0.23652	1.90709	0.214544	1.90709	Greater than 0	0.496804	0.30511	0.459516	0.269248	0.470356	0.237909	0.450367	0.236852	0.435838	0.268443	0.496716	0.307786	0.443915	0.254341	0.46447	0.170267	0.40447	0.144572	0.38819	0.170669
621450	cg19030091	2.79933e-08	0.0242384	1.53817e-05	37	2	231915247	R			N_Shelf		43	2.79933e-08	-17.5968	0.184527	0.513147	0.359598	-0.32862	-2.78088	Less than 0	0.214216	0.479356	0.239695	0.465904	0.187935	0.535367	0.162961	0.503591	0.223973	0.5255	0.168761	0.498279	0.177115	0.578947	0.183014	0.565442	0.128694	0.532728	0.158904	0.446356
436929	cg13172549	2.7997e-08	0.0242415	1.53817e-05	37	7	27153636	R	HOXA3	5'UTR	Island		30	2.7997e-08	-17.5965	0.0715895	0.373444	0.191701	-0.301854	-5.21646	Less than 0	0.109594	0.476606	0.0527862	0.427554	0.0704021	0.396648	0.0881661	0.322133	0.0721758	0.384292	0.0870342	0.342964	0.0410846	0.340694	0.0657832	0.274131	0.0499482	0.376428	0.0789197	0.392986
72610	cg02084561	2.82511e-08	0.0244615	1.55114e-05	37	16	77317555	R	ADAMTS18	3'UTR			50	2.82511e-08	17.5784	0.614604	0.290942	2.11246	0.323662	2.11246	Greater than 0	0.611276	0.29982	0.573405	0.278903	0.691514	0.256286	0.678012	0.298916	0.636576	0.294566	0.59777	0.255183	0.619013	0.365945	0.607491	0.298923	0.536161	0.30163	0.59482	0.259246
427539	cg12866551	2.83036e-08	0.024507	1.55142e-05	37	10	20019641	F					30	2.83036e-08	17.5747	0.496235	0.173952	2.85271	0.322283	2.85271	Greater than 0	0.440696	0.149485	0.52728	0.188186	0.570904	0.147525	0.430672	0.212249	0.421717	0.151266	0.494759	0.194537	0.528592	0.176615	0.460887	0.151525	0.543643	0.161495	0.543204	0.20664
800896	cg25509787	2.83947e-08	0.0245859	1.5541e-05	37	5	178946895	F						2.83947e-08	-17.5683	0.429687	0.668156	0.643094	-0.238469	-1.55498	Less than 0	0.509127	0.680191	0.437014	0.677288	0.46205	0.699833	0.432573	0.677391	0.520218	0.688499	0.368773	0.667788	0.385582	0.655611	0.409582	0.681082	0.384417	0.650905	0.387533	0.602969
305929	cg09043104	2.87994e-08	0.0249363	1.57044e-05	37	8	117128288	R					34	2.87994e-08	-17.5399	0.370171	0.58273	0.635236	-0.212559	-1.57422	Less than 0	0.345956	0.606127	0.368508	0.577559	0.385239	0.542311	0.427507	0.608299	0.332516	0.609471	0.365292	0.563156	0.319072	0.57008	0.394803	0.587442	0.375908	0.563724	0.386913	0.599136
651498	cg20112376	2.8802e-08	0.0249386	1.57044e-05	37	4	6118443	R	JAKMIP1	5'UTR	S_Shelf		37	2.8802e-08	17.5397	0.590424	0.372791	1.58379	0.217632	1.58379	Greater than 0	0.610349	0.419162	0.565348	0.385884	0.564583	0.383083	0.59303	0.372539	0.598146	0.38778	0.627542	0.377585	0.566799	0.37676	0.651894	0.347982	0.578208	0.331334	0.548335	0.345802
855336	cg27408020	2.96057e-08	0.0256344	1.59716e-05	37	5	120966288	R					50	2.96057e-08	-17.4848	0.214486	0.464825	0.461434	-0.250339	-2.16716	Less than 0	0.2312	0.466758	0.159241	0.399597	0.274173	0.551361	0.22696	0.518058	0.172113	0.423525	0.162867	0.395992	0.212085	0.546412	0.236394	0.466961	0.252111	0.500995	0.217719	0.378589
420465	cg12634166	2.9637e-08	0.0256616	1.59786e-05	37	15	88336183	F					2	2.9637e-08	-17.4827	0.27026	0.553687	0.488109	-0.283427	-2.04872	Less than 0	0.29307	0.548632	0.309684	0.572137	0.241266	0.587247	0.279813	0.551441	0.333293	0.519885	0.315984	0.564737	0.240029	0.57205	0.250461	0.60366	0.223406	0.528475	0.215592	0.488605
702779	cg21997456	2.97282e-08	0.0257405	1.60078e-05	37	1	112084813	F	TMIGD3	Body				2.97282e-08	17.4765	0.794286	0.20239	3.92453	0.591896	3.92453	Greater than 0	0.767501	0.309317	0.763807	0.383862	0.758452	0.181069	0.718715	0.112497	0.795525	0.217659	0.807578	0.154806	0.788997	0.147509	0.887556	0.129634	0.830404	0.160669	0.824325	0.226875
833313	cg26658272	2.98361e-08	0.025834	1.60372e-05	37	5	1241765	R	SLC6A18	Body	N_Shore		3	2.98361e-08	-17.4693	0.274167	0.482485	0.568239	-0.208318	-1.75982	Less than 0	0.275477	0.52599	0.265714	0.489042	0.252228	0.500029	0.261577	0.457642	0.273622	0.478563	0.299038	0.52866	0.265409	0.483566	0.304819	0.423201	0.267561	0.474366	0.276222	0.463793
657540	cg20337057	2.98548e-08	0.0258501	1.60372e-05	37	2	217280162	F	SMARCAL1	Body	S_Shelf		0	2.98548e-08	17.4681	0.853533	0.578703	1.47491	0.27483	1.47491	Greater than 0	0.864924	0.690988	0.830036	0.609577	0.850131	0.569199	0.83768	0.546359	0.863103	0.596055	0.837466	0.537861	0.850383	0.559374	0.887479	0.526968	0.859058	0.562147	0.855071	0.588501
76210	cg02192528	2.98654e-08	0.0258593	1.60372e-05	37	4	8478146	F	C4orf23	3'UTR		Gene_Associated_Cell_type_specific	1	2.98654e-08	-17.4673	0.318193	0.637223	0.499343	-0.31903	-2.00263	Less than 0	0.317058	0.639484	0.329174	0.596009	0.337391	0.669652	0.321336	0.598694	0.412768	0.629952	0.279501	0.648375	0.289923	0.630359	0.291364	0.686683	0.301084	0.689472	0.302333	0.583552
860849	cg27596275	2.98754e-08	0.025868	1.60372e-05	37	11	124971707	R	TMEM218	Body			2	2.98754e-08	-17.4667	0.441175	0.643432	0.685659	-0.202257	-1.45845	Less than 0	0.450345	0.679354	0.459618	0.672601	0.414123	0.643142	0.436014	0.636972	0.48576	0.651703	0.47196	0.619367	0.41732	0.64417	0.44796	0.6016	0.415482	0.674347	0.41317	0.611062
344475	cg10224806	3.00367e-08	0.0260076	1.60773e-05	37	12	131188144	F			Island		1	3.00367e-08	17.456	0.402925	0.062817	6.41426	0.340108	6.41426	Greater than 0	0.437983	0.108326	0.40311	0.0576367	0.371458	0.0633958	0.419169	0.0338148	0.404965	0.0431945	0.457582	0.0486815	0.34732	0.0971374	0.485671	0.0624888	0.39677	0.0452622	0.30522	0.0682322
848076	cg27158096	3.00907e-08	0.0260544	1.60773e-05	37	9	85379397	R					2	3.00907e-08	17.4524	0.617558	0.354889	1.74014	0.262669	1.74014	Greater than 0	0.621508	0.417336	0.655872	0.396364	0.71764	0.449974	0.620606	0.29493	0.593221	0.37579	0.663223	0.393056	0.609985	0.311118	0.677197	0.340071	0.482261	0.238463	0.534066	0.331788
751041	cg23741639	3.07708e-08	0.0266432	1.63255e-05	37	11	324991	R					48	3.07708e-08	-17.4079	0.168395	0.463894	0.363002	-0.295499	-2.7548	Less than 0	0.148815	0.484066	0.158989	0.397307	0.129537	0.45075	0.166256	0.471054	0.199226	0.480093	0.174797	0.399779	0.166564	0.539464	0.180046	0.541443	0.242127	0.530971	0.117586	0.344009
486812	cg14612448	3.12502e-08	0.0270583	1.6471e-05	37	3	181100650	R	SOX2-OT	Body			31	3.12502e-08	17.3772	0.767755	0.55448	1.38464	0.213276	1.38464	Greater than 0	0.776764	0.588845	0.757769	0.605456	0.795991	0.563909	0.78914	0.564919	0.73948	0.512589	0.777355	0.591094	0.757573	0.471981	0.796314	0.544766	0.753542	0.548553	0.733623	0.552684
638456	cg19652416	3.13375e-08	0.0271339	1.6471e-05	37	10	134697862	F			N_Shore		1	3.13375e-08	17.3717	0.475263	0.271674	1.74939	0.203589	1.74939	Greater than 0	0.507343	0.289654	0.463449	0.308298	0.520739	0.293449	0.498893	0.267233	0.473862	0.284343	0.506088	0.247108	0.47907	0.260091	0.493256	0.276669	0.396147	0.258463	0.413784	0.231434
845705	cg27076989	3.13415e-08	0.0271374	1.6471e-05	37	3	67413334	R	SUCLG2	Body			41	3.13415e-08	-17.3715	0.0875361	0.403559	0.21691	-0.316023	-4.6102	Less than 0	0.0869002	0.363626	0.112755	0.343586	0.075208	0.383345	0.0848111	0.456265	0.0738827	0.377028	0.0786776	0.438567	0.0836189	0.412565	0.0794198	0.480054	0.10523	0.455054	0.0948587	0.325498
813854	cg25984584	3.13493e-08	0.0271442	1.6471e-05	37	16	50532151	R					1	3.13493e-08	17.371	0.517729	0.176691	2.93014	0.341038	2.93014	Greater than 0	0.518412	0.189835	0.485715	0.216951	0.551478	0.186046	0.610975	0.182207	0.483576	0.153056	0.553468	0.186901	0.461692	0.217857	0.58618	0.146016	0.452629	0.134212	0.473165	0.153828
363842	cg10831607	3.13511e-08	0.0271458	1.6471e-05	37	12	115134374	R			N_Shore		38	3.13511e-08	17.3709	0.503192	0.20119	2.50107	0.302002	2.50107	Greater than 0	0.507931	0.219631	0.448008	0.140122	0.43746	0.15884	0.456897	0.143142	0.470263	0.209969	0.471414	0.198764	0.499563	0.128669	0.571011	0.33512	0.683792	0.264681	0.485583	0.212965
715697	cg22488797	3.13875e-08	0.0271772	1.6471e-05	37	5	134363324	R			Island	Unclassified_Cell_type_specific	48	3.13875e-08	-17.3686	0.359213	0.800458	0.448759	-0.441245	-2.22837	Less than 0	0.506234	0.933508	0.269263	0.647559	0.477988	0.825499	0.392038	0.817896	0.368739	0.863438	0.39298	0.755148	0.242368	0.686675	0.215263	0.83528	0.361856	0.859134	0.365401	0.78044
520244	cg15686853	3.17169e-08	0.0274624	1.65536e-05	37	7	117204315	R	CFTR	Body				3.17169e-08	-17.3479	0.393619	0.59887	0.65727	-0.205251	-1.52145	Less than 0	0.436078	0.652997	0.358047	0.592832	0.525127	0.657034	0.389545	0.560246	0.410147	0.614941	0.377476	0.600838	0.397879	0.606277	0.391992	0.601632	0.377992	0.560412	0.271904	0.541486
19935	cg00558031	3.19444e-08	0.0276595	1.66223e-05	37	4	8466291	R	C4orf23	Body			39	3.19444e-08	-17.3337	0.548163	0.811057	0.675863	-0.262894	-1.47959	Less than 0	0.595438	0.816007	0.554188	0.729036	0.552576	0.800299	0.548178	0.823812	0.623076	0.849058	0.512971	0.797584	0.538726	0.821222	0.518579	0.843923	0.578942	0.839636	0.458961	0.789994
491477	cg14757738	3.20212e-08	0.0277259	1.66422e-05	37	2	20928037	R	C2orf43	Body			50	3.20212e-08	-17.329	0.137284	0.384211	0.357313	-0.246928	-2.79867	Less than 0	0.146661	0.423308	0.18702	0.420425	0.125954	0.316433	0.14378	0.362729	0.180807	0.441408	0.141401	0.470025	0.107419	0.338191	0.124461	0.412918	0.111664	0.371148	0.10367	0.285529
812546	cg25938806	3.20434e-08	0.0277451	1.66438e-05	37	2	177028162	F	HOXD3	TSS1500	N_Shore	Unclassified_Cell_type_specific	6	3.20434e-08	17.3276	0.697935	0.428777	1.62773	0.269157	1.62773	Greater than 0	0.718907	0.432467	0.673759	0.506851	0.725042	0.524318	0.70893	0.436283	0.689144	0.408175	0.691335	0.395982	0.687431	0.408628	0.695531	0.390981	0.711416	0.439324	0.67785	0.344765
734710	cg23171103	3.22793e-08	0.0279494	1.67563e-05	37	5	174771462	R					24	3.22793e-08	-17.3131	0.111244	0.381315	0.291739	-0.27007	-3.42772	Less than 0	0.102211	0.317176	0.212316	0.452357	0.0745902	0.37325	0.173118	0.437774	0.0723465	0.298821	0.137212	0.40588	0.0549449	0.357105	0.129769	0.501739	0.0644587	0.279577	0.0914765	0.389467
161789	cg04715802	3.26795e-08	0.0282959	1.69072e-05	37	2	112778968	R	MERTK	Body			2	3.26795e-08	-17.2888	0.453248	0.692475	0.654533	-0.239227	-1.52781	Less than 0	0.481866	0.693287	0.479641	0.66174	0.44678	0.738955	0.418102	0.666192	0.492029	0.659702	0.495633	0.724916	0.45919	0.710063	0.44323	0.689758	0.406699	0.713614	0.409308	0.666523
557813	cg16859324	3.26802e-08	0.0282965	1.69072e-05	37	2	72581619	R	EXOC6B	Body			45	3.26802e-08	-17.2887	0.548349	0.770744	0.711454	-0.222395	-1.40557	Less than 0	0.556794	0.786044	0.560546	0.753433	0.559381	0.755509	0.557535	0.749586	0.550259	0.779515	0.576221	0.760887	0.519809	0.79882	0.518237	0.82503	0.552934	0.753255	0.531773	0.745359
71153	cg02043033	3.27393e-08	0.0283477	1.69139e-05	37	3	160717062	F	PPM1L	Body			5	3.27393e-08	17.2852	0.657989	0.388554	1.69343	0.269436	1.69343	Greater than 0	0.667341	0.358281	0.7278	0.482258	0.732844	0.497852	0.616435	0.359714	0.548495	0.319971	0.634646	0.40247	0.696295	0.418772	0.708954	0.318776	0.554021	0.309816	0.693062	0.417625
174295	cg05079191	3.27714e-08	0.0283755	1.69177e-05	37	7	88425085	F	ZNF804B	Body			0	3.27714e-08	17.2832	0.620951	0.415158	1.4957	0.205794	1.4957	Greater than 0	0.652708	0.486838	0.630264	0.442674	0.639184	0.449049	0.638403	0.379887	0.583012	0.432225	0.62786	0.390547	0.610152	0.399733	0.658081	0.392584	0.573824	0.375746	0.596025	0.402293
36723	cg01035640	3.30655e-08	0.0286302	1.70114e-05	37	17	41795679	R			N_Shelf		14	3.30655e-08	-17.2656	0.426474	0.692021	0.616272	-0.265548	-1.62266	Less than 0	0.467308	0.728836	0.468527	0.65806	0.459989	0.696187	0.450412	0.67743	0.499568	0.72389	0.354237	0.700042	0.4328	0.706391	0.384494	0.657921	0.374174	0.702948	0.373229	0.66851
312289	cg09239064	3.31399e-08	0.0286946	1.70294e-05	37	16	89229439	R	C16orf81	Body	N_Shelf		21	3.31399e-08	17.2612	0.520269	0.301286	1.72683	0.218983	1.72683	Greater than 0	0.478122	0.304826	0.471873	0.299227	0.504608	0.279813	0.49049	0.257905	0.499948	0.32165	0.499069	0.305156	0.501023	0.258676	0.66533	0.402303	0.535393	0.243885	0.556832	0.339416
315997	cg09350013	3.32902e-08	0.0288247	1.70762e-05	37	2	98852895	R	VWA3B	Body			41	3.32902e-08	17.2523	0.837626	0.522076	1.60441	0.31555	1.60441	Greater than 0	0.883008	0.577181	0.89346	0.591217	0.855288	0.562481	0.866426	0.455563	0.773364	0.547779	0.81062	0.491112	0.833155	0.448626	0.839248	0.5675	0.832378	0.459295	0.789309	0.520003
258457	cg07596394	3.35063e-08	0.0290118	1.71566e-05	37	10	108926158	F			S_Shore			3.35063e-08	17.2395	0.86519	0.626063	1.38195	0.239127	1.38195	Greater than 0	0.879963	0.672702	0.889048	0.706918	0.874547	0.605066	0.85063	0.640835	0.834099	0.557152	0.908634	0.723354	0.874962	0.595429	0.896447	0.617771	0.844364	0.5517	0.799209	0.589701
268645	cg07908310	3.35566e-08	0.0290554	1.71722e-05	37	5	141346124	F	RNF14	TSS1500	N_Shelf		0	3.35566e-08	-17.2366	0.371215	0.614591	0.604003	-0.243376	-1.65562	Less than 0	0.404959	0.650365	0.335579	0.62204	0.430489	0.673926	0.330891	0.622406	0.315495	0.58968	0.411118	0.626283	0.374627	0.604012	0.322694	0.618363	0.38377	0.566505	0.402528	0.572334
602528	cg18348975	3.36173e-08	0.029108	1.7183e-05	37	4	39168352	F	MIR1273H	Body	N_Shelf		0	3.36173e-08	-17.233	0.42847	0.725649	0.590465	-0.297179	-1.69358	Less than 0	0.462032	0.797854	0.453282	0.653684	0.418322	0.6664	0.410674	0.770564	0.468843	0.699332	0.405021	0.73518	0.392512	0.748472	0.402176	0.722639	0.452794	0.744754	0.419046	0.717613
746055	cg23572311	3.37313e-08	0.0292067	1.72209e-05	37	7	11445771	R	THSD7A	Body			31	3.37313e-08	17.2264	0.70519	0.438501	1.60818	0.266689	1.60818	Greater than 0	0.688643	0.323881	0.678507	0.492946	0.722503	0.500095	0.69128	0.436845	0.674388	0.411059	0.731011	0.4307	0.682572	0.414505	0.782142	0.514571	0.734921	0.497029	0.665928	0.363379
418222	cg12564319	3.39063e-08	0.0293582	1.72874e-05	37	5	177374940	R			S_Shelf		47	3.39063e-08	-17.2162	0.428982	0.653349	0.656589	-0.224367	-1.52302	Less than 0	0.485238	0.683247	0.4322	0.687858	0.450173	0.671722	0.419639	0.628178	0.519156	0.647027	0.363681	0.62143	0.401437	0.664125	0.41022	0.663552	0.410616	0.656705	0.397461	0.609648
16915	cg00474970	3.39613e-08	0.0294058	1.72874e-05	37	4	157564007	F						3.39613e-08	17.213	0.859806	0.479276	1.79397	0.38053	1.79397	Greater than 0	0.843914	0.534869	0.80807	0.56695	0.869071	0.533542	0.865907	0.417612	0.883488	0.43113	0.843263	0.448596	0.855117	0.495158	0.872517	0.428844	0.859986	0.474932	0.89673	0.461126
268485	cg07903939	3.40097e-08	0.0294477	1.72945e-05	37	21	41048417	F					17	3.40097e-08	-17.2102	0.178273	0.428447	0.41609	-0.250175	-2.40333	Less than 0	0.156208	0.472959	0.16992	0.467704	0.166492	0.43476	0.173511	0.460075	0.185908	0.429448	0.191765	0.453947	0.164129	0.374704	0.194853	0.379104	0.206884	0.389503	0.173058	0.42227
420569	cg12637448	3.40154e-08	0.0294526	1.72945e-05	37	4	1496981	R			S_Shelf		51	3.40154e-08	-17.2099	0.293334	0.50342	0.582683	-0.210086	-1.7162	Less than 0	0.333069	0.579366	0.260186	0.418784	0.3309	0.522566	0.314855	0.526799	0.345356	0.53586	0.27369	0.530303	0.238988	0.42147	0.311104	0.53772	0.300103	0.570112	0.225094	0.391222
531997	cg16056894	3.40492e-08	0.0294819	1.73016e-05	37	3	169476270	R					26	3.40492e-08	-17.2079	0.287573	0.543216	0.52939	-0.255643	-1.88897	Less than 0	0.297085	0.554796	0.377336	0.531738	0.262091	0.560494	0.253651	0.536259	0.33179	0.569703	0.259288	0.554921	0.279381	0.571924	0.266742	0.494957	0.305663	0.599045	0.242703	0.45832
45599	cg01293179	3.40907e-08	0.0295179	1.73125e-05	37	2	176996285	F	HOXD8	Body	S_Shore	Unclassified_Cell_type_specific	49	3.40907e-08	-17.2055	0.169806	0.560046	0.3032	-0.39024	-3.29815	Less than 0	0.139384	0.674193	0.0926515	0.501275	0.0956172	0.536723	0.19624	0.575578	0.109665	0.468064	0.233787	0.6189	0.0942075	0.540961	0.192152	0.540366	0.303618	0.609784	0.240739	0.534616
830526	cg26557925	3.4182e-08	0.0295969	1.73386e-05	37	12	3702404	F	PRMT8	3'UTR			5	3.4182e-08	17.2003	0.522424	0.201441	2.59344	0.320983	2.59344	Greater than 0	0.555943	0.256166	0.454577	0.202163	0.545545	0.179597	0.589473	0.171891	0.52642	0.264156	0.490388	0.209032	0.532034	0.210586	0.550857	0.139788	0.495492	0.177317	0.483513	0.203715
404434	cg12117011	3.42976e-08	0.029697	1.73456e-05	37	20	24008071	F				Promoter_Associated		3.42976e-08	17.1937	0.364275	0.106535	3.41931	0.25774	3.41931	Greater than 0	0.369283	0.169518	0.332459	0.146405	0.412273	0.111938	0.366269	0.0727578	0.343649	0.0982809	0.33134	0.100153	0.376407	0.0992113	0.417541	0.0750755	0.345623	0.08719	0.347906	0.104817
473973	cg14248717	3.43353e-08	0.0297296	1.73456e-05	37	9	135357889	F	C9orf171	Body			1	3.43353e-08	-17.1915	0.40079	0.636264	0.629911	-0.235474	-1.58753	Less than 0	0.417487	0.668429	0.472019	0.649455	0.424649	0.654478	0.313673	0.626418	0.412358	0.637666	0.444126	0.628429	0.372506	0.619447	0.351739	0.634084	0.426558	0.618303	0.372783	0.625932
206364	cg06042900	3.43361e-08	0.0297303	1.73456e-05	37	3	31563534	F					1	3.43361e-08	-17.1915	0.30277	0.505009	0.599535	-0.202239	-1.66796	Less than 0	0.303688	0.544939	0.307667	0.50331	0.287194	0.528478	0.338008	0.531136	0.278715	0.476625	0.373478	0.550849	0.233032	0.490426	0.273285	0.4868	0.326645	0.463018	0.305992	0.474506
696764	cg21775265	3.45573e-08	0.0299219	1.74018e-05	37	1	93491247	F					6	3.45573e-08	-17.1789	0.223274	0.465407	0.479738	-0.242134	-2.08447	Less than 0	0.262731	0.496629	0.226008	0.402673	0.223497	0.484479	0.202407	0.490094	0.266901	0.433766	0.238749	0.472508	0.214585	0.450505	0.218346	0.529337	0.17354	0.423045	0.205973	0.471036
336052	cg09973284	3.48286e-08	0.0301567	1.748e-05	37	12	54346155	R			N_Shore	Unclassified_Cell_type_specific	1	3.48286e-08	-17.1635	0.253597	0.700694	0.361922	-0.447097	-2.76302	Less than 0	0.304385	0.726404	0.205357	0.621621	0.205341	0.636551	0.241047	0.70587	0.357956	0.774809	0.26072	0.636583	0.247905	0.642864	0.214935	0.88507	0.304366	0.757083	0.193955	0.620083
129914	cg03760839	3.48444e-08	0.0301704	1.748e-05	37	1	119531718	F	TBX15	5'UTR	N_Shore		9	3.48444e-08	17.1626	0.601561	0.15067	3.99257	0.450891	3.99257	Greater than 0	0.620854	0.184244	0.47438	0.151204	0.704881	0.0701356	0.646991	0.135615	0.606109	0.167833	0.567695	0.205507	0.641314	0.185951	0.549084	0.1057	0.584255	0.128103	0.620046	0.17241
416401	cg12504257	3.49494e-08	0.0302613	1.74965e-05	37	17	59521816	R					46	3.49494e-08	17.1567	0.67717	0.455385	1.48703	0.221785	1.48703	Greater than 0	0.669461	0.487653	0.669279	0.518826	0.693919	0.474903	0.71251	0.443994	0.633043	0.447525	0.716821	0.46869	0.695619	0.488316	0.642041	0.363895	0.67719	0.429344	0.661814	0.430704
695812	cg21740177	3.49551e-08	0.0302663	1.74965e-05	37	3	119381682	F					3	3.49551e-08	-17.1564	0.413629	0.637215	0.64912	-0.223586	-1.54055	Less than 0	0.493121	0.705637	0.440881	0.649114	0.419605	0.655131	0.436033	0.593628	0.503621	0.676852	0.380458	0.577762	0.351907	0.615376	0.373149	0.652581	0.383741	0.620554	0.35377	0.625512
472870	cg14218309	3.51954e-08	0.0304743	1.75893e-05	37	2	145365674	R				Unclassified_Cell_type_specific		3.51954e-08	17.143	0.374293	0.161292	2.3206	0.213001	2.3206	Greater than 0	0.355864	0.214969	0.412336	0.192386	0.393395	0.167663	0.383613	0.189968	0.382041	0.163511	0.340094	0.143048	0.350552	0.145616	0.338872	0.14248	0.449275	0.153067	0.336889	0.100211
715359	cg22476277	3.52807e-08	0.0305482	1.75959e-05	37	14	22039562	F	OR10G3	TSS1500				3.52807e-08	-17.1383	0.349626	0.746525	0.468338	-0.396899	-2.13521	Less than 0	0.343425	0.726106	0.36685	0.787287	0.30711	0.780345	0.40991	0.74888	0.309466	0.698302	0.276093	0.800219	0.386159	0.749837	0.435028	0.776903	0.282877	0.740528	0.379345	0.656845
521235	cg15717907	3.52991e-08	0.0305641	1.75959e-05	37	11	55704364	F	OR5I1	TSS1500			1	3.52991e-08	-17.1372	0.240193	0.520961	0.461057	-0.280768	-2.16893	Less than 0	0.172674	0.509966	0.161638	0.516072	0.195686	0.524146	0.342498	0.569954	0.217477	0.458306	0.303016	0.573311	0.143734	0.469845	0.273089	0.542869	0.317766	0.526243	0.274353	0.518902
233973	cg06872172	3.53587e-08	0.0306157	1.76155e-05	37	1	156738798	F	PRCC	Body	S_Shore		5	3.53587e-08	-17.1339	0.248947	0.478076	0.520727	-0.229129	-1.92039	Less than 0	0.248479	0.491636	0.244998	0.456952	0.241188	0.443616	0.200885	0.432056	0.287358	0.510318	0.252059	0.451506	0.277467	0.491342	0.221092	0.541363	0.239377	0.514123	0.276567	0.447845
790993	cg25153882	3.55213e-08	0.0307565	1.76654e-05	37	7	117499375	R	CTTNBP2	Body			48	3.55213e-08	17.125	0.819501	0.609985	1.34348	0.209515	1.34348	Greater than 0	0.824061	0.629413	0.828709	0.672459	0.856724	0.634776	0.822565	0.585559	0.745688	0.512724	0.846237	0.670341	0.820181	0.544801	0.836976	0.657694	0.829328	0.654266	0.784535	0.537821
835104	cg26716753	3.55291e-08	0.0307633	1.76654e-05	37	12	126105989	F	TMEM132B	Body			0	3.55291e-08	-17.1245	0.317916	0.608643	0.522336	-0.290727	-1.91448	Less than 0	0.31183	0.601448	0.297916	0.613735	0.280475	0.651491	0.254772	0.598579	0.310947	0.580138	0.422145	0.641156	0.305306	0.596194	0.328408	0.665822	0.354397	0.557216	0.312964	0.580649
646344	cg19925780	3.55581e-08	0.0307884	1.76654e-05	37	1	101509557	R					20	3.55581e-08	-17.1229	0.356839	0.582418	0.612685	-0.225579	-1.63216	Less than 0	0.400499	0.579866	0.379952	0.615766	0.468461	0.720529	0.389165	0.691926	0.22649	0.385012	0.383217	0.613836	0.316429	0.529129	0.400234	0.596099	0.206738	0.43547	0.397201	0.656544
539379	cg16290866	3.55609e-08	0.0307908	1.76654e-05	37	8	97167768	R	GDF6	Body	N_Shore			3.55609e-08	17.1228	0.662232	0.293699	2.2548	0.368533	2.2548	Greater than 0	0.700934	0.398233	0.662582	0.309973	0.647711	0.298232	0.67441	0.276972	0.632889	0.307333	0.64039	0.300205	0.602668	0.279928	0.714683	0.218611	0.720635	0.240733	0.625418	0.306773
649331	cg20032271	3.57664e-08	0.0309688	1.77167e-05	37	5	6782049	R					41	3.57664e-08	17.1115	0.666258	0.335078	1.98836	0.331179	1.98836	Greater than 0	0.681618	0.344972	0.639026	0.326652	0.721568	0.352647	0.699243	0.27481	0.61649	0.306116	0.706359	0.296513	0.622854	0.338983	0.739273	0.489999	0.566652	0.315933	0.669493	0.304159
100854	cg02908609	3.58488e-08	0.0310401	1.77473e-05	37	10	75008215	R	DNAJC9	TSS1500	S_Shore		37	3.58488e-08	-20.328	0.356908	0.749246	0.476357	-0.392337	-2.09927	Less than 0	0.336849	0.841079	0.373601	0.77062	0.338877	0.713398	0.363043	0.761574	0.445418	?	0.353797	0.719664	0.359643	0.717878	0.362413	0.808395	0.282719	0.672822	0.441236	0.737782
210351	cg06165192	3.59524e-08	0.0311298	1.77885e-05	37	20	55578302	F					9	3.59524e-08	17.1014	0.538125	0.330272	1.62934	0.207853	1.62934	Greater than 0	0.606	0.365156	0.55531	0.365094	0.517372	0.33805	0.524421	0.304139	0.501841	0.323178	0.556642	0.31051	0.554369	0.342156	0.507623	0.371248	0.547711	0.340088	0.509958	0.243099
124221	cg03594908	3.61206e-08	0.0312754	1.78309e-05	37	7	25897344	F			N_Shore	Unclassified	12	3.61206e-08	-17.0923	0.159635	0.411494	0.38794	-0.251859	-2.57772	Less than 0	0.170385	0.492341	0.136758	0.425972	0.156112	0.390052	0.169566	0.403009	0.148548	0.458316	0.173439	0.419241	0.153211	0.342855	0.178532	0.359162	0.145521	0.412191	0.16428	0.411806
593950	cg18050233	3.62946e-08	0.0314261	1.78862e-05	37	5	42800967	R	CCDC152	3'UTR			2	3.62946e-08	-17.0829	0.511386	0.727876	0.702573	-0.21649	-1.42334	Less than 0	0.461163	0.761039	0.494162	0.760595	0.551118	0.771892	0.475928	0.697146	0.474268	0.674474	0.52211	0.722856	0.507393	0.728401	0.546386	0.722954	0.536767	0.711763	0.544568	0.727636
243169	cg07139938	3.63973e-08	0.0315151	1.79165e-05	37	13	62603838	F	LINC00358	TSS200			39	3.63973e-08	17.0774	0.719148	0.440599	1.6322	0.278548	1.6322	Greater than 0	0.7255	0.463887	0.719948	0.500833	0.705784	0.388341	0.70638	0.438573	0.701891	0.479132	0.78258	0.43264	0.716331	0.363523	0.751833	0.448566	0.660689	0.446632	0.72054	0.443866
160055	cg04662532	3.6519e-08	0.0316204	1.79559e-05	37	12	54330125	F			N_Shelf	Unclassified_Cell_type_specific	24	3.6519e-08	-17.0709	0.43834	0.668543	0.655664	-0.230203	-1.52517	Less than 0	0.47336	0.694976	0.458427	0.622154	0.433931	0.662592	0.369265	0.614531	0.502128	0.721739	0.450563	0.651445	0.384883	0.661189	0.412611	0.728326	0.475345	0.670723	0.422887	0.657757
107633	cg03104083	3.66487e-08	0.0317327	1.79786e-05	37	12	114887847	F			S_Shore		0	3.66487e-08	17.064	0.880688	0.46867	1.87912	0.412018	1.87912	Greater than 0	0.882056	0.62265	0.865008	0.425569	0.888029	0.46938	0.863548	0.490412	0.864306	0.392895	0.88259	0.4571	0.896689	0.479222	0.896878	0.381227	0.885216	0.40769	0.882564	0.560559
428472	cg12897600	3.66495e-08	0.0317334	1.79786e-05	37	7	126339236	F	GRM8	Body			0	3.66495e-08	-17.0639	0.158102	0.375687	0.420835	-0.217585	-2.37623	Less than 0	0.138239	0.337278	0.177074	0.395412	0.138059	0.403025	0.133632	0.399487	0.132475	0.351628	0.197817	0.379162	0.161221	0.405977	0.17485	0.338121	0.178551	0.435972	0.149105	0.310807
187595	cg05475205	3.67699e-08	0.0318377	1.80077e-05	37	5	176305017	R	UNC5A	Body	Island		1	3.67699e-08	17.0575	0.528904	0.306846	1.72368	0.222058	1.72368	Greater than 0	0.497012	0.350883	0.507638	0.265495	0.51242	0.276353	0.519089	0.274251	0.539416	0.327745	0.539298	0.290738	0.54254	0.303146	0.568578	0.419217	0.526672	0.287156	0.536375	0.273474
818035	cg26133164	3.70487e-08	0.032079	1.80931e-05	37	7	51544151	R					47	3.70487e-08	17.0428	0.532094	0.314958	1.68941	0.217136	1.68941	Greater than 0	0.5405	0.321793	0.550292	0.349831	0.516034	0.305058	0.577954	0.332863	0.476243	0.224407	0.558222	0.344915	0.582365	0.358965	0.512092	0.364825	0.534424	0.363553	0.472818	0.183369
324874	cg09623338	3.70826e-08	0.0321084	1.80938e-05	37	12	114844163	F	TBX5	5'UTR	N_Shore		14	3.70826e-08	-17.041	0.104521	0.370422	0.282167	-0.265901	-3.544	Less than 0	0.126655	0.484618	0.0829201	0.380051	0.117569	0.379923	0.0876568	0.356982	0.129455	0.362121	0.122406	0.371702	0.105502	0.392816	0.0669409	0.367326	0.1045	0.32881	0.101605	0.279872
797997	cg25407876	3.70919e-08	0.0321165	1.80938e-05	37	10	75005362	F	DNAJC9	Body	N_Shore	Promoter_Associated_Cell_type_specific	0	3.70919e-08	-17.0405	0.14166	0.437821	0.323556	-0.296161	-3.09065	Less than 0	0.123936	0.537352	0.15111	0.457964	0.255434	0.507915	0.165959	0.412668	0.0848707	0.314998	0.207001	0.483363	0.0998484	0.430073	0.121098	0.42509	0.0984752	0.360774	0.108865	0.448015
804895	cg25652680	3.71852e-08	0.0321973	1.81291e-05	37	6	41194600	F	TREML4	TSS1500			14	3.71852e-08	17.0357	0.437723	0.0925601	4.72907	0.345163	4.72907	Greater than 0	0.421007	0.106213	0.409508	0.161314	0.489822	0.0701085	0.464232	0.0724561	0.377955	0.0537346	0.470337	0.0940264	0.424775	0.0932315	0.482223	0.0795044	0.482252	0.0809722	0.355114	0.114041
24207	cg00678417	3.73959e-08	0.0323797	1.81873e-05	37	7	69599284	R	AUTS2	Body				3.73959e-08	-17.0247	0.54172	0.800654	0.676597	-0.258934	-1.47798	Less than 0	0.637887	0.841601	0.519331	0.813595	0.539975	0.818961	0.552264	0.791172	0.577267	0.806974	0.592538	0.79463	0.472504	0.836945	0.491259	0.739977	0.546854	0.824161	0.487324	0.738524
342914	cg10179940	3.78545e-08	0.0327767	1.83418e-05	37	13	50382041	F						3.78545e-08	17.001	0.515936	0.266431	1.93647	0.249505	1.93647	Greater than 0	0.532528	0.335369	0.514229	0.280006	0.496668	0.290516	0.485376	0.228463	0.505542	0.287114	0.538012	0.281387	0.533705	0.271345	0.512724	0.186319	0.548854	0.222723	0.491723	0.281071
21510	cg00599770	3.80387e-08	0.0329362	1.84207e-05	37	7	27196825	R	HOXA7	TSS1500	N_Shore			3.80387e-08	-16.9915	0.181225	0.480068	0.377498	-0.298844	-2.64902	Less than 0	0.206365	0.451476	0.159009	0.4157	0.163334	0.434009	0.183758	0.448805	0.185169	0.540264	0.198192	0.459608	0.22304	0.543034	0.158116	0.546252	0.170969	0.546737	0.164297	0.414798
717217	cg22541598	3.81095e-08	0.0329976	1.84447e-05	37	6	85501003	F					0	3.81095e-08	-16.9879	0.539752	0.77223	0.698953	-0.232478	-1.43071	Less than 0	0.548992	0.782054	0.543936	0.779611	0.478777	0.729333	0.555562	0.815087	0.479533	0.796613	0.575339	0.775772	0.482904	0.740075	0.577752	0.791433	0.599007	0.756888	0.555722	0.755433
669572	cg20778786	3.82837e-08	0.0331484	1.85083e-05	37	6	29483989	F					1	3.82837e-08	-16.9791	0.163541	0.552159	0.296184	-0.388619	-3.37628	Less than 0	0.187611	0.580569	0.147471	0.601287	0.120951	0.511747	0.13451	0.625821	0.20956	0.571916	0.220766	0.641081	0.211142	0.595161	0.142144	0.35623	0.127426	0.507026	0.133825	0.530756
657694	cg20342792	3.84225e-08	0.0332686	1.85547e-05	37	4	186158634	R	SNX25	5'UTR			41	3.84225e-08	-16.9721	0.547655	0.834958	0.655907	-0.287303	-1.52461	Less than 0	0.573387	0.864663	0.555228	0.806116	0.618483	0.837339	0.500691	0.825248	0.601054	0.803645	0.573654	0.857306	0.534621	0.859742	0.570883	0.837291	0.483059	0.847814	0.465489	0.810415
453508	cg13665261	3.85356e-08	0.0333665	1.85782e-05	37	5	176305077	F	UNC5A	Body	Island		39	3.85356e-08	16.9664	0.406382	0.199186	2.04021	0.207196	2.04021	Greater than 0	0.391673	0.241553	0.376748	0.163292	0.405909	0.191497	0.400335	0.193009	0.41136	0.182904	0.419346	0.176906	0.445657	0.186978	0.456511	0.323907	0.3908	0.171015	0.36548	0.160801
708359	cg22205539	3.86189e-08	0.0334386	1.85856e-05	37	6	84325297	R	SNAP91	Body		Unclassified_Cell_type_specific	10	3.86189e-08	-16.9622	0.505164	0.742314	0.680526	-0.23715	-1.46945	Less than 0	0.572112	0.746841	0.546356	0.751994	0.525422	0.75329	0.516263	0.737527	0.557588	0.741696	0.433863	0.753402	0.476489	0.72524	0.470413	0.721229	0.490693	0.773549	0.462443	0.718372
493864	cg14832449	3.86306e-08	0.0334488	1.85856e-05	37	12	116008389	F					26	3.86306e-08	16.9616	0.693389	0.458363	1.51275	0.235026	1.51275	Greater than 0	0.685922	0.475868	0.673674	0.416656	0.617293	0.400616	0.68447	0.452218	0.768412	0.571588	0.71219	0.477191	0.807455	0.461477	0.636245	0.445781	0.72192	0.494611	0.626307	0.387627
731068	cg23039331	3.8734e-08	0.0335383	1.8622e-05	37	12	41582137	R	PDZRN4	TSS200	N_Shore		48	3.8734e-08	-16.9564	0.382312	0.631221	0.605671	-0.248909	-1.65106	Less than 0	0.394917	0.624236	0.370248	0.58131	0.40676	0.619897	0.32887	0.597686	0.404835	0.606045	0.410926	0.621316	0.391413	0.736459	0.369754	0.672051	0.433131	0.686892	0.31227	0.566317
362601	cg10792302	3.87969e-08	0.0335927	1.86419e-05	37	12	54376019	R			N_Shelf		44	3.87969e-08	16.9533	0.919626	0.200875	4.57809	0.71875	4.57809	Greater than 0	0.961748	0.3114	0.918575	0.293873	0.935857	0.193586	0.967501	0.18668	0.706028	0.169329	0.957383	0.201273	0.956848	0.16365	0.976894	0.0398713	0.909278	0.0624336	0.906146	0.386659
823696	cg26326527	3.89439e-08	0.03372	1.87022e-05	37	1	164545866	R	PBX1	Body	Island			3.89439e-08	-16.9459	0.183466	0.43728	0.419561	-0.253814	-2.38344	Less than 0	0.169109	0.488147	0.184913	0.41947	0.105343	0.413189	0.205652	0.459681	0.181845	0.473476	0.267385	0.504884	0.151282	0.406616	0.172798	0.334876	0.257038	0.4632	0.139294	0.409263
339856	cg10090141	3.91344e-08	0.033885	1.87625e-05	37	16	83436242	R	CDH13	Body			21	3.91344e-08	-20.1025	0.522561	0.815249	0.640983	-0.292689	-1.5601	Less than 0	0.512183	0.777106	0.51181	0.812436	0.462399	0.833745	0.487776	0.820626	0.493626	0.772287	0.633107	0.851393	0.494274	0.789878	0.546691	0.85261	0.56118	0.827163	?	0.71532
176037	cg05132659	3.94413e-08	0.0341507	1.88782e-05	37	9	138451741	R					21	3.94413e-08	-16.9214	0.278838	0.480945	0.579771	-0.202107	-1.72482	Less than 0	0.30125	0.472383	0.27077	0.471599	0.291324	0.527845	0.267953	0.492102	0.337985	0.446593	0.270971	0.497118	0.274929	0.47162	0.298481	0.516885	0.22968	0.447936	0.245035	0.465364
631045	cg19390794	3.95645e-08	0.0342574	1.89059e-05	37	8	118282943	R						3.95645e-08	-16.9154	0.204926	0.60945	0.336247	-0.404524	-2.974	Less than 0	0.241534	0.616475	0.261139	0.582178	0.197961	0.629853	0.249712	0.626004	0.272709	0.573364	0.167305	0.62683	0.211735	0.605045	0.134003	0.695566	0.140911	0.594762	0.17225	0.544421
842081	cg26953453	3.97508e-08	0.0344187	1.89322e-05	37	12	54346784	F			Island	Unclassified_Cell_type_specific		3.97508e-08	-16.9063	0.22346	0.458004	0.4879	-0.234544	-2.0496	Less than 0	0.224262	0.499692	0.213358	0.38434	0.175034	0.441503	0.218309	0.42114	0.295536	0.496224	0.184395	0.426976	0.246562	0.446526	0.221321	0.514166	0.275152	0.563676	0.180671	0.385794
495564	cg14883605	3.9952e-08	0.0345929	1.89967e-05	37	14	57021828	R					48	3.9952e-08	16.8965	0.45947	0.252426	1.82022	0.207044	1.82022	Greater than 0	0.442825	0.299949	0.436107	0.215127	0.454377	0.287028	0.463624	0.251812	0.38645	0.212718	0.498824	0.252019	0.428296	0.237183	0.492676	0.27477	0.490191	0.26397	0.501328	0.229682
199956	cg05855917	4.0055e-08	0.0346821	1.90039e-05	37	3	147113700	R	ZIC4	Body	Island		1	4.0055e-08	-16.8916	0.196504	0.737846	0.266322	-0.541342	-3.75486	Less than 0	0.179201	0.612621	0.250751	0.780066	0.122038	0.810113	0.159053	0.79173	0.234677	0.849797	0.205594	0.80987	0.171995	0.747595	0.168247	0.547783	0.248277	0.671601	0.225209	0.757282
479592	cg14411103	4.01194e-08	0.0347379	1.90175e-05	37	12	114883396	R			N_Shore		28	4.01194e-08	16.8885	0.32888	0.0730637	4.50127	0.255816	4.50127	Greater than 0	0.351474	0.0758634	0.320252	0.0719064	0.357098	0.0788304	0.284418	0.073007	0.271284	0.0801198	0.318419	0.0713714	0.372517	0.0657038	0.314859	0.0578104	0.415205	0.0718948	0.283271	0.08413
204150	cg05974178	4.05515e-08	0.035112	1.91339e-05	37	7	1694786	F					11	4.05515e-08	-16.8678	0.256801	0.61112	0.420215	-0.354318	-2.37974	Less than 0	0.26829	0.736415	0.246313	0.609872	0.24627	0.611619	0.274981	0.542455	0.375947	0.6274	0.260516	0.697406	0.235553	0.606572	0.165651	0.51625	0.257466	0.607962	0.23703	0.555245
798752	cg25433586	4.06082e-08	0.0351611	1.91339e-05	37	8	135332928	F						4.06082e-08	16.8651	0.359561	0.151082	2.3799	0.208479	2.3799	Greater than 0	0.389747	0.198149	0.370932	0.188684	0.379183	0.179601	0.320693	0.108751	0.349643	0.0574373	0.384928	0.130017	0.348619	0.176932	0.382716	0.194584	0.310035	0.140768	0.359116	0.135898
89800	cg02587606	4.06128e-08	0.0351651	1.91339e-05	37	10	77352231	R					30	4.06128e-08	16.8649	0.76896	0.471376	1.63131	0.297583	1.63131	Greater than 0	0.784663	0.531323	0.798186	0.525201	0.766087	0.507776	0.809802	0.460378	0.70093	0.458259	0.746099	0.441869	0.769906	0.478169	0.765545	0.355158	0.839558	0.491183	0.708823	0.464448
550985	cg16644967	4.10666e-08	0.035558	1.92841e-05	37	16	86962747	F			N_Shelf	Unclassified_Cell_type_specific	16	4.10666e-08	-16.8435	0.318062	0.606057	0.524805	-0.287996	-1.90547	Less than 0	0.463738	0.691962	0.350639	0.580949	0.289607	0.593026	0.320736	0.582769	0.273977	0.536587	0.337389	0.603567	0.259363	0.646316	0.299713	0.637848	0.32419	0.673879	0.261262	0.513667
26233	cg00734931	4.13454e-08	0.0357994	1.93406e-05	37	6	9116428	F					0	4.13454e-08	16.8304	0.529086	0.279045	1.89606	0.250041	1.89606	Greater than 0	0.580847	0.354799	0.528238	0.255632	0.466863	0.289701	0.556536	0.278382	0.519161	0.220768	0.545434	0.260132	0.437046	0.255051	0.563647	0.294782	0.557757	0.346772	0.535332	0.234432
480837	cg14444993	4.15211e-08	0.0359515	1.93804e-05	37	3	51894883	R	IQCF2	TSS1500			39	4.15211e-08	-16.8223	0.107414	0.322646	0.332916	-0.215232	-3.00376	Less than 0	0.0995002	0.408827	0.127954	0.361194	0.1184	0.303787	0.137757	0.32623	0.096253	0.272091	0.118752	0.312787	0.117983	0.369762	0.0827672	0.300911	0.0947431	0.295247	0.0800288	0.275622
94111	cg02712224	4.15424e-08	0.03597	1.93804e-05	37	12	114834201	R	TBX5	Body	Island			4.15424e-08	16.8213	0.831849	0.420164	1.97982	0.411685	1.97982	Greater than 0	0.840075	0.541314	0.821054	0.424298	0.85069	0.396124	0.823599	0.437701	0.838497	0.315202	0.833439	0.416778	0.823349	0.403127	0.829955	0.330273	0.828139	0.387347	0.829691	0.549475
411747	cg12357534	4.16691e-08	0.0360797	1.94097e-05	37	13	95086146	R					23	4.16691e-08	-16.8154	0.292499	0.499784	0.585251	-0.207285	-1.70867	Less than 0	0.279323	0.441334	0.300266	0.475258	0.312421	0.510373	0.266526	0.506241	0.323484	0.500122	0.3006	0.539403	0.325346	0.518393	0.249253	0.518944	0.300113	0.551346	0.26766	0.436431
708157	cg22197061	4.16704e-08	0.0360808	1.94097e-05	37	12	117290277	F	RNFT2	3'UTR			0	4.16704e-08	-16.8154	0.377557	0.651441	0.579571	-0.273885	-1.72541	Less than 0	0.418189	0.691643	0.403506	0.704963	0.382665	0.665566	0.335188	0.683772	0.413916	0.627851	0.355102	0.550148	0.365474	0.683981	0.34151	0.663581	0.391397	0.657615	0.36862	0.585294
236512	cg06943467	4.18525e-08	0.0362385	1.94621e-05	37	9	135360863	F	C9orf171	Body	N_Shore		26	4.18525e-08	16.807	0.764778	0.520624	1.46896	0.244153	1.46896	Greater than 0	0.776351	0.50995	0.713573	0.408372	0.775552	0.498736	0.761544	0.561361	0.735455	0.535417	0.787852	0.556509	0.74854	0.479394	0.799727	0.598828	0.745658	0.559737	0.803524	0.497938
502464	cg15103625	4.18832e-08	0.036265	1.94643e-05	37	3	157826388	F	RSRC1	TSS1500	N_Shore		23	4.18832e-08	-16.8056	0.467288	0.704186	0.663587	-0.236897	-1.50696	Less than 0	0.470652	0.723763	0.482347	0.70381	0.453935	0.684769	0.473677	0.696016	0.50392	0.733284	0.504572	0.683518	0.451663	0.693582	0.480392	0.709883	0.425382	0.776107	0.426342	0.637125
212270	cg06222774	4.19246e-08	0.0363009	1.94643e-05	37	8	66743912	F	PDE7A	Body			46	4.19246e-08	-16.8037	0.409047	0.664337	0.615723	-0.255289	-1.62411	Less than 0	0.461733	0.662982	0.385281	0.640904	0.411184	0.725129	0.414826	0.730453	0.407826	0.592322	0.404213	0.651952	0.367086	0.622397	0.451394	0.649711	0.391098	0.683152	0.395833	0.684367
483940	cg14532218	4.23081e-08	0.036633	1.95584e-05	37	15	46241811	F						4.23081e-08	-16.7862	0.388704	0.589479	0.659403	-0.200774	-1.51652	Less than 0	0.427192	0.651883	0.445908	0.567616	0.430524	0.606592	0.370838	0.600165	0.386427	0.562587	0.407738	0.604234	0.349449	0.597944	0.324808	0.541721	0.408059	0.591209	0.3361	0.570836
605606	cg18457731	4.26174e-08	0.0369008	1.96385e-05	37	8	139734484	R	COL22A1	Body			48	4.26174e-08	-16.7722	0.293568	0.526561	0.557521	-0.232992	-1.79366	Less than 0	0.29495	0.536321	0.324853	0.534856	0.32881	0.550256	0.335741	0.506051	0.344364	0.557113	0.229859	0.556088	0.295068	0.485734	0.255793	0.499402	0.28581	0.525721	0.240435	0.514066
151618	cg04407487	4.2686e-08	0.0369602	1.96555e-05	37	12	52962409	F	KRT74	Body			9	4.2686e-08	-16.7692	0.393517	0.614172	0.640728	-0.220655	-1.56072	Less than 0	0.509345	0.751112	0.385088	0.610401	0.40303	0.60724	0.386468	0.522089	0.439958	0.719784	0.383272	0.64641	0.365466	0.607855	0.386914	0.572154	0.350501	0.54911	0.325127	0.555563
851156	cg27269279	4.27223e-08	0.0369916	1.96555e-05	37	11	129306366	R	BARX2	Body	N_Shore		28	4.27223e-08	-16.7675	0.355142	0.592431	0.599464	-0.23729	-1.66816	Less than 0	0.34254	0.53594	0.33825	0.611956	0.394137	0.666831	0.329492	0.589019	0.300935	0.558248	0.432759	0.639072	0.341828	0.606298	0.34031	0.634209	0.376229	0.560831	0.354935	0.52191
280042	cg08252165	4.36104e-08	0.0377606	1.99054e-05	37	14	93904186	R	UNC79	5'UTR			19	4.36104e-08	-16.7281	0.202297	0.534234	0.378666	-0.331938	-2.64085	Less than 0	0.221227	0.502082	0.195143	0.510859	0.201326	0.54109	0.210828	0.585733	0.253221	0.466264	0.134465	0.556129	0.254497	0.551531	0.276261	0.633412	0.136584	0.546623	0.139414	0.448618
239943	cg07046818	4.38318e-08	0.0379523	1.99644e-05	37	8	97166291	F	GDF6	Body	N_Shelf		6	4.38318e-08	16.7184	0.703149	0.372224	1.88905	0.330925	1.88905	Greater than 0	0.72672	0.464076	0.668021	0.376313	0.705285	0.408124	0.695503	0.356742	0.619854	0.346341	0.733939	0.350541	0.669572	0.378611	0.747784	0.290107	0.790816	0.39657	0.673992	0.354813
3320	cg00089486	4.38823e-08	0.037996	1.99763e-05	37	3	157816330	F	SHOX2	Body	S_Shore	Unclassified	6	4.38823e-08	-16.7162	0.229527	0.505793	0.453796	-0.276266	-2.20363	Less than 0	0.206556	0.535928	0.212729	0.53652	0.209509	0.525616	0.280463	0.487568	0.252873	0.536323	0.24698	0.500319	0.214809	0.49076	0.256553	0.430242	0.163817	0.485115	0.250975	0.529534
[truncated: 1,936 more rows]

## Sheet: A vs GF in Pears pread
Column	Column ID	CHR	MAPINFO	Strand	UCSC_RefGene_Name	UCSC_RefGene_Name.0	UCSC_RefGene_Name.1	UCSC_RefGene_Group.0	UCSC_RefGene_Group.1	Relation_to_UCSC_CpG_Island	Regulatory_Feature_Group	SNP_DISTANCE.0	p-value	p-value	bonferroni(p-value)	stepup(p-value)	t	Mean(Abd)	Mean(Gluteal)	MeanRatio(Abd/Gluteal)	MeanDiff(Abd-Gluteal)	FoldChange(Abd/Gluteal)	FoldChange(Abd/Gluteal) (Description)	201707286-01 (Intensity)	201707287-01 (Intensity)	201707276-01 (Intensity)	201707277-01 (Intensity)	201707290-01 (Intensity)	201707291-01 (Intensity)	201707292-01 (Intensity)	201707293-01 (Intensity)	201707294-01 (Intensity)	201707295-01 (Intensity)	201707300-01 (Intensity)	201707301-01 (Intensity)	201707284-01 (Intensity)	201707285-01 (Intensity)
[truncated: 253 more rows]
